# Supplementary material for: Unveiling human origins of replication using deep learning: accurate prediction and comprehensive analysis
Source: Brief Bioinform. 2023 Nov 25;25(1):bbad432. doi: 10.1093/bib/bbad432 (PMC10676776; doi:10.1093/bib/bbad432)
Supplement: supplementary_table_1_bbad432 [file supplementary_table_1_bbad432.xlsx]

## Sheet: Sheet1
Supplementary Table 1. The description of the Z-space of different dimensions.
Nucleotide	Without phase	With phase	Sum
Mononucleotide	3	9 (3 × 3)	12
Dinucleotide	12	36 (12 × 3)	48
Trinucleotide	48	144 (48 × 3)	192
Z-parameter	Dimension
Z-Mononucleotide	12
Z-Dinucleotides	48
Z-Mono-Dinucleotides	60
Z-Trinucleotides	192
Z-Mono-Trinucleotides	204
Z-Di-Trinucleotides	240
Z-Mono-Di-Trinucleotides (Z-All)	252
