# Supplementary material for: Unveiling human origins of replication using deep learning: accurate prediction and comprehensive analysis
Source: Brief Bioinform. 2023 Nov 25;25(1):bbad432. doi: 10.1093/bib/bbad432 (PMC10676776; doi:10.1093/bib/bbad432)
Supplement: supplementary_table_2_bbad432 [file supplementary_table_2_bbad432.xlsx]

## Sheet: Sheet1
Supplementary Table 2. The test results of artificial human ORIs using iORI-Euk.
Artificial human ORIs with initial sequences only A						Artificial human ORIs with initial sequences only G
Sequence id	Generated sequence with no less than 300bp	Number of predicted ORIs by iORI-Euk				Sequence id	Generated sequence with no less than 300bp	Number of predicted ORIs by iORI-Euk
		Hela	K562	MCF7				Hela	K562	MCF7
1	CATGCGGCCAAGGCACAGGACAGGAAGGTGCATCAGGGCCCTAGGTGGTTCACCGAGGTTCGGTGATGAAAAGCAAGTATGAAAAGTTCGGCGCGTGGGGCATAATCGATGCGAATCGTGGCACGGTCTTCGCTTGCGGGAAGGCGAGGTTATCCTTCTGGTACACACGGGGGCGCGATACTATTGTTAAGGGGTTCCCCCAGAATGTTACGGGCTGGGGTACCCCTTTCACGGTCTTTGGGTGGTCGCAAAACACCCAACGGCTCTTTCTTCCAAACATCCCGAGACGACTAAAAACTTGTATCGTGGGCGTAGGTGAGGGGAAAGGGAACCGTACGAGGCGCATACATCGAGGTGGGGGCGCGTGCCCCTCATGAAAATTCTTGCGACGGGGGGGAA…	112	205	205		1	CGCGCAGAGGGTAAACCGTGGGGGGGGGGGGGGGGGGGGGGGGGGGGGGGGGGTGGTGCCCACTTCGAGGGCTTTTGCGCGATCATCTGACCGGCGAACACGAGGGGGGGTGAGCAGATTATGATGTTCTTCTCCCTGACACGCCCACCTGGAGTATCTCGGGGGGGGGGGGGGGGGGACAGTACTTTTTTTGCCAAAGTCAGAGCTCCCGGAGATGTCTAAAACATCGAAATAAATTAATCAACCCAAAACGGGGGGGGGGGGGGGGGGGCCTGAATCTAAGAGACTGTAAGGCATCATAGTGTGTAGATTACGCCCGGAGGCATGCGGAAGCGCCACTAGGACTCCATTGGGTCAAGGAGTCCGACAACCTACATTAACGCCTCCATTACGATAACG…	424	680	605
2	ACGGTTATCTTCGTAAACGGCGGATACATTGTTAACGGGTCCCCACATGTTACGGGTGGACCCCTTTCCGTCTTGTGGTCGCAACACAGGCTTTCTCCAAACATCCCGAGGCTAAAACTGTATCGGGGGCGTAGGTGATGGGAAGGGACCGTACGGGAGATGTCTCGGCAAAAAAAAAAAAAAAAAATAGGAATCCTCTTCAGGAGTTACTGCCCCGGGAATGGCGCTACGCGCATATGGTCACCCGACTATTCGTAACCTCGGTTCAAACCAAGAGTCGTAGCAGATGCGTCGATCGTACAAACCCAAACAGTCATTGCTTAACAAAGACTGTTCCGTGGCCTTTTTCCGGGGTGCGCCTTCACTAGGGATGCGATCGGGCACGGTCTCGTTGGGGAA…	32	102	102		2	GGGGGGGGGGGGGGGGGCGACGAGTACGCGGAGCACACAGGTGTCTTTGGTTACACCAATACCTTCATCAGTCCTCGAGCAACGCGACGAACACACATCAGTACTGCAACACATATTGGGAGCGCTTCCTGCGTGGGGGGGGGGGGGGGGGTCGCGCGCCGAGAACGAGTTTCCAGACGCGGTGCGACCAGGATGAGCGCACCTTCCTCACGTCTGGGCAGCTATACGGGGGGGCGCGCCCGGGTCCGATTCCCACCCTCACGATCCTATCTCTGAGCCACACCAAAGAGTGGTTAAGGCATCCAAATCTGCTTGTTATAGTTCGACTTCCCATGACCAGTTCAGTAGAGTTTAAAAGTGGTTCACGGAGGACGGGGGGGGGGGGGGGCCGACATTATC…	440	398	643
3	GAACTACGTCAGAAGCAAAGTTCAACACGCCCTGCTGATGCCGGGGTGCGGGAATACCTCTTCAGGAGATTACGAGACACTCCCCATTATACATATAGAAGACCCGACTATTCATTGCAAACCTCGGTCATACCACAAGAGTGGAGGACTGACCACCTGCGAAGGTGCACGGGCCCTAGTGTTTCACCGAGGGGAGCACAGCCGGCAGTACCCGAGTTGACGTTATATGATCTAATACGTACATGTGGCGGTCTTCGCTTGCGAAGACGAGTACCTTCTGGTCCACGGGGGGCGTGACTATTGTAACGGTTCCCAGAATGTTAGGGCGGGGGACCTTTCACGTCTTGGGTGGTCCAAACACCACACCTTCTCCAAAATCCGACGACTAAAAACTGTATC…	39	121	121		3	CTTCGAGCACACTGCCCTAGGTCTGCTGCTTAAGATTTCAGGTAGAGTGAGGGAACGGTCGCGGGGGGGGGGGGGGGGGGGGGGGGGGATAGGATTCACTTTGGTGTGCCGGAAGTGTTTTCGAAATTTCTTAGTGAATGTCGTGCTAACTGAGACCGTAGATGAGGGGCGCTGCCGTAGGACTTAGAGCCCTGTCGCCCAGGCTCCCCTTGGCTACCGGCTAAGTAGCCCGGAGGCAACGTCGAAGCCTTGCGGTATCTCAGTCTCTAAATGCGCGCGGCCTGAGTACTGCGGGGGGGGGGGGGGGTGGGGGGGGGGGGGGGGGGAGTAGATTGAGGTAAAGTCTAACGGGGTTTCGACTGCAGCCAAGTTAACGCCGGGGGGGGGGGGGGGGGGGGG…	255	201	190
4	GTCGTGTGAAAAGCAGAAAGTCGGCGGGAATCGATGACGCCGGTTGGGGGAGGTTATCCGGCACGGGATGATATTTACGGCCCCAGGTTACGGGGGCCTTTCAGTCTGCCAAAACCCAACCTCTCTTCAAATCCAAGACACAACGTGGTAGGTGGGGGAAAGACGAGACAAACGAGTGTCACCGCCCCCTTCATGCCTGTTGGAACTCTAGATTACACCCGGAGTAGGCTCGCCGGTATGTAACTCAAAAACTGGTCGGGCCCCATCAAGCGTCGCTGGTTCCAGGTGCCAGCCATGTCCGAG	4	4	4		4	GGGGGGGGGGCTGTCCGAGTACGTTCGTCGGCGAAATAAATTAATACCCAAACGGGGGGGGGGGGGGGCCTGAATCTAAAGACTGTAAGGCATCATAGTGTGTAGATTACGCCCGGAGGGGGGGGGGGGGGGGGGGGGGGGGGGATCAAAGATCCCACTAATGCACTTAACCCTGTATTTTCTCATCAGGGGGGGGGGGGGGGGGGGGGGGGTTATGCCAAGGGAGTGAGTGGTCGGGGATCTCACCCGAACCTTGATTCGAGCTCAACACGCGCTCGGCTAAGCCCGCCCAAAACGCCACTGTGCCAACTTACCAGTGTGTATGAAAGCACTCCTTGAGTCCGCATGTAATGGAGATGGCCTCGTGACGTATCGGGGGGGGGGGGGGCCAAAGACTTT…	419	604	614
5	GATAAAGCAAGATATGAAAGTCGGCGCCGTGGGGCATATCGTTGGCGGTCTTGCGGGAAAGGGAGGTTATCCTTCTGCACACACGGGGGCGGATCTTGTTGAGGGGCCCGAATGACGGGCTGGGGTCCTTTCACGGTCTTTGTGTGCAAACCCCAACGGTCTTCTTCCAACACATCCCGAGGACTAAAAACTTGTATCGTGGGGGAGGTGATGGGGATTTTCTGGGGTGAGATTCGTCCGGGTATTTGAATTCGTAGGGAAAATCGGGGGGAATACTCTTCAGGAGGTTATGCCACCCGTAAATCGGCGTACGCGCATATGATTCACGACTATTCTCAACCCGGAGCGGAAGTGGCAAGCCGATTGTGGCAGAACAAGCGGGGCAGAGAAGTCGGACTC…	53	110	110		5	CGCGTCATATGCGTTGTTTTAGGGGGGGGGGGGGGGGGGGGGGGGGGGGGGGGGGGGGGGGGGGGGGCTTGTCGCGAGTACGGTCGCGGAAAATAAATTAATCAACCCAAAAGGGGGGGGGGGGGGGGGCCGAATCTAAGAGACTGTAAGGCATCATAGGTGTAGATTCGCCCGGAGGGGGGGGGGGGGGGGGGGGGGGGGGGGATCTAAAGATCCCACTTAAGCACATTAACGCCTGTATTTCTATCAGGGGGGGGGGGGGGGGGGGGGGGGGTTACCAAGGGAAGTAAGTGATCGGGGACTCTCGACCGACCGAACAGGGGGGGGGGGGGGGGGGGGGGGCACCGTCAAGACTGAAGGTAGAGACTGAGAGCAGTGTGATTCAATATTGGGGCAACT…	410	418	548
6	AGTTGGCGGCGGGGGCATAACGATGCGAATCGTGGCACGGCTTCGCTTGCGGGAGGGACGAGGTTATCCTTCTGGTACACACGGGGGCGCGATGACTATTGTTTAACGGGGTTCCCCCAGGAATGTTACGGGCTGGGGTACCCCTTTCACGGTCTTTGGGTGTCGCAAACACCCAACGGCCTTTCTTCAAACATCCGAGACGACTAAAACTTGTATCGTGGGGCGTAGTGATGGAGAAAGGGAACCGTACGGGAATGATGATTCCGTAGCCGTGGCAAAAAAAAAAAAAAAAATAAAAAATACGGGGGGGGATACCTCTTCAAGAGTTATGCCATCGGAGTAAATAATCGGCTCGCTACGCGGCATATGATTCACCCGACTTTCGATTGCACCTCGGGT…	61	172	197		6	GGGGGGGGGGGCTTGTCGCGAGTACGGTTCGTCGGACGAAATAAATTAATCAACCCAAAACGGGGGGGGGGGGGGGGGGGCCTGAATCTAAGAGACTGTAAGGCATCATAGTGTGTAGAGATCCGACACCCGATCGAAGGGTCACAGGATCCTCGTACTATAGCGGTACTCCCACTTAATGCACATTAACGCCCAGCGCGTCGTGGTCCAATCTGACTGTATTCTTGATGATTAGTTATGCCCAAGAGAAGTGTGTGGATCGGGGACTCTCGACCCGAACCGAACAGGGGGGGGGGGGGGGGGGCATAGTCTTAAAGCCTCCAGCGTAGAGGGACTGGAGGTGGTGTGGCTGCGGGGGGGGGGGGGGGGGGGGGGGGGATAAATGTGTGTAACACGAAC…	492	538	659
7	TTGTTTACCGGTCCCCAGGAATGTTACGGCGGGACCCCTTTCAGGTCCTTGTCCAAAACCCAACCTCTTTTCCAACATCCAAGACAAAAACGTGGGGTAGGTGGGGGAAAGACCGAGGGAACTGAACAGAGTTCACCGCCCCGCTGTCATGCACGTGGTTGGAACTCTTCAGATTAGCACCCCGGAGTAAGGCTCGCCGGTATGTCACATAAGATATCAAACGACCAACGGGCCGCTGTTGCAGCACACCACCTGCGAGGTGCACAGGCCATGTCCCGAGGTTCGTGTGAAAAGCAAATAGAAAGTTCGGGCGGGGGCAAATCGATGACGGCCGGTTGCTGCGGGGGAGGTTATCTCGGTCACACGGGATGACTA	42	76	76		7	AAAGTGTTCACGAGGAACTGCAGTCTACTGTCACAGCGCGTGAGTCAATCAGAAAAACGATCTTCTACTTACCGAGGCGGATCAGCGCGCGCGAGGTAACCGGGGGGGCTGGCTCGGACTGATAGTTCCCCACGTTCTTCCAACTCCCGCGACATCTGACCGGCGAAACGAGGGGGGGGGGGGGGGGGGCACGGCGAGTTATATTACAATAGCCGGAAAGTCAATGTTTTGGGGGGGGGGGGGGGGCTTGGCGAACGGTTCGTCGGACGAAAAATAATCAACCAAGGGGGGGGGGGGGGGGGCCGGCCTATTATCAGGTCGCCGTACGACGGAATCACGCGTGGGTCTGTTGTCGGGGGGGGACTAAGTCCACTAAGACATTAACGCCTGCATTTCTCT…	380	429	331
8	GGGTTATGCCACCGAGTAAAATCGGCTCGCTACGGGCATATGATCACCCGACTATTGATTGCAACCTCGGTTCAAACCAACAAGATCGGGCGACTGCCCTGGAGAAGGTGCTCAGGGCCCTAGGTGTTCACCGAGGTCGGATGATGAAAAGAAGATATGAAAAGTTCGCGCCGGGGGCATAATGAGCGAATCGTGGCACGGGCTTCGCTTGCGGGAAAGGAAGGTTATCCTTCTGTTACAAGGGGGCGCGATGACTATTGTTTAAGGCGTTCCCCAGGAATGTTACGGGGCTGGGTACCCCTTTCAGGTTTTGGGGGCGCAAACACCCAACGGCTCTTTTTCACGATTCGCGTCATTGTCCCTACCTCGTAAAGGTAACTGAAGTGAGGCCCGGGACCG…	70	169	137		8	GACGATAACAGCCTCACGTCAGCCCATTGCCTAGGGGGGGGCCGCGAAGCAGAGAGTCCCGACTTCGAGCACACTGCCCTAGGTCTGCTGCTTAAGATTTCAGGTAGAGTGAGGGAACGGTCGCGGGGGGGGGGGGGGGGGGGGGGGGGGATAGGATTCACTTTGGTGTGCCGGAAGTGTTTTCGAAATTTCTTAGTGAATGTCGTGCTAACTGAGACCGTAGATGAGGGGCGCTGCCGTAGGACTTAGAGCCCTGTCGCCCAGGCTCCCCTTGGCTACCGGCTAAGTAGCCCGGAGGCAACGTCGAAGCCTTGCGGTATCTCAGTCTCTAAATGCGCGCGGCCTGAGTACTGCGGGGGGGGGGGGGGGTGGGGGGGGGGGGGGGGGGAGTAGATTGAG…	233	263	252
9	ATGGTCTGAAAAGAAACGGTGGGATATAGCGAGCAGGAGGGCACAGGGCCCTAGTGGTCACCGAGGTTCGGATGATGAAAAGCAAGTATGAAAAGTTCGGCGCCGTGGGGCATAATCGATGCGAACGTGGCCGGTCTCGCTTGCGGGAAAGGACGAGGTTATCCTCGGACACACGGGGCGCGATGACTATGTTAACGGGTTCCCCCAGGAATGTTACGGGCTGGGGTACCCTTTCACGTCTTTGGGTGGTCGCAAACAGGCTGTCATTACGGTTAAGCAGTGGCCTAAATCTCTGAATCGGTCTTTATCGTGGTGGCGTAGGTGATGGGGAAAGGGAACCGTACGAGGCGCATACATCGAGGTGGGGGCGCGTGGCCCTCATGAAAATTCCTCGACGGG…	96	197	197		9	CAACCTCCCGCGACATCTGACCGGCGAACACGAGGGGGGGGGGGGGGGGGGGGGGCACCGGCGATGTATACTATTACAATAGACGCGCGAAAGTCAATGTTTGTGGGGGGGGGGGGGGGGGCTTGTCGCGAGTACGGTTCGTCGGACGAAAAATTAATCAACCAAGACGGGGGGGGGGGGGGGGGGCCGAATCTAAGAGACTGTAAGGCATCATAGTGTGAGTTACGCCCGAGGGGGGGGGGGGGGGGGGTACCCATATTTCAGAGCTAAACCCCCATCTTGAGTATAGTTTTAACTTTGGGATCCGACCTTAACACGCGCAGTAGTTTGATCGCCTACGTCGATCGGGGATCGGGGACTCTCGACCCGAACCGAACAGGGGGGGGGGGGGGGGGATCT…	428	609	609
10	GGGGGGGCGCTGGCCCATGAAAATTCCTGACGGGGGAATACCTCTTCAGGAGGGACGGGAGTTGGCCCTCATCGACTGACGGTCCGGAACACGTCGGGTTCCTACTATGATTGCAGGTGTTCACACCCACGTGTAACAGGAGCGGCCAAGACAGGGCAGAAGGTGCATCAGGCCCAGGTGGTTCACCAGGTTCTGGATGATGAAAAGCAAGATTAAAAGATCGGCGCGTGGGGTCGACTTCTATGGTCTTACGCTTCCCTCGCAAAAATACTTAGGGCAGGAGCTCTGGTACACACGGGGGCGATTATTGTTAAGGGGTCCCAGAATTACGGGCTGGGTCCCTTTCCGGTCTTTGGGTGGTCGCAAACAGGCTGTCAATAGTAGCAGTGGCCATTCTGA…	74	84	120		10	GGGGGGGGGGGCTTGTCGCGAGTACGGTTCGTCGGACGAAAAATTAATCAACCAAAACGGGGGGGGACTCCTTAGCCTCCGACCGAGGTATTAGCCATCGGTACCCCTTCGCGACAGCCCGAGGGGGGGGGGGGGGGGGGGGGGGGGGGGATCTAAAGATCCCACTAAGCACATTAACGCCTGCATTTTCCTCATCAGGGGGGGGGGGGGGGGGGGGGGGGGGTTGCCAAGGGAATAGGGATCGGGGACTCTCGACCCGAACCCAGCGCGTAAGGCAGCTAAGCACTAGCGTTACCAATATACTATGTTTGAGCTGATAGCACGGAAATGTGATGGGGGGGGGGGGGGCGGTATAAGTGAGAAATACACCATGCCCATTTTCCGGCGCAGGCGAGAACG…	435	611	611
11	TGTTTCACACCTACGTGTTAACGAGGCATGCGGCCAGGGCACAGGAGCAGGAAGGTGCATCAGGGCCCTAGGTGGTTCACCGAGGTTCGGATGATGAAAAGCAAGATATGAAAAGTTCGGCGCCGTGGGGCATAATCGATGCGAATCGTGGCACGGGTCTTCGCTTGCGGGAAAGGACGAGGTTAATCCTTCTGGTACACACGGGGGCGCGATGACTATTGTTTAACGGGGTTCCCCCAGGAATGTTACGGGCTGGGGTACCCCTTTCACGGTCTTTGGGTGGTCGCAAAACACCCAACGGCTCTTTCTTCCAAAACATCCCGAGACGACTAAAAACTTGTATCGTGGGGCGTAGGTGATGGGGAAAGGGAACCGTACGAGGCGCATACATAGAGGTGG…	113	227	227		11	GAACACGAGGGGGGGGGGGGGGGGGGGGGCTTACAGAACGATACCCCTGAGCGTTGGCCTCTTGCTCCTAGTGGGAAGGGGGGGGGGGGGGGGGGGGGGGGGGGGGGCTTGTCGCGAGTACGGTTCGTCGGACGAAATAAACTAATCAACCCAAAACGGGGGGGGGGGGGGGGGGGCCTGAATCTAAGAGACTGTAAGGCATCATAGTGTGTAGATTACGCCCGGAGGGGGGGGGGGGGGGGGGGGGGGGGGGGGGATCTAAAGATCCCACTTAATGCACATTAACGCCCAGCGCGTCGTGGTCCAATCTGACTGTATTCTTGATGATTAGTTATGCCCAAGGGAAGTGAGTGGATCGGGGACTCTCGACCCGAACCGAACAGGGGGGGGGGGGGGGGG…	514	549	636
12	CTTTATCGTAGGGCGTAGGTGATGGGGAAAGGGAACCGTACGAGGCGCATACATCGAGGTGGGGGCGCGTGGCCCTCATGAAAATTCCTCGACGGGGGGAATACCTCTCAGGAGGTTTATGCCCCCGAGAAAATCGGCTCGCTCGCGGCATATTGATCACCCGACTAATCGATTGCAGGTGTTTCACACCCACGTGTTAACGAGGCATGCGGCCAAGGCACAGGAGCAGGAGGGCACAGGGCCCTAGTGGTCACCGAGGTTCGGATGATGAAAAGATTCTCGAACCTCCCATTATTTTTCCCAAGTATGCTCGGCCCGTGGGAGGGGTCTCGCTTGCGGGAAAAGGACGAGGTTATCCTCGGACACACGGGGCGCGATGACTATGTTAACGGGTTCCCC…	77	197	196		12	GGGGGGGGGCTTGTCGCGAGTAGGTTCGCGGACGAAATAAATTAATCAACCCAAAACGGGGGGGGGGGGGGGGGGGCCTGAATCTAAGAGACTTAAGGCATCATAGGTTAGATTACGCCCGGAGGGGGGGGGGGGGGGGGGGGGGGGGGATCTAAGACCACTTAATGCACATAACGCCCGCGCGTCGTGTCCAATCTGACTTATTCTTGATGATAGTTAGTCGGGTGCGCCGGGCTGGGGGTGCATTAAGAACGAACCAAAAATGGGGGGGGGGGGGGGGCATAGTCTTAAAGCCTCAGCGTAAGGACTGGAGGTGGTGTGGTTCGGGGGGGGGGGGGGGGGGGGGGGGATAAATGTGTGTACACGAACGCTTGGCGCATAGAAAGTAGGTTCAATTCA…	385	475	623
13	GGGGGGGCGCTGGCCCATGAAAATTCCTGACGGGGGAATACCTCTTCAGGAGGGACGGGAGTTGGCCCTCATCGACTGACGGTCCGGAACACGTCGGGTTCCTAACTATGATTGCAGGTGTTCACACCCACGTGTAACAGGAGCGGCCAAGACAGGGCAGAAGGTGCATCAGGCCGAGGTGGTTCACCAGGTTCGGATGATGAAAAGCAAGATTAAAAGTTCGGCGCGTGGGGCATAATCGATGCGAACGTGGACGGGTTCGCTTCGGGAAGACGAGGTTATCCTCTGGTACACACGGGGGCGATTATTGTTAAGGGGTCCCAGAATTACGGGCTGGGTCCCTTTCCTTCCGATGGTACGAGTAGCAAGCAGGTGCCTTTTACCGGACAAGTAACTTGA…	62	146	146		13	GGGGGGGGGGCTGTCCGAGTACGTTCGTCGGCGAAATAAATTAATACCCAAACGGGGGGGGGGGGGGGCCTGAATCTAAAGACTGTAAGGCATCATAGTGTGTAGATTACGTCCCAAATTACGTGACTCTCAAGGCGGGTTTCACTAAACCGCGGGCGATATGCACATAACCCTGTATTTTCTCATCAGGGGGGGGGGGGGGGGGGGGGGGGTTATGCCAAGGGAGTGAGTGGTCGGGGATCTCACCCGAACCTTGATTCGAGCTCAACACGCGCTCGGCTAAGCCCGCCCAAAACGCCACTGTGCCAACTTACCAGTGTGTATGAAAGCACTCCTTGAGTCCGCATGTAATGGAGATGGCCTCGTGACGTATCGGGGGGGGGGGGGGCCAAAGACTTT…	424	453	596
14	AAATACGGGGGGGAATACCTCTTCAGGAGGTTCGGGTAGGATGAGACGTTCCTTCAATGGACGGAATGGAGGATTCAGACGGCGACTATTCGATTGCAACCTCGGGTTCATAACCAACAAAGAGTCGGTAGCGACTGACTCACCTGCAGGAAGGTGCATCAGGGCCCTAGGTGGGCTCTCGTTAGCTTTGTTCTTATGGGCAGGTGTACGGAAACGAACTCAAGGTGGGGCATAATCGATGCGAATCGTGGCACGGGCTTCGCTTGCGGGAAAGGACGAGGTTATCCTTCTGGTACACACGGGGGCGCGATGACTATTGTTTAACGGGGTTCCCCCAGGAATGTTACGGGCTGGGGTACCCCTTTCACGGTCTTTGGGTGGTCGCAAAACACCCAACGG…	97	225	225		14	GGGGGGGGGGGCTTGTCGCGAGTACGGTTCGTCGGACGAAAAATTAATCAACCAAAACGGGGGGGGACTCCTTAGCCTCCGACCGAGGTATTAGCCATCGGTACCCCTTCGCGACAGCCCGAGGGCGACCCACAAGCTTCCCGAGAGTGACGGGCGCGCACCTGAACACGCTCTTAACGCCTGCATTTTCCTCATCAGGGGGGGGGGGGGGGGGGGGGGGGGGTTGCCAAGGGAATAGGGATCGGGGACTCTCGACCCGAACCGAACAGGGGGGGGGGGGGGGGGATCTTAATGCTGCCGGAGCTTCGCACCGCTGATAGCACGGAAATGTGATGCGTCGCGTTACTGGTTGACAGACTCGTGCTTACGGTCCCGTAAAGGGATGCGCAGGCGAGAACG…	443	592	602
15	GTGTGGGGAAAGACCGACGGAATCAGAAGCAGAGTTCACCGCCCCGCTGTCGATGCAGTGGTGTGGAATCCTCTTCAGGAGTTATGCCACCCGGAGTAAATGGCTCGCGGCATATTGTCACCCGACTATTTGCACCTCGGGTTCATACACAAAGAGTCGGACGACGACACCTGGAGGTGCTCAGGCCCTAGGTCACGAGGTTAGTTGCTGTTTGACCTGCCGAGTGACTGTGCAACAAAACCCCGTGTACGTGCACGGCCGCTTGCGGGAAGGACGTATCCTCGTCACAGCCGCGATGATATTGTTTACGGTTCCCCCAGAATGTTACGGCTGGGACCCCTTTGAACCTGGTCGCCACCATCTGCTCGACATGTAGAAGCTTCCGACAAACTAAAACCG…	45	106	64		15	AAATTTGCGCGATCATCTGACCGGCGAACACGAGGGGGGGTGAGCAGATTATGATGTTCTTCTCCCTGACACGCCCACCTGGAGTATCTCGGGGGGGGGGGGGGGGGGGGGGGGGGGGGGGGGGGGGGGGGGCTTGTCGCGAGTACGGTTCGTCGGACGAAATAAATTAATCAACCCAAAACGGGGGGGGGGGGGGGGGGGCCTGAATCTAAGAGACTGTAAGGCATCAAGGTAGTATGAACGACTCAGCTGGAGGTAACCTCCTAAGCCGGGTGAGCAGGATCTAAAGATCCCACTTAATGCACATTAACGCCTGTATTTTCCTCATCAGGGGGGGGGGGGGGGGGGGGGGGGGGGTTATGCCAAGGGAAGTGAGTGGATCGGGGACTCTCGACCCGA…	540	342	575
16	TTCCGTGAAGCCTACCCCCCAGAAAAAAAATAGGGGGGGATACTCTTCAGGAGGTTTATCACCCGAGTAAAAATCTTGATATCATGAGAGTCCGCATCGAGGGACAGTAAAATCTCCGGCAGATATACGCCACGTGCTGGTGTTTGCAGCTGTGCGTGCCCTTCCGACCCTACTAAAAAAAAAAAAAAAAACGGTTCGGATGATGAAAGCAAGATATAAAAGTTCGGCGCCGTGGGGCATAGTCGATGCGAATCGTGGCACGGGCTTCGCTTGCGGGAAAGGACGAGGTATCCTTCTGGTACCACGGGCGCGATGACTATTGTTTAACGGTTCCCCCAGAAGACGACTGGGTCCATGATTGCCATGGCTCAGGATATCTCGCTACCTCTTTCCTCTTTC…	40	177	143		16	ATAGTTCGACTTCCATGACCAGTTCATAGAGTTTAAAGTGTTCACGAGGACGGGGGGGGGGGGGGGCCGACTTTCCCCCGAGATACGTGCTGTTCTGCCATACATCAGCGCGGGGGAACGTGTAGCCGAGCGCGGAATTCAGCGCGCGCGAGGGTAAACCGGGGGGGTCTGGTCTCGGACTGATAGTTCCACCACGTTTCTTCTCAACCTCCCGCGACATCTGACCGGCGAACACGAGGGGGGGGGGGGGGGGGGGGGGGGGGGGGGGGAGGGGGGGGGGGGGGGGGGGGGGGGGGGGGGGGGGGGGGGGGGGGGGGGGGGGGGGGCTTGTCGCGAGTACGGTTCGTCGGACGAAAAATTAATCAACCAAAACGGGGGGGGACTCCTTAGCCTCCGACC…	507	261	174
17	GGTGGGGGAAAGACGAGGGAACGAACAGATTCACCGCCCCGCTGTCATGCACGTGGTTGGAACTCTTCAGATTAGCACCCGGAGTAGGCTCGCCGGTATGTCACATAAGATATCAAACGACCAACGGGCGCTGTTGCAGCACACCACCTGCGAGGTGCACAGGCCATTCCCGAGGTTCGTGTGAAAAGCAATAAAAGTTCGGGCGGGGGCAAAGATTACGGCCGGTTGCTGCGGGGGAGTTTATCTCGGTCACACGGGATGACTATTGTTACGGTCCCCAGGAATGTTACGGCGGGACCCTTTCAGGTCTTCCAAAACCCAACCTTTTTCAACATCCAGGACAAAAACTGGGGTA	18	6	56		17	GAGTACGGTTCGTCGGACGAAAAAATTAATCAACCAAAACGGGGGGGGGGGGGGGGGGCCTGAATCTAAAGACTGTAAGGATCTAGTGTGTAGATTACGCCCGAGGGGGGGGGGGGGGGGGGGGGGGGGGGGTCTAAGATCCCACTTAATGCAATTAACGCCTCATTACGATAACGGCGCCCTGCTCTTTTAATGTGTAAGATAAGCGAACGGGAATGAGTGGATCGGGACTCTCGACGAACCGACGGGGGGGGGGGGGGGGGGGGGGGGGGGGGGGGGGGGGGGGGGGGGGGGGGGGGGGGGGGGGGGGGGGGGGGGGGGGGGGGGGGTCCAGCGTACAGTTCCAGTCCTCCGCACAGAGTGGAGAACCCCCCAACATGTTTTGTCGAATAACGCAGT…	485	343	347
18	CCTCGGGTTCTACGCAACAGTCGGACGACGACACTGGAGTTGTCTCAGTCTAAGAAGTGACCCAAGGGTCATCTGATGTTTGCATCGGGCGGGGCAATCGAAACGTGCACGCGCTTGCGGGAAGGACGTATCTCGTCACAGGCGCGATGAATTGTTTACGGGTTCCCCCAGAATGTACGGCTGGACCCCTTTACTGTGCACATCTGCTCGACATGTAAGTTCCGACAAACAAACCGTGGCGTAGGTGGGGAAGCCGAGGGAATAGAAGCGATTCACCGCCCGCTTGATGCACGTGGTGTGGAATCCCTTCAGGAGTTTAGCCACCGAGAAATGCTCGCATATTGTCACCGCTCATTTGCA	23	35	5		18	GCTTGGCGCATAGAAAGTAGGTTCAATTCATATAGTGCAACTTACACCCCTGAGGGGGGGACGATATCGGTGTATCCCCTCAGGCCGTTCTTGGACGCACTGCCGAGTCGGGCATCACCGCCCAATACGGGATTGCCTTCCTCACGTCTGGGCAGCTATACGGGGGGGCGCGCCCGGGTCCGATTCCCACCCTCACGATCCTATCTCTGAGCCACACCAAAGAGTGGTTAAGGCATCCAAATCTGCTTGTTATAGTTCGACTTCCCATGACCAGTTCAGTAGAGTTTAAAAGTGGTTCACGGAGGACGGGGGGGGGGGGGGGCCGACATTATCCCCCGAGATATCGTGCTGTTCTGACCATACATCAGTCGCGGGGGGGGAACGTGTAGCCGAGCTGCG…	458	586	622
19	GGGGCAAATCGAGAACGTGCACGGCCGCTTGCGGGAAGGACGTATCCTCGTCACAGGCGCGATGATATTGTTTACGGGTTCCCCCAGAATGTTACGGCTGGGACCCCTACGGTCAGGGTGCATATCTAATCCATTCAGTCCAGAGGTTTGTCTTAGGATAAAACCGTGGGCGTAGGTGTGGGGAAAGACCGACGGGAATCAGAAGCAGAGTTCACCGCCCCGCTGTCGATGCACGTGGTGTGGAATCCTCTTCAGGAGTTTATGCCACCCGGAGTAAATGGCTCGCGGCATATTGTCACCCGACTAATTTGCACCTCGGGTTCATACACAAAGAGTCGGACGACGACACCTGGAGGTGCTCAGGCCCTAGGTCACGAGGTTCGGATGGATAAAGCAAAT…	44	112	105		19	ATTGCCAAGGGAATAGGGATGGGGACTCTCGACCCGAACCGAACAGGGGGGGGGGGGGGATCTTAATGCTGCCGGAGCTTCACCGGGGCGGGCTGCCTCGTCTAGATGACGTCTCACGAGAGATATGGCTGCAGCGGGGGGGGGGGGGGGGGGGGGGGGGGGGGGGGGGGGGGGGGGGGGGACGACACGGGGCCTGTCTAAAATGTGAAGCATGGCGATGTAATGGGGGGGGCATACCCCAAACGGGTTGCTCCACACGTCTGGCGATACGGGGGGCGCGCCCGGTCCGCCCACCCTCACGACCTATCTCTAAGCCACAAGAGTGGTTAAGGCATCCAAATCTGCTTGTTATAGTTCGACTCCATGACCAGTTCATAGAGTTTAAAGTGTTCACGAGGA…	389	502	528
20	AATCGGCTCGCTACGGGCATATGATCACCCGACTATTGATTGCAACCTCGGTTCAAACCAACAAGATCGGGCGACTGCCCTGGAGAAGGTGCTGAGGGCCCTAGGTGTTCACCGAGGTCGCATGATGAAAAGAAGATATGAAAAGTTCGCGCCGGGGGCAGATCACCATTGAAGGCTATAGGTCGAATACCGGAGCCACGGGGGGATGTGCTTCTGGTACAAGGGGGCGCGATGACTATTGTTTAAGGCGTTCCCCAGGAATGTTACGGGGCTGGGTACCCCTTTCAGGTTTTGGGGGCGCAAACACCCAACGGCTCTTTTTCCAAAACACCCAGACGACTAAAAACTTGTACGTGGGGCGTAGGATGGGAAAGGGACCGTACGGCGCCTTAACAAGAA…	76	169	150		20	GGGGGGGGGGCTTGCGCGATACGGTTCGTCGGACGAAAAATTAATCAACCAAAAGGGGGGGGGGGGGGGGGGCCGAATCTAAGGACTGTAAGGCATCAAGTGTGAGTTAGCCGAGGGGGGGGGGGGGGGGGGGGGGGGGGGATCTAAAGATCCACTAAGCAGCAATTTGCCAAGAGCCTCGTGTTTGGAACCTCAGGATTCACTACAGCATTGCCAAGGGAATAGGGATGGGGACTCTCGACCCGAACCGAACAGGGGGGGGGGGGGGATCTTAATGCTGCCGGAGCTTCACCGGGGCGGGCTGCCTCGTCTAGATGACGTCTCACGAGAGATATGGCTGCAGCGGGGGGGGGGGGGGGGGGGGGGGGGGGGGGGGGGTGGGGGGGGGGGGACGACACG…	414	556	555
21	AGGGGCATCATCAATGGCGGTCGTTGGGGAGGACATTACCTTCTGTCCTCGGGGGCGACTATTTACGGGCCCGAAGTACGGGTGGGCCTTCACGGTCTTTGGTGCGAAAACCAACGGTCTCTTCCAAAAATCCGTAAAAACTTCTGGGGGATGGGGTTTCTTACCGTCCGGTGCTATTGACATTCTAGGCAAACGGGGAATACTCTTCAGGGTTACCACCCGGTAAATCGGCTCGTACGCCATATGATCACCCACTTTGTGCAACCTCGGATGCGGAGGGACATAGATCCCACCACCGTTTCTACCAAAAAAAAAAAAGACGGGGTATGAAAGCAAGAATGAGTCGGCGCCG	14	53	53		21	CTTCCCATGACCAGTTCAATCTGACATCCGCTACCCCAAGGGCCCGTATGCTGGTCACACCTATCGCATTATCCCCCGAGATATCGTGCTGTTCTGACCATACATCAGTCGCGGGGGGGGAACGTGTAGCCGAGCTGCGGAATTCAGCTGCGCGCAGAGGGTATGAGAGTGGGAAGCCCGTCTTTCTACTCGGTCGAGCACGTAGAGGAGAACTTCGAGGGCTTTTGCGCGATCATCTGATTTGAGCGGCCTGTGGCGTGGTGCTTTTTGGATACAAAATGTAAGGGCCCCCTGAGCGTTGGCCTCTTGCTCCTAGTGGGAAGGGGGGGGGGGGGGGGGGGGGGGGGGGGGGCTTGTCGCGAGTACGGTTCGTCGGACGAAATAAATTAATCAACCCAA…	514	674	696
22	AGGAGATTACGAGACACTCCCCATTATACATATAGAAGACCCGACTATTCATTGCAAACCTCGGTCATACCACAAGAGTGGAGGACTGACCACCTGCGAAGGTGCACGGGCCCTAGTGGTTCACCGAGGTAGACCCCACACCTAGGCAGCGGACTCGGCACGACTTATCGTTACTTACTCTGTGGCGGTCTTCGCTTGCGAAGACGAGTACCTTCTGGTCCACGGGGGGCCTGACTATTGTAACGGTTCCCAGAATGTTAGGGCGGGGGACCTTTCACGGTCTTGGGTGGCCAAACACCCGCCTTCGGTAAGATCCCCATCCCCTGACGCAGGAGTACCCGGAAGGTTCTGGGAAGGGAACTACGTCAGAAGCAAAGTTCAACACGCCCTGCTGATGCC…	54	121	121		22	GGGGGGGGGGGCTTGTCCCGAGTACGGTTCGTCGGACGAAATAAATTAATCAATCCAAAACGGGGGGGGGGGGGGGGGGGCCTGAATCTAAGAGACTGTAAGGCAAAAGTACACAGAGTTGACCGTCTTGACCCTCCTTGGAGTTGTCAACGTGGGGGGGATCTAAAGATCCCACTTAATGCACATTAACGCCTGTATTTTCCTCATCAGGGGGGGGGGGGGGGGGGGGGGGGGGGTTATGCCAAGGGAAGTGAGTGGATCGGGGACTCTCGACCCGAACCGAACAGGGGGGAGGGGGGGGGGGGGGGGGGGGGGGGGGGGGGGGGGGGGTGGGGGGGGGGGGGGGGGGGGGGGGGGGGGGGGGGGGGGGGGGGGGGGGGGGGTTCCAGCGTTACAGTT…	504	251	413
23	GCCGCTGTTGCAGCACACCACCTGCGAGGTGCACAGGCCATGTCCCGAGGTTCGTGTGAAAAGCAAATAGAAAGTTCGGGCGGGGGCAAATCGATGACGGCCGGTTGCTGAGGGGGAGGTTATCTCGGTCACACGGGATGACTATTGTTTACGGGTCCCCAGGAATGTTACGGGCGGGACCCCTTTCAGGTCCTTGTCCAAAACCCAACCTCTTTTCCAACATCCAAGACAAAAACGTGGGGTAGGTGGGGGAAAGATCGAGGGAACAGAACAGAGTTCACCGCCCCGCTGTCATGCACGTGGTTGGAACTCTTCAGATTAGCACCCGGAGTAAGGCTCGCCGGTATGTCACATAAGATATCAAACGACCAACGG	34	76	76		23	GGGGGGGGGGGGGGGGAACCAAGAGGTTACTAGTCTTATTGCTGCAGTTCAGGAGTACTAGTCATGTGTCATCTCAGTCTGCATAAATGCCGCTGCGGCCCTGAGATCACTGGCGGGGGGGGGGGGGGGGGGGGGGGGGGGGGGGGGGGGAGTAGTGAGGTACATACGTCTAAACGGGGTTAATCGACTGCATCGACCAAAGTTTACGTCCGGGGGGGCTAAGAGTGACTCGATGGTGACGGAAATGGATCCCTAAAAGCAACTGGGGGGAGTACTTCACATGTTAGGCCTTTTACTCAAGCCACCCACGATAGTAATGTAGGCCCTCGCTACGGACGATGTTGGCAGGGTAAGTCAACAGTTTTCCGGTGGGGGGGGGTCTTCTTGACGAGACTGGAT…	214	343	369
24	AGGAGTTACGAGACACTCCCCATTATACATATAGAAGACCCGACTATTATTGCAACCTCGGTCATACCACAAGAGTGGAGGACTGACCACCTGCGAAGGTGCACGGGCCCTAGTGGTCACGAGGTAGACCCCACACCTAGGCAGCGGACTCGGCACGATTATCGTTACTTACTCTGCTGGCGGTCTTCGCTTGCGAAGACGAGTACCTTCTGGTCCACGGGGGGCGTGACTATTGTAACGGTTCCCAGAATGTTAGGGCGGGGCCTTTCACGTTGGGTGGCCAAACACCACACCTTCTCCAAAATCGACGACTAAAAACTGTCTCGGGGCGTAGGTGATGGGAAGGGAACTACGTCAGAAGCAAAGTTAACACGCCCTCTGATGCCGGGGTGCGGGAAT…	39	107	107		24	GGGGGGGGGGCTTGTCGCGAGTACGGTCGCGGAAAATAAATTAATCAACCCAAAAGGGGGGGGGGGGGGGGGCCGAATCTAAGAGACTGTAAGGCATCATAGGTGTAGATTCGCCCGGAGGGGGGGGGGGGGGGGGGGGGGGGGGGGATCTAAAGATCCCACTTAAGCACATTAACGCCTGTATTTCTATCAGGGGGGGGGGGGGGGGGGGGGGGGGTTACCAAGGGAAGTAAGTGATCGGGGACTCTCGACCGACCGAACAGGGGGGGGGGGGGGGGGGGGGGGCACCGTCAAGACTGAAGGTAGAGACTGAGAGCAGTGTGATTCAATATTGGGGCAACTCGATCATCATCTAACATTACGCTGCTACACCGTTAAGCGATACCACTGGGCAATGTG…	412	468	557
25	TCCTCACCAGCGTTCTACTCAAAAAAAAAAAAAAAACGGGGTGATGAAAACAGACGAAAGTTCGGCCCCGTGGGGCAATCAATGGCGGTTCTTGCGGGAAGGACGAGACCTTCTACAACGGGGCGGATGCTGTAGGGGCCCGAATGCGATCATACGCGTCGATTAGTCACGTTTGGACGCATGTGGGATGCATCTCATCCCGAGACTAAAAACTTATCGTGGGGGAGGTATGGGACTTCTGGGTGAGTACGCCGGTGCTACTTACATTCTAGGCAAAATGGGGGACACTTCAGGGGTTATGCCCCCATCATAGAGTAACGGGGCCTATCCAGATCATTGGGTTCCGAGGGAAGGAATTTTTCATATTGA	23	70	70		25	GGGGGGGGGGGCTTGTCCCGAGTACAGTTCGTCGGACGAAATAAATTAATCAATCCAAAACGGGGGGGGGGGGGGGGGGGCCTGAATCTAAGAGACTGTAAGGCAAAAGTACACAGAGTTGACCGTCTTGACCCTCCTTGGAGTTGTCAACGTGGGGGGGATCTAAAGATCCCACTTAATGCACATTAACGCCTGTATTTTCCTCATCAGGGGGGGGGGGGGGGGGGGGGGGGGGGTTATGCCAAGGGAAGTGAGTGGATCGGGGACTCTCGACCCGAACCGAACAGGGGGGGGGGGGGGGGGGGGGGGGGGGGGGGGGGGGGGGGGGGGGGGGGGGGGGGGGGGGGGGGGGGGGGGGGGGGGGGGGGGGGGGGGGGGGGGGGTTCCAGCGTTACAGTT…	490	211	391
26	GGTGTTTCACACCCACGTGTTAACGAGGCATGCGGCCAAGGCACAGGAGCAGGAAGGTGCATTAGGGCCCTAGGTGGTTCACCGAGGTTCGGATGATGAAAAGCAAGATATGAAAAGTTCGGCGCCGTGGGGCATAATCGATGCGAATCGTGGCACGGGTCTTCGCTTGCGGGAAAGGACGAGGTTATCCTTCTGGTACACACGGGGGCGCGATGACTATTGTTTAACGGGGTTCCCCCAGGAATGTTACGGGCTGGGGTACCCCTTTCACGGTCTTTGGGTGGTCGCAAAACACCCAACGGCTCTTTCTTCCAAAACATCCCGAGACGACTAATTTTCAGAAAGAGAGATCTGAATTACAAGCGGATCAGACCTCCGGGAGACGCATACATCGAGGTG…	97	227	227		26	AGCTTTTATCCCCCGAATATCGTGCGTTCTGACCATACTCGTCCGGGGGGGGAACGTGTAGCCGGCTGCGGAATTCAGCTGCGCGCAAGGGTAAACCGGGGGGGGGGGGGGGGAATTTCATGGTAGACGTCGAGACCAGCATCACCTAGGAAGACCTGTTCTGACCGGCGAACACAATGCGCGAGCCCGCCTGGGTTGATCGCGCGTCATATGCGTTGTTTTAGGGGGGGGGGGGGGGGGGGGGGGGGGGGGGGGGGGGGGGGGGGGGGCTTGTCGCGAGTACGGTCGCGGAAAATAAATTAATCAACCCAAAAGGGGGGGGGGGGGGGGGCCGAATCTAAGAGACTGTAAGGCATCATAGGTGTAGATTCGCCCGGAGGGGGGGGGGGGGGGGGGGGG…	481	350	495
27	TCGATGCGAATCGTGGAACGGGTCTTCGCTTGCGGGAAAGGACGAGGTTATCCTTCTGGTACACACGGGGGCGCGATGACTATGTTTAACGGGGTCCCCCAGGAATGTTACGGGCTGGGGACCCCTTTCACAGTCTTTGGTGGTCGCAAAACACCCAACGGCTCTTTCTTCCAAAACATCCCGAGACGACTAAAACTTGTATCGTGGGGCGTAGTGATGGGGAAAGGGAACCGACGAGGCGCATACATCGAGGTGGGGGCGCGTGGCCCCCATGAAAATTCCTGCGAGGGGGGGAATACCTCTTCAGGAGGTTTATGCACCCGGAGTAAAAATCGGCCGCTCGGGCATATTGATTCACGCCGACTATTCATTGCAGGTGTTTCACACCCACGTGTTAAC…	86	208	208		27	GGGGGGGGGGGCTTGTCGCGAGTACGGTTCGTCGGACGAAAAATTAATCAACCAAAACGGGGGGGGACTCCTTAGCCTCCGACCGAGGTATTAGCCATCGGTACCCCTTCGCGACAGCCCGACCTAGCATAACCGGGGGCAATCTAAACCCACGCGTGGACAGCCCATGACTCTTAACGCCTGCATTTTCCTCATCAGGGGGGGGGGGGGGGGGGGGGGGGGGTTGCCAAGGGAATAGGGATCGGGGACTCTCGACCCGAACCGAACAGGGGGGGGGGGGGGGGGATCTTAATGCTGCCGGAGCTTCGCACCGCTGATAGCACGGAAATGTGATGGGGGGGGGGGGGGCGGTATAAGTGAGAAATACACCATGCCCATTTTCCGGCGCAGGCGAGAACG…	461	595	505
28	GAACTAACTTGTATCGGGGGCGAGGTGGCAAAGGAAGCTCATCGGCTGAAGTTCCAATTCGCAAAATGCATCGGTTCTGGGTACCGTCTCAGGAGTTATGCCCGGGAAAATCGGTCGCACGCGCTATGTCCCCGACTATTCGTTGACTCGTTCAACAAAAGAGTCGGAGATGCTGACATCGTGGCCTTGCGCCGCTATGCGGTCCCATTCCATTAGTAGCTCATTTGATGCCGTGAAGTTCGGCGCTGGGCAATCGAGACGGACGGGCTGTTGCGGGAAAGGACGAGTTATCTCGGTACGGCGCGATGACTTGTTAACGGGGTCCCCACGATGTTACGTGGACCCCTTCCGTCTGGTGGTGCAAACACAAGGCCTTCTCCACATCCC	23	88	88		28	GGGGGGGGGGGGGGGGGGGGGGGGCATCACCGCCCAATACGGGATTGCCTTCCTCACGTCTGGGCAGCTATACGGGGGGGCGCGCCCGGGTCCGATTCCCACCCTCACGATCCTATCTCTGAGCCACACCAAAGAGTGGTTAAGGCATCCAAATCTGCTTGTTATAGTTCGACTTCCCATGACCAGTTCAGTAGAGTTTAGGACCCTCTTGACCGAGAAGCTGTTGCATTGCGTATCCGTACTCTCTTGGAGATATCGTGCTGTTCTGACCATACATCAGTCGCGGGGGGGGAACGTGTAGCCGAGCTGCGGAATTCAGCTGCGCGCAGAGGGTATGAGAGTGGGAAGCCCGTCTTTCTACTCGGTCGAGCACGTAGAGGAGAACTTCGAGGGCTTTTG…	447	515	648
30	GGGGGGGCGCTGGCCCATGAAAATTCCTGACGGGGGAATACCTCTTCAGGAGGGACGGGAGTTGGCCCTCATCGACTGACGGTCCGGAACACGTCGGGTTCCTACTATGATTGCAGGTGTTCACACCCACGTGTAACAGGAGCGGCCAAGACAGGGCAGAAGGTGCATCAGGCCCAAGTGGTTCACCAGGTTCTGGATGATGAAAAGCAAGATTAAAAGATCGGCGCGTGGGGCATAATCGATGCGAACGTGGACGGGTTCGCTTCGGGAAGACGAGGTTATCCTCTGGTACACACGGGGGCGATTATTGTTAAGGGGTCCCAGAATTACGGGCTGGGTCCCTTTCCGGTCTTTGGGTGGTCGCAAACAGGCTGTCAATAGTAGCAGTGGCCATTCTGA…	65	139	146		29	GTGCGACTAATCCCCTGAGCGTTGGCCTCTTGCTCCTAGTGGGAAGGGGGGGGGGGGGGGGGGGGGGGGGGGGGGCTTGTCGCGAGTACGGTTCGTCGGACGAAATAAACTAATCAACCCAAAACGGGGGGGGGGGGGGGGGGGCCTGAATCTAAGAGACTGTAAGGCATCATAGTGTGTAGATTACGCCCGGAGGGGGGGGGGGGGGGGGGGGGGGGGGGGGGATCTAAAGATCCCACTTAATGCACATTAACGCCCAGCGCGTCGTGGTCCAATCTGACTGTATTCTTGATGATTAGTTATGCCCAAGGGAAGTGAGTGGATCGGGGACTCTCGACCCGAACCGAACAGGGGGGGGGGGGGGGGGGCATAGTCTTAAAGCCTCCAGCGTAGAGGGAC…	504	638	701
31	AGGAGGTTTATGCCCCGGGAAAATCGGTCGCTACGCGCATATTGTTCACCCGACTATTCGTTGAACCTCGGGTTCAAACCAAAAGAGTCGTAGCAGATGCTGCGATCGTACAAAACCCAAAACAGTCATTTGCTTATACAAGCTCATGCTGTTTCCGCTGTGCCGTGAAAGTTCGGCGCTGGGGCATATTCGATGCGATCAGGGCACGGGCTCGTTGCGGGAAAGGACGAGTTATCTTCGGTAAACGGGCGCGATGACATTGTTAACGGGGTTCCCCACGATGTTACGGGTGGGACCCCTTTCACGGTCTTGGTGGTCGCAAACACAAGGCTCTTCTCCAAACATCCAGAGAGACTAAAACTTGTGATCGTGGGGCGTAGGTGATGGGGAAAAGGAACC…	54	157	160		30	AAAGTGTTCACGAGGACGGGGGGGGGGGCCGACTTTCCCCGAGATCGTGCGCTCATAACAGCCGGAACTTACCGAGGCGGATCAGCGCGCGCGAGGTAACCGGGGGGGCTGGCTCGGACTGATAGTTCCCCACGTTCTTCCAACTCCCGCGACATCTGACCGGCGAAACGAGGGGGGGGGGGGGGGGGGCACGGCGAGTTATATTACAATAGCCGGAAAGTCAATGTTTTGGGGGGGGGGGGGGGGCTTGGCGAACGGTTCGTCGGACGAAAAATAATCAACCAAGGGGGGGGGGGGGGGGGCCGGCCTATTATCAGGTCGCCGTACGACGGAATCACGCGTGGGTCTGTTGTCGGGGGGGGACTAAGTCCACTAAGACATTAACGCCTGCATTTCTCT…	380	428	352
32	GTTCGTGTGAAAAGCAAATAGAAAGTTCGGGCGGGGGCAAATCGATGACGGCCGGTTGCTGCGGGGGAGGTTATCTCGGTCACACGGGATGACTATTGTTTACGGGTCCCCAGGAATGTTACGGCGGGACCCCTTTCAGGTCTTGTCCAAAACCCAACCTCTCTTCAACATCCAAGACACAAAACGTGGGGTAGGTGGGGGAAAGAGCGAGGGAACAGAACAGAGTGTCACCGCCCCGCTGTCATGCACGTGGTTGGAACTCTTCAGATTAGCACCCGGAGTAAGGCTCGCCGGTATGTCACAATATCGGGCGGTAATAGGTCAAATAGGCGATGCATATCGAGTCTGAATCAGTGCACAGGCCATGTCCCGAG	40	75	65		31	GGGGGGGGGGCTTGTCGCGAGTACGGTTCGTCGACGAAATAAACTATCAACCCAAAACGGGGGGGGGGGGGGGGGGGCCTGAATTAAGAGACTGAAGGCACATAGTGTGTAATTACGCCCGGAGCTCCTGGTAGGCCAATTTTGCGCTTAGTGTAAAAACATACTGCCTGGACTACATTAACGCCCAGCCGTCGTGGTCCAATCTGACTGTATTCTTGATGATTAGTTATGCCCAAGGGAAGTGAGTGGATCGGGGACTCTCGACCCGAACCGAACAGGGGGGGGGGGGGGGGCATAGTCTTAAAGCCTCCAGCGTAGAGGGACTGGAGGTGGTGTGGCTGCGGGGGGGGGGGGGGGGGGGGGGGGGATAAATGTGTGTAACACGAACGCTTGGCGCAT…	490	536	655
33	TTGCACCTCGGGTTCATACACAAAGAGCCGGACGACGACACCTGGAGGTGCTCAGGCCCTAGGTCACGAGGTTCGGATGGAAAAGCAAATATGAAAAGTTCGGGCCGGGGCAAATCGAGAACGTGCACGGCCGCTTGCGGGAAGGTCGTATCCTCGTCACAGGCGCGATGATATTGTGTTACGGGTTCCCCCAGAATGTTACGGCTGGGACCCCTTTGAACCTGGTCGCCACCATCTGCTCGACATGTAGAAGCTTCCGACAAACTAAAACCGTGGGCGTAGGTGTGGGGAAAGACCGACGGGAATCAGAAGCAGAGTTCACCGCCCCGCTGTCGATGCACGTGGTGTGGAATCCTCTTCAGGAGTTTATGCCACCCGGAGTAAATGGCTCGCGGCATA…	49	115	115		32	GGGGGGGGGGGGGGGGGATAGGATTCACTTTGGTGTGCCGGAAGTGTTTTCGAAATTTCTTAGTGAATGTCGTGCTAACTGAGACCGTAGATGAGGGGCGCTGCCGTAGGACTTAGAGCCCTGTCGCCCAGGCTCCCCTTGGCTACCGGCTAAGTAGCCCGGAGGCAACGTCGAAGCCTTGCGGTATCTCAGTCTCTAAATGCGCGCGGCCTGAGTACTGCGGGGGGGGGGGGGGGTGGGGGGGGGGGGGGGGGGAGTAGATTGAGGTAAAGTCTAACGGGGTTTCGACTGCAGCCAAGTTAACGCCGGGGGGGGGGGGGGGGGGGGGGGGGGGGTCTACATTCGTAGTTCAGGTTTAAAAAGGAAGCCGGCCCCTCGTGGGGCGCCCCTAGCCTTATG…	249	207	207
34	TCTTTGGGTGGTCGCAAAACACCCAACGGCTCTTTCTTCCAAACATCCCGAGACGACTAAAAACTTGTATCGTGGGCGTAGGTGAGGGGAAAGGGAACCGTACGAGGCGCATACATCGAGGTGGGGGCGCGTGCCCCTCATGAAAATTCTTGCGACGGGGGGGAATACCTCTTCAGGGGTTTATGCCACCCGGAGTAAAATCGGCTCCTACGCGGCATATTGATTCACCCGACTATCGTTGCAGGTGTTTCACACCACGTGTTAACGAGCATGCGGCCAAGGCACAGGACAGGAAGGTGCATCAGGGCCCTAGGTGGTTCACCGAGGTTCGGTGATGAAAAGCAAGTATGAAAAGTTCGGCGCGTGGGGCATAATCGATGCGAATCGTGGCACGGTCTT…	84	204	204		33	GGGGGGGGGGGCTTTCCGAGTACGGTTCGTCGGACGAAAAATTAATCAACCAAAACGGGGGGGGCTCCTTAGCCTCCGACCGAGGTATTAGCCATCGGTACCCCTTGCACAGGATTTATCTTCCGCAGCAGGTGACGCCAAAAAGCATTGGAGCGCTGGGAAGCCATTAACGCCTGCATTTTCCTCATCAGGGGGGTGGGGGGGGGGGGGGGGTTGCCAAGGGAATAGGGATCGGGACTCTCGACCCGAACCGAACAGGGGGGGGGGGGGGGGGATCTTAATGCTCCGGAGCTTCGCACCGCTGATACACGAAATGTGAGGGGGGGGGGGGGGCGGTATAAGTGAAAAAACATGCCCATTTCCGGCGCAGGCAGAAGGGGGGGGGGGGGGGGGACGGAC…	383	540	542
35	AATCGGCTCGCTACGGGCATATGATCACCCGACTATTGATTGCAACCTCGGTTCAAACCAACAAGATCGGGCGACTGCCCTGGAGAAGGTGCTCAGGGCCCTAGGTGTTCACCGAGGTCGGATGGTGAAACGAAGATATGAAAAGTTCGCGCCGGGGGCATAATGAGCGAATCGTGGCACGGGCTTCGCTTGCGGGAAGAGGAAGGTTATCCTTCTGGTACAAGGGGGCGCGATGACTATTAGTTTAAGGCGTTCCCCAGGAATGTTACGGGGCTGGGTACCCCTTTCAGGTTTTGGGGGCGCAAACACCCATCGGCTCTTTTTCCAAAACACCCAGACGACTAAAAACTTGTACGTGGGGCGTAGGATGGGAAAGGGACCGTACGGGATGATGATTCC…	70	172	171		34	GGGGGGGGGGCTTGTCGCGAGTCGGTCGCGGAAAATAAATTAATCAACCCAAAAGGGGGGGGGGGGGGGGCCGAATCTAAGAGACTGTAGGCACATAGTGTGTAGATTCCCCGGAGGGGGGGGGGGGGGTGGGGGGGGGGGGGATCTAAAATCCCACTTAAGCACATTAACGCCTGTATTTTCTATCAGGGGGGGGGGGGGGGGGGGGGGGGGGTTATCCAAGGGAAGTAAGTATCGGGGACTTCGCCGACCGAACAGGGGGGGGGGGGGGGGGGGGGGCACCGTTCAAGACTGAAGGTAGGACTGAGAGCAGTGTGATTCAATATTGGGGCAACCGATCATGTGGGCGCCGACAACATAAGGCAAAATTGCTGCGTAGAACCTATAGTGCAACTTACA…	384	501	572
36	CATTGCAGTTTTCACCCACGTGTTACGAGGCAGCGCAGGCACAGACAGAAGGTGCATCGGCCTAGGTGGTCCCGAGGTTCGGATGATGAAAAGCAGATAGAATCGCGCCGGGGATAATCGTGCGACGTGACGGGCTCGCATGGGAGACGAGGTATCCTTCTGTAACACGGGGGCGCGATGACTATTGTTAACGGGGTTCCCCCAGGAATGTACGGCGGGTACCCTTCACGTCTTGGTGGTCGAACAGGTTCATTACGTTAGCAGTGGCCTAAACTCTGAATCGTCTTTATCGTGGGCGAGATGGGAGGAACCGTCGAGGCGCATACTAGGGGGGGGGTGGGGGATGAGCTAGAGAGCCAACGGCACGGAGCCGGGCGTGACAGCCCCTAGTAAAATGGC…	66	127	127		35	GGGGGGGGGAGGGGGGGGGGGGGCATCCCGCCAATACGGGATTGCCTTCCTCCGTCTGGGCAGCTATACGGGGGGGCGCGCCCGGGTCCGATTCCCACCCTCACGATCTATCTCTGAGCCACACAAGAGTGGTTAAGGCTCCAATCTGCTTGTTATAGTTCGACTTCCCTGACCAGTTCAGTAAGTTTAAAGTGGTTCACGGAGCGGGGGGGGGGGGGGGCCGACATTTCCCCCGGATATCGTGCTTTCTGACATACTCATCGCGGGGGGAACGAGTAGCCGAGCTGGGAATTCAGCTGCGCGCAGAGGGTATGAGAGTGGGAAGCCCGTTTTCTACTCGGTCGAGCGTAGAGGAGAACTTCGGGGCTTTTGCGCGATCATCTATTTGAGCGGCCTGTG…	416	589	592
37	GTTCGTGTGAAAAGCAAATAGAAAGTTCGGGCGGGGGCAAATCGATGACGGCCGGTTGCTGCGGGGGAGGTTATCTCGGTCACACGGGATGACTATTGTTTACGGGTCCCCAGGAATGTTACGGCGGGACCCCTTTCAGGTCCTTGTCCATAAACCCAACCTCTTTTCAACATCCAAGACAAAAACGTGGGGTAGGTGGGGGAAAGATCCGAGGGAACAGAACAGAGTTCACCGCCCCGCTGTCTGTTACCCTAGCGACAACGACTCCATGCATACTGCTTTCTCCATTTTTCGGTATGTCACATAAGATATCAAACGATCAACGGGCCGCTGTTGCAGCACACCACCTGCGAGGTGCAACAGGCCATGTCCCGAG	39	75	77		36	GGGGGGGGGGGCTTGTCGCGAGTACGGTTCGTCGGACGAAAAATTAATCAACCAAAACGGGGGGGGACTCCTTAGCCTCCGACCGAGGTATTAGCCATCGGTACCCCTTCGCGACAGCCCGACCTAGCATAACCGGGGGCAATCTAAACCCACGCCTGGACAGCCCATGACTCTTAACGCCTGCATTTTCCTCATCAGGGGGGGGGGGGGGGGGGGGGGGGGGTTGCCAAGGGAATACCCAATTGTCACGTATAGGCAGTTATACTGTCAGTCTCTTCTACTATACGCTTAATGCTGCCGGAGCTTCGCACCGCTGATAGCACGGAAATGTGATGGGGGGGGGGGGGGCGGTATAAGTGAGAAATACACCATGCCCATTTTCCGGCGCAGGCGAGAACG…	441	595	576
38	AACGGCTCGCTAGGGCTGCCACTATTGATGCAACTCGGTTCAAACCAACAAATGGGCGACGCCCTGGAGAGGTGCTCGCCTAGGGTACCGAGGTCGGATGATGAAAAAGATATGAAAATTGCGCGGGGGCAGATCCATGAGCTTAGGCGAAACCGAGCCACGGGGGTGTGCTTCGTACAGGGGGCGCGATGCTATGTTAAGGCGTCCCAGGAATGTTACGGGTGGGACCCCTTTCAGGTTTGGGGGCAAACCCCCGGCTTTTTTAACACAGAGACTAAACTTGTCTGGCAGGATGGAAAGGACCGTACGCTAACAGAAGTCTTTTCAGGTTACGCTCAGTATATCGGAATACTCTCAGGGGTTATGCACCAGTA	30	75	60		37	GGGGGGGGGGGGGGGGGGGGGGGGGGGTGGTGCCCACTTCGAGGGCTTTTGCGCGATCATCTGACCGGCGAACACGAGGGGGGGTGAGCAGATTATGATGTTCTTCTCCCTGACACGCCCACCTGGAGTATCTCGGGGGGGGGGGGGGGGGGGGGGGGGGGGGGGGGGGGGGGGGGCTTGTCGCGAGTACGGTTCGTCGGACGAAATAAATTAATCAACCCAAAACGGGGGGGGGGGGGGGGGGGCCTGAATCTAAGAGACTGTAAGGCATCATAGTGTGTAGATTACGCCCGGAGGGGGGGGGGGGGGGGGGGGGGGGGGGGGGATCTAAAGATCCCACTTAATGCACATTAACGCCTCCATTACGATAACGCGGCGCCCTGCTCTTTTAATGTGTAA…	487	474	526
39	GTTCGTGTGAAAAGCAAATAGAAAGTTCGGGCGGGGGCAAATCGATGACGGCCGGATAGCAACCGTGGGAAAGAATAATCTCTGGGCGGTCTCGTTACCTTTAACGTCCCCAGGAATGTTACGGCGGGACCCCTTTCAGGTCCTTGTCCAAAACCCACCCTCTTTTCCAACATCCAAGACAAAAACGTGTGGTAGGTGGGGGAAAGACCGAGGGAACTGAACAGAGTTCACCGCCCCGCTGTCATGCACGTGGTTGGAACTCTTCAGATTAGCACCCGGAGTAAGGCTCGCCGGTATGTCACATAAGATATCAAACGACCAACGGGCCGCTGTTGCAGCACACCACCTGCGAGGTGCACAGGCCATGTCCCGAG	33	75	66		38	GGGGGGGGGGGCTTGTCGCGAGTACGGTTCGTCGGACGAAATAAATTAATCAACCCAAAACGGGGGGGGGGGGGGGGGGGCCTGAATCTAAGAGACTGTAAGGCATCATAGTGTGTAGATTACGCCCGGAGGGGGGGGGGGGGGGGGGGGGGGGGGGGGGATCTAAAGACAATCGGAGCATTCGGCTTGGACGGATTGTTTTATGGTTCATACTTTCCAGGGGGGGGGGGGGGGGGTTGTGCCAAGGGAAGTGAGTGGATCGGGGACTCTCGACCCGAACCGAACAGGGGGGGGGGGGGGGGGGGCCATAGGCCATGAAGAGCCGGCATCCGGCCCCCATCAGATCTCGGCAACCGGGGGGGGGGGGGGGGGGGAGGGGGGGGGGGGGGGGGGGGGGGG…	488	444	646
40	GTTCGTGTGAAAAGCAAATAGAAAGTTCGGGCGGGGGCAAATCGATGACGGCCGGTTGCTGAGGGGGAGGTTATCTCGGTCACACGGGATGACTATTGTTTACGGGTCCCCAGGAATGTTACGGCGGGACCCCTTTCAGGTCCAATATACTTGCTCATCTTCCGTCTGTGAGGAACGACTTCTCCAAGCCAAAAGGTGCGGGAAAGACCGAGGGAACAGAACAGAGTTCACCGCCCCGCTGTCATGCACGTGGTTGGAACTCTTCAGATTAGCACCCGGAGTAAGGCTCGCCGGTATGTCACATAAGATATCAAACGACCAACTGGCCGCTGTTGCAGCACACCACCTGCGAGGTGCACAGGCCATGTCCCGAG	40	39	50		39	CAACCTCCCGCGACATCTGACCGCGAACACGAGGGGGGGGGGGGGGGGGGGGGGCACCGGCGATGTATACTATTACAATAGAGCGCGAAAGTCAATGTTTGTGGGGGGGGGGGGGGGGGCTTGTCGCGAGTACGGTTCGTCGGACGAAAAATTAATCAACCAAAACGGGGGGGGGGGGGGGGGCCGAATCTAAGAGACTGAAGGCATATAGTGTGAGTTACGCCCGAGGGGGGGGGGGGGGGGGGGGGGGGGGGATCTAAAGATCCCACTAAGCACATTAACGCCTGCATTTTAGGATCCGACCTTAACACGCGCAGTAGTTTGATCGCCTTACGTCGATCGGGGATCGGGACTCTCGACCCGAACCGAACAGGGGGGGGGGGGGGGGATCTTAATGCT…	419	568	577
41	ACGGGCTGGGGACCCCTTTCACGGTCTTTGGTGGTCGCAAAACACCCAACGGCTCTTTCTTCCAAAACATCCCGAGACGACTAAAACTTGTATCGTGGGGCGTAGTGATGGGGAAAGGGAACCGACGAGGCGCATACATCGAGGTGGGGGCGCGTGGCCCCCATGAAAATTCCTGCGAGGGGGGGAATACCTCTTCAGGAGGTTTATGCACCCGGAGTAAAAATCGGCCGCTCGGGCATATTACTAGGGCACAGAGTTAGGAGCTCCGGTACGGCCTCTTAGATTTTCGAAGGCATGCGGCCAAGGCACAGGAGCAGGAAGGTGCATCAGGCCTAGGTGGTCACCGAGGTTCGGATGATGAAAAGCAAGATAGAAAAGTTCGGCGCCGTGGGGGAAATC…	84	206	206		40	CCAAAACGGGGGGGGGGGGGGGGGGCCGAATCTAAGAGACTGTAAGGCATCATAGTGTGAGTTACGCCCGAGGGGGGGGGGGGGGGGGGGGGGGGGGGGATCTAAAGATCCCACTAAGCACATTACGCTGCATTTTCCTCATCAGGGGGGGGGGGGGGGGGGGGGGGGGTTGCCAAGGGAATAGGGATCGGGGACTCTCGACCCGAACCGAACAGGGGGGGGGGGGGGGGGATCTTAATGCTGCCGGAGCTTCGCACCGCTGATAGCACGGAAATGTGATGGGGGGGGGGGGGGGGGGGGTCTGTACACATTACACCGCCCGGGTCGGATTGTCTCTATCCTCGACGTTAGGGGGGGGGGGGACGGACACGGGGGCCCTGTCTAAAATGTGAAGCATGG…	417	516	512
42	GGTAACCAGGTGCCGGTATGACAACACTTTCAGACGTATGTCGGGTTAAACAAAAGTGGTCGATCTACTGCCGGAGGCATCGGTAGGGTCCGAGTTCGGATGTGAAAAGCGAAAGTGCGCGGGGGTAGTCATGCGACGTGACGGGTTCGTGCGGAGGAGAGACTTTGGCACACGGGGCTGATATTTAGGTCCCAGGAAGTTAGGTGGGTACCCTTCCGGCTTGGTGGCGCAACACCCCGCTCATCCAACATCCCGAGACGACTAAAATGTATCGTGGGCGATAGGGGAGGACACTCGAGGCTCGCTAGTGCGGCACGTGTCAGTATCGGGGGAAACCGAGGTTATGCCACCCG	21	54	54		41	GGGGGGGGGGGGGGGGGGGGGGGGCATCACCGCCCAATACGGGATTGCCTTCCTCACGTCTGGGCAGCTATACGGGGGGGCGCGCCCGGGTCCGATTCCCACCCTCACGATCCTATCTCTGAGCCACACCAAAGAGTGGTTAAGGCATCCAAATCTGCTTGTTATAGTTCGACTTCCCATGACCAGTTCAATCTGACATCCGCTACCCCAAGGGCCCGTATGCTGGTCACACCTATCGCATTATCCCCCGAGATATCGTGCTGTTCTGACCATACATCAGTCGCGGGGGGGGAACGTGTAGCCGAGCTGCGGAATTCAGCTGCGCGCAGAGGGTATGAGAGTGGGAAGCCCGTCTTTCTACTCGGTCGAGCACGTAGAGGAGAACTTCGAGGGCTTTTG…	429	505	673
43	TTCGTAGGGAAAATCGGGGGGAATACTCTTCAGGAGGTTATGCCACCCGTAAATCGGCGTACGCGCATATAATTCACGACTATTCTCAACCCGGAGCGGAAGTGGCAACTTCACAAGCTTCATAAGGAGAATACACAACTTCCCCGGCACCCATGCTGTGATAAAGCAAGATATGAAAGTCGGCGCCGTGGGGCATATCGTTGGCGGTCTTGCGGGAAAGGGAGGTTATCCTTCTGTACACACGGGGGCGGATCTTGTTGAGGGGCCCGAATGACGCGGCTGGTGTCCTTTCACGGTCTTTGTGTGCAAACCCCAACGGTCTTCTTCCAAACATCCCGAGGACTAAAAACTTGTATCGTGGGGGAGGTGATGGGGATTTTCTGGGGTGAGATTCGTCCG…	38	65	107		42	GGGGGGGGGGGCTGTCGCGAGTACGGTGCGGACGATAAATTAATCAACCCAAAACGGGGGGGGGGGGGGGGCCTGATCTAAGAGACGAAGGCATCATAGTGTGTGATTACGCCCGAGGGGGGGGGGGGGGGGGGGGGGATCTAAAATCCCACTAATGCACATTACGCCAGCGGCTGTCCATTGACTGTATTCTGATGATTTTATGCCCAAGAGAAGTGTTGGATCGGGGACTCTCGCCGACGAACAGGGGGGGGGGGGGGGGGCATGTCTTAAAGCTCAGCGTGAGGGACTGGAGGTGGTGTGGTGCGGGGGGGGGGGGGGGGGGGGGGATAAGTGTTAACACGAACGCTTGGCCATAGAAAGTAGGCAATTCATATAGTGCAACTACACCCCTGAGGG…	452	460	603
44	ACACGGGGGCGGATGCTATGTTGACGGGGCCCGAATGTACGGGCTGGGGTCCTTTCACGGTCTTTGGTGTCGCAAAACCCGAACGGCTCTTTCTTCCAAAACATCCCGAGGACTAAAAACTTGTATCGTGGGGGAGGTGATGGGGATTTTCTGGGGTGACTTACCGTCCGGTGCTACTTTGACATTCGTAGGGCAAAAATCGGGGGGAATACTCTTCAGGAGGTTATGCCACCCAACTTTGAATGTGCACACGGTGTGACAACTGACATCTGTGATGATGAAAACCTCGGGAGCGGAAGGATTTGATTCATATTGATCCTCACCAGCCGTTTTCTACTCAAAAAAAAAAAAAAAAACGGGGTGATGAAAAGCAAGATAAGAAAGTTCGGCGCCGTGGGG…	48	66	155		43	GGGGGGGGGGGCTTGTCGCGAGTACGGTTCGTCGGACGAAAAATTAATCAACCAAAACGGGGGGGGACTCCTTAGCCTCCGACCGAGGTATTAGCCATCATGTGAATCCTCATCAAACGCGTTCCACGCGATCGGCAGCGGCTTTCCCGTATCTAAAGATCCCACTAAGCACATTAACGCCTGCATTTTCCTCATCAGGGGGGGGGGGGGGGGGGGGGGGGGGTTGCCAAGGGAATAGGGATCGGGGACTCTCGACCCGAACCGAACAGGGGGGGGGGGGGGGGGATCTTAATGCTGCCGGAGCTTCGCACCGCTGATAGCACGGAAATGTGATGGGGGGGGGGGGGGCGGTATAAGTGAGAAATACACCATGCCCATTTTCCGGCGCAGGCGAGAACG…	418	590	527
45	GTTCGTGTGAAAAGCAAATAGAAAGTTCGGGCGGGGGCAAATCGATGACGGCCGGTTGCTGCGGGGGAGGTTATCTCGGTCACACGGCATGACTATTGTTTACGGGTCCCCAGGAATGTTACGGCGGGACCCCTTTCAGGTCCTTGTCCAAAACCCACCCTCTTTTCCAACATCCAAGACAAAAACGTGGGGTAGGTGGGGGAAAGACCGAGGGAACTGAACAGAGTTCACCGCCCCGCTGTCATGCACGTGGTTGGAACTCTTCAGATTAGCACCCGGATTAAGGCTCGCCGGTATGTCACATAAGATATCAAACGACCAACGGGCCGCTGTTGCAGCACACCACCTGCGAGGTGCACAGGCCATGTCCCGAG	45	65	68		44	CTGAATCTAAGAGACTGTAAGGCATCATAGTGTGTAGATTACGCCCGGAGGCATGCGGAAGCGCCACTAGGACTCCATTGGGTCAAGGAGTCCGACAACCTACATTAACGCCTCCATTACGATAACGCGGCGCCCTGCTCTTTTAATGTGTAAGATAAAGCGAAGGGAAGTGAGTGGATCGGGGACTCTCGACCCGAACGGCCGATTTGAAGCATGGTACCTCTCAATATCTTCGCTCCGTTACCTATAGTCCGCGAGGAGAACCCTAAAGGTGAGGGGACATCTACCCCGTATCTCTTCTATATTGAAGTTACAGTTCTCAGTCCTCGAGCAACGTATTCCAGAGAGTAACGGGGGGGGGGGGGGGGGGGGGGGGGGGGGGGGGGGGGGGGGGGGGGG…	447	686	648
46	GGCCAAGGCACAGGAGCAGGAAGGTGCATCAGGGCCCTCGGTGGTTCACCGAGGTTCGGATGATGAAAAGCAAGATATGAAAAGTTCGGCGCGGTAGTGGGATCAGCACTTTTAAAGTGTATTGCCTCCGTTGTGAGGTAAAAGGACGAGGTTATCCTTCTGGTACACACGGGGGCGCGATGACTATTGTTTAACGGGGTTCCCCCAGGAAATGTTACGGGCTGGGGTACCCCTTTCACGGTCTTTGGGTGGTCGCAAAACACCCAACGGCTCTTTCTTCCAAAACATCCCGAGACGACTAAAAACTTGTATCGTGGGGCGTAGGTGATGGGGAAAGGGAACCGTACGAGGCGCATACATCGAGGTGGGGGCGCGTGGCCCTCATGAAAATTCCTGCGA…	103	226	226		45	GGGGGGGGGGCTTCCGTACGGTCGTGGACGAAAATAATCAACCAAAAGGGGGGGGGGGGGGGCCGAATCTAGGACTGTAAGGCATAGTGTGAGTTAGCCGAGGGGGGGGGGGGGGGGGGGGGGGGGATCTAAGTCACTAAGCACTTAAGCCTGCATTCTCATCAGGGGGGGGGGGGGGGGGGGTTGCCAAGGAATAGGGTTGGGGACTCCGACCCGACCGAACAGGGGGGGGGGGATCTATGCGCCGGAGCTTACCGCTGATACAGAAATGTGATGGGGGGGGGGGGGGGGGGGGGGGGGGGGGGGGGGGGGGGGGCGGCCTCTCCCGCATGCCATTAACTTACGTGACAGTGTGATGTGTCAAAATTGAAGCATGGCGATGTAAGGGGGGGGCATACC…	340	359	362
47	TTGTTTACCGGTCCCCAGGAATGTTACGGCGGGACCCCTTTCAGGTCCTTGTCCAAAACCCAACCTCTTTTCCAACATCCAAGACAAAAACGTGGGGTAGGTGGGGGAAAGACCGAGGGAACTGAACAGAGTTCACCGCCCCGCTGTCATGCACGTGGTTGGAACTCTTCAGATTAGCACCCGGAGTAAGGCTCGCCGGTATGTCACATAAGATATCAAACGACCAACGGGCCGCTGTTGCAGCACACCACCTGCGAGGTGCACAAGGCCATGTCCCGAGGTTCGTGTGAAAAGCAAATAGAAAGTTCGGGCGGGGGCAAATCGATGACGGCCGGTTGCTGCGGGGGAGGTTATCTCGGTCACACGGGATGACTA	40	76	76		46	GGTCTGTACACATTACACCGCCCGGGTCGGATTGTCTCTATCCTCGACGTTAGGGGGGGGGGGGACGGACACGGGGGCCCTGTCTAAAATGTGAAGCATGGACGATGTAACTGGGGGGGGCATACCCCAATACGGGTTGCCTCCTCACGTCTGGCGATACGGGGGGCGCGCCCGGTCCGACCCACCCTCACGACCTATCTCTGAGCCACCAAGAGTGGTTAAGGCATCCAAATCTGCTTGTTATAGTTCGACTTCCATGACCAGTTCATAGAGTTTAAAGTGTTCACGAGGACGGGGGGGGGGGGGGGCCGACTTTCCCCCGAGATACGTGCTGTTCTGCCATACATCAGCGCGGGGGAACGTGTAGCCGAGCGCGGAATTCAGCGCGCGCGAGGGTAA…	411	608	610
48	TATCGTGGGGCTAGGGATGGGGAAAGGGAAACGTACGAGGCGCATACATCGAGGTGGGGCCGTGGCCCTCATGAAAATTCCTGGACGGGGGGAATACCTCTTCAGGAGGTTTATGCACCCGGAGTCGTCAACTCAAAACTCGCTATTCGTCAGAGCCCTTTCCCAGGGAGCTAGGTGTTCACACCCACGTGTTAACGAGCATGCGGCCAAGGCACAGGAGCAGGAAGGTGCATCAGGGCCCTAGGTGGTTCACGAGGTTCGGATGATGAAAAGCAAGATATGAAATTCGGCGCCGTGGGGCATAATCGATGCGAATCGTGGCACGGGTCTTCGCTGCGGAAGGACGAGGTTATCCTTCGGTACACACGGGGGCGCGATGACTTGTTTAACGGGGTTCCC…	80	200	200		47	GGGGGGGGGGGGGGGGAACCAAGAGGTTACTAGTCTTATTGCTGCAGTTCAGGAGTACTAGTCATGTGTCATCTCAGTCTGCATAAATGCCGCTGCGGCCCTGAGATCACTGGCGGGGGGGGGGGGGGGGGGGGGGGGGGGGGGGGGGGGAGTAGTGAGGTACATACGTCTAAACGGGGTTAATCGACTGCATCGACCAAAGTTTACGTCCGGGGGGGCTAAGAGTGACTCGATGGTGACGGAAATGGATCCCTAAAAGCAACTGGGGGGGGGGGGGGGGGGGGGGGGGGGGGGGACCCCAAGTTCTTATATGCCCGACCAGGCCCTCGCTACGGACGATGTTGGCAGGGTAAGTCAACAGTTTTCCGAGGTGGGGCCTGATCCCATTAATAGCATAGC…	261	366	369
49	TTCGTGTGAAAAGCAAATAGAAGTTCGGGCGGGGTCAATCGATGAGGCGGTTGCTGCGGGGAGGTTATCTCGGTCACACGGGATGATTTGTTTACGGGTCCCAGGATTACGGCGGACCTTTCAGTCTTGCAAAACCCAACCTCTTTTACATCCAAGACAAAACGTGGGGTAGGTGGGAAAGACCGGGGAACAGAAGAGTTCACGCCCGCTGTCATGCACGTGGTGGAACTCTTCAGATTAGCACCCCGAGAAGGCTCGCCGGTATGTACAAAGATATCACGACCAACGGGCCGACTGTGCAGCACACACCGCGAGGTGCACAGCCATGTCCCGAG	24	36	36		48	AAAGTGTTCACGAGGACGGGGGGGGGGGCCGACTTTCCCCGAGATCGTGCGCTCATAACAGCCGGAACTTACCGAGGCGGATCAGCGCGCGCGAGGTAACCGGGGGGGCTGGCTCGGACTGATAGTTCCCCACGTTCTTCCAACTCCCGCGACATCTGACCGGCGAAACGAGGGGGGGGGGGGGGGGGGCACGGCGAGTTATATTACAATAGCCGGAAAGTCAATGTTTTGGGGGGGGGGGGGGGGCTTGGCGAACGGTTCGTCGGACGAAAAATAATCAACCAAGGGGGGGGGGGGGGGGGCCGGCCTATTATCAGGTCGCCGTACGACGGAATCACGCGTGGGTCTGTTGTCGGGGGGGGACTAAGTCCACTAAGACATTAACGCCTGCATTTCTCT…	386	436	342
50	GTTCGTGTGAAAAGCAAATAGAAAGTTCGGGCGGGGGCAAATCGATGACGGCCGGTTGCTGAGGGGGAGGTTATCTCGTCACACGGGATGACTATTGTTTACGGGTCCCCAGGAATGTTACGGCGGGACCCCTTTCAGGTCCTTGTCCAAAACCCAACCTCTTTTCCAACATCCAAGACAAAAACGTGGGGTAGGTGCGGGAAAGACCGAGGGAACAGAACAGAGTTCACCGCCCCGCTGTCATGCACGTGGTTGGAACTCTTCAGATTAGCACCCGGAGTAAGGCTCGCCGGTATGTCACATAAGATATCAAACGACCAACTGGCCGCTGTTGCAGCACACCACCTGCGAGGTGCACAGGCCATGTCCCAG	40	65	65		49	TTTTGCCAAAGTCAGAGCTCCCGGAGATGTCTAAAACATCGAAATAAATTAATCAACCCAAAACGGGGGGGGGGGGGGGGGGGCCTGAATCTAAGAGACTGTAAGGCATCATAGTGTGTAGATTACGCCCGGAGGCATGCGGAAGCGCCACTAGGACTCCATTGGGTCAAGGAGTCCGACAACCTACATTAACGCCTCCATTACGATAACGCGGCGCCCTGCTCTTTTAATGTGTAAGATAAAGCGAAGGGAAGTGAGTGGATCGGGGACTCTCGACCCGAACGGCCGATTTGAAGCATGGTACCTCTCAATATCTTCGCTCCGTTACCTATAGTCCGCGAGGAGAACCCTAAAGGTGAGGGGACATCTACCCCGTATCTCTTCTATATTGAAGTTACA…	433	685	618
51	ATGTTACGGCTGGGACCCCTTTGAACCTGGTCGCCACCATCTGCTCGACATGTAGAAGCTTCCGACAAACTAAAACCGTGGGCGTAGGTGTGGGGAAAGACCGACGGGAATCAGAAGCAGAGTTCACCGCCCCGCTGTCGATGCACGTGGTGTGGAATCCTCTTCAGGAGTTTATGCCACCCGGAGTAAATGGCTCGCGGCATATTGTCACCCGACTATTTGCACCTCGGGTTCATACACAAAGAGTCGGACGACGACACCTGGAGGTGCTCAGGCCCTAGGTCACGAGGTTAGTTGCTGTTTGACCTGCTGAGCTGACTGTGCAACAAAACCCCGTGTACGTGCTTACAAGCCTGTCTCAGCGAAAGACGTACGAAGAAAATACTTGTTCGCCATTTA…	33	76	114		50	GGGGGGGGGGGCTTGTCGCGAGTACGGTTCGTCGGACGAAATAAATTAATCAACCCAAAACGGGGGGGGGGGGGGGGGGGCCTGAATATAAGAGACTGTAAGGCATCATAGTGTGTAGATTACGCCCGGAGGGGGGGGGGGGGGGGGGGGGGGGGGGGGGATCTAAAGATCCCACTAATGCACATTAAGCCTGTATTTTCCTCATCAGGGGGGGGGGGGGGGGGGGGGGGGGGTTATGCCAAGGGAAGTGAGTGGATCGGGGACTCTCGACCCGAACCGCGAGCCGGCTGACATAGCGAGTCTCGCACCCAGGTTCACCCGTTGTATTTGGGGGGGGGGGGGGGGGGGGGGGTTTGACCATCATCGCGGTGTCTACCTATAGGTCCTTAGGGCTGTCCG…	432	653	679
52	GCAATCGTGCACGGGCTCGCTTGCGGGAAAGGACAGGTTATCCTTCTGGTACACACGGGGCGCGAACTATTGTTTAACGGGGTCCCCAGGAATGTTACGGCTGGGTACCCCTTTCACGGTCTTGGGTGTGCAAAACACCCAACGGCTCTTTCTTCCAAAACATCCCGGAGACGACTAAAACTTGTATCGTGGGGCGAGGGATGGGGAAAGGGAACGACGGGAATGATGTTCCGTAGCCTGCAAAAAAAAAAAAAAAAAAAAAAATACGGGGGGAATACTCTTCAGGAGGTCGGTAGGATGAGACGTTCCTTCAATGGACGGAATGGAGGATTCAGACGGCGACTATTCATTCAACCTCGCTCAGAGGATATTGTTTGCGACTTCCGGGGCTAACCGGAT…	74	184	184		51	GGGGGGGGGGGCTTGTCGCGAGTACGGTTCGTCGGACGAAATTGTGTGATTACCTCGCCTTGATTACACGATAAGGAAACGGGCCACCTCTGAGACTGTAAGGCATCATAGTGTGTAGATTACGCCCGGAGGGGGGGGGGGGGGGGGGGGGGGGGGGGGGATCTAAAGATCCCACTTAATGCACATTAACGCCTGTATTTTCCTCATCAGGGGGGGGGGGGGGGGGGGGGGGGGGGTTATGCCAAGGGAAGTGAGTGGATCGGGGACTCTCGACCCGAACCGCGAGCCGGCTGACATAGCGAGTCTCGCACCCAGGTTCACCCGTTGTATTTGGGGGGGGGGGGGGGGGGGGGGGTTTGACCATCATCGCGGTGTCTACCTATAGGTCCTTAGGGCTGT…	433	670	657
53	GCGGGAAAGGAGGAGGTTATCCTTCTGTACACACGGGGGCGGATGCTATGTTAACGGGGCCCGAATGTACGGGCTGGGGTCCTTTCACGGTCTTTGGTGTCGCAAAACCCCAACGGCTCTTTCTTCCAAAACATCCCGGGGACTAAAAACTTGTATCGTGGGGGAGGTGATGGGGACTTTCTGGGGTGAGTTACCGTCCGGTGCTACTAGGCGTCTCCAACTAATATTAAGGTGGGAGGGGGGTATGAGACTTTGGAGCCACCCGGTAAAATCGGCTCGTACGCGCATATGATTCACCCGACTATTCGTTGCAACCTCGGGAGCGGAAGGATTTGATTCATAGTGATCCTCACCAGCCGTTTCCTTTGTCCGGCATCTCATTTATACGGCGTTCGTACG…	61	156	156		52	GGGGGGGGGGCTTGCGAAGGTTCGTCGGACGAAAAATAATCAACCAAGGGGGGGGGGGGGGGGCCGAATCTAAGGCTAAGCACAATGTGAGTTAGCGAGGGGGGGGGGGGGGGGGGGGGGGGATAAGTCCACTAAGAATTAACGCCTGCATTTCTCTCAGGGGGGGGGGGGGGGGGGGTTGCCAAGGGATGGGATGGGGCTCTCGACCCGAACGAACAGGGGGGGGGGGGATCTTATGCTGCGGACTCCGCTGATAGCCGATGGATGGGGGGGGGGGGGGGGGGGGGGGGGGGGGGGGGGGGGGGCCGGCCTCTTCCCGCAGCCATTAAGCTGTACATGAAGTGTGATTGCTAAATGTGAGCATGGCGATGTATTGGGGGCATACCCCAAACGGGTGCT…	327	318	309
54	ATATGAAAAGTTCGCGCCGGGGGCAGATCACCATTGAAGGCTATAGGTCGTATACCGGAGCCACGGGGGGATGTGCTTCTGGTACAAGGGGGCGCGATGACTATTGTTTAAGGCGTTCCCCAGGAATGTTACGGGGCTGGGTACCCCTTTCAGGTTTTGGGGGCGCAAACACCCAACGGCTCTTTTTCCAAAACACCCAGACGACTAAAAACTTGTACGTGGGGCGTAGGATGGGAAAGGGACCGTACGGCGCCTTAACAAGAAGTCTGTTTCAGGGTTATCGGACTGCCAGATAATATCGGAATACTCTTCAGGGGTTATGCCACCGAGTAAAATCGGCTCGCTACGGGCATATGATCACCCGACTATTGATTGCAACCTCGGTTCAAACCAACAAGA…	68	169	167		53	GCGGAATTCAGCTGCGCGCAGAGGGTAAACCGTGGGGGGGGGGGGGGGGGAATTTCATGGTACGACGTTCGAGACCAGCATCACCTAGGAAGACTCTGTTCTGACCGGCGAACACGAATGCGCGAGCCCGCCTGAGGTTGAATTCGCGCGTCATATGCGTTGTTTTAGGGGGGGGGGGGGGGGGGGGGGGGGGGGGGGGGGGGGGGGGGGGGGGGGGCTTGTCGCGAGTACGGTTCGTCGGACGAAATTGTGTGATTACCTCGCCTTGATTACACGATAAGGAAACGGGCCACCTCTGAGACTGTAAGGCATCATAGTGTGTAGATTACGCCCGGAGGGGGGGGGGGGGGGGGGGGGGGGGGGGGGATCTAAAGATCCCACTTAATGCACATTAACGCC…	493	620	648
55	GGTATCTCGGTCACACGGGATGACTATTGTTTACGGGTCCCCAGGAATGTTAGGGGGACCCCTTCAGGTCCTGTCCAAAACCAACTCTTTTCCAACACCAAGCAAAAACGTGGGGAGGTGGGGGAAAGACCGAGGGAACAGAACAGAGTTCACCGCCCCGCTGTCATGCACGTGGTTGGAACTCTTCAGATTAGCACCCGGATACACTTTGCTATAAATCAGCAGGTCGGCATGCGTCTTCTTTGGTATGAAGACACACCACCTGCGAGGTGCACAGGCCATTCCGAGGTTCGTGTGAAAAGCAAATGAAGTTCGGCCGGGGCAAATCGATGACGGCGGTTGCGCGGGGGA	24	0	52		54	GTTCTTCGTAGATATCGTGCTGTTCTGCCATATCAGTCGCGGGGGGGAACGTGTAGCCGAGCTGGGAATTCACGCGCGCAGAGGGTAAACCGTGCGGGGGGGGGGGGGGGGGGGGGGGGGGGGGGGTGGTGCCCACTCGAGGGCTTTGCGCGATCATCTGACCGGCGAACACGAGGGGGGGGGGGGGGGGGGGGGGGGGGGGGGGGGGGGGGGGGGGGGGGGGGGGGGGGAGGGGGGGGGGGGGGGGGGGGGGGGGGGGGGGGGGGCTGTCCGAGTACGTTCGTCGGCGAAATAAATTAATACCCAAACGGGGGGGGGGGGGGGCCTGAATCTAAAGACTGTAAGGCATCATAGTGTGTAGATTACGTCCCAAATTACGTGACTCTCAAGGCGGGTTTC…	428	364	399
56	AAGCTTCCGACAACTAAAACCGTGATGGGCGGTTTGCCGGTTCTCTCTGACGTCGCGTGTTTAGCAGCCGCTTGATGCACGTGGTGTGAATCCTCTTCAGAGTTTATGCCACCCGAGTAAGGCTCGCGGCATATTGTCACCCGATATTTGCACCTCGGGTTCTACACAAAGAGTCGACGACGACAATGGAGGTCTAGCCCTAGTCACGAGGTTCGAGGAAAAGCAGAAAAAGTTCGGCCGGGCAAATCGAGAACGGCACGGCCGCTTGCGGGAAGGACGTATCCTCGTCACGGCGCGAGATATTGTTTACGGGTCCCCCAGAATGTTCGGTGGGACCCCTTTGAACTGGTCGCCCTCTGCTCGACATGTA	27	71	71		55	GGGGGGGGGGGCTTGTCGCGAGTACGGTTCGTCGGACGAAATAAATTAATCAACCCAAAACGGGGGGGGGGGGGGGGGGGCCTGAATCTAAGAGACTGTAAGGCATCTACTGGTTTAAGTCTAGGTCCCCATTTGGCTTATATGACCCACAATTCCGGGGATCTAAAGACAATCGGAGCATTCGGCTTGGACGGATTGTTTTATGGTTCATACTTTCCAGGGGGGGGGGGGGGGGGTTGTGCCAAGGGAAGTGAGTGGATCGGGGACTCTCGACCCGAACCGAACAGGGGGGGGGGGGGGGGGGGCCATAGGCCATGAAGAGCCGGCATCCGGCCCCCATCAGATCTCGGCAACCGGGGGAGATTCTCCGTTCGACAGGCCCTCCGGCACTACATATCG…	442	615	701
57	GTTCGTGTGAAAAGCAAATAGAAAGTACCATGGTCATGGTTCTGAAAAACAATCTCATGACACGGAGCCTGTAGTTCGGTCACACGGGATGACTATTGTTTACCGGTCCCCAGGAATGTTACGGCGGGACCCCTTTCAGGTCCTTGTCCAAAACCCAACCTCTTTTCCAACATCCAAGACAAAAACGTGGGGTAGGTGGGGGAAAGACCGAGGGAACTGAAGAGAGTTCACCGCCCCGCTGTCATGCACGTGGTTGGAACTCTTCAGATTAGCACCCGGAGTAAGGCTCGCCGGTATGTCACATAAGATATCAAACGACCAACGGGCCGCTGTTGCAGCACACCACCTGCGAGGTGCACAGGCCATGTCCCGAG	37	52	59		56	GGGGGGGGGGCTTGTCGCGAGTACGGTTCGTCGGACGAAAAATAATCAACCAAACGGGGGGGGGGGGGGGGGGCCGAATCTAAGAGACTGTAAGGCATCATGTGTGGTAGCCGAGGGGGGGGGAACTCAGCCCCTGCAACGTGAAGGGCAACGTCTTGGAGGTCACATACGCCATTTTCCTCATCAGGGGGGGGGGGGGGGGGGGGGGGGTTGCCAAGGGAATAGGGATCGGGGACTCTCGACCCGAACCGAACAGGGGGGGGGGGGGGGGATCTTAATGTGCCGGACTTCGCACCGCTGATGCACGGAAATGTGATGGGGGGGGGGGGCGGTATAAGGAAAATACACCATGCCCATTTTCCGCGAAGGCGGAAGGGGGGGGGGGGGGGGACGGACACG…	384	549	549
58	GTTCGTGTGAAAAGCAAATAGAAAGTTCGGGCGGGGGCAAATCGATGACGGCCGGATTGCTGAGGGGGAGGTTATCTCGGTCACACGGGATGACTATTGTTTACGGGTCCCCAGGAATGTTACGGCGGGACCCCTTTCAGGTCCTTGTCCAAAACCCAACCTCTTTTCCAACATCCAAGACAAAAACGTGGGGTAGGTGCGGGAAAGACCGAGGGAACAGAACAGAGTTCACCGCCCCGCTGTCATGCACGTGGTTGGAACTCTTCAGATTAGCACCCGGAGTAAGGCTCGCCGGTATGTCACATTAAGATATCAAACGACCAACGGGCCGCTGTTGCAGCACACCACCTGCGAGGTGCACAGGCCATGTCCCGAG	43	67	67		57	GGGGGGGGGGCTTGTCGCGAGTACGGTTCGTCGGACGAAAAATAATCAACCAAACGGGGGGGGGGGGGGGGGGCCGAATCTAAGAGACTGTAAGGCATCATGTGTGGTAGCCGAGGGGGGGGGGGGGGGGGGGGGGGGGGGATCTAAAGATCCACTAAGCCATTAACGCCTGCATTTTCCTCATCAGGGGGGGGGGGGGGGGGGGGGGGGTTGCCAAGGGAATAGGGATCGGGGACTCTCGACCCGAACCGAACAGGGGGGGGGGGGGGGGATCTTAATGTGCCGGACTTCGCACCGCTGATGCACGGAAATGTTCCTGCGATTAAAACCAGTCCCTCGTTCGCTGACATCATAAGCGGCGTATGCAGGCGGAAGGGGGGGGGGGGGGGGACGGACACG…	368	518	471
59	TGTGGTTCCGAGGGAAGGAATTTTTCATATTGATCCTCACCAGCGTTCTACTCAAAAAAAAAAAAAAAACGGGGTGATGAAAACAGACGAAAGTTCGGCCCGGTGGGGCAATCAATGGCGGTTCTTGCGGGAAGGACGAGACCTTCTACAACGGGGCGGATGCTGTAGGGGCCCGAATGCGATCATACGCGTCGATTAGTCACGTTTGGACGCATGTGGGATGCATCTCATCCCGAGACTAAAAACTTATCGTGGGGGAGGTATGGGACTTCTGGGTGAGTACGCCGTTGCTACTTACATTCTAGGCAAAATGGGGGACACTTCAGGGGTTATGCCCCCATCATAGAGTAACGGGGCCTATCCAGATCAT	14	71	71		58	CAACTCCGGAATCTACCGGCGAACACGAGGGGGGGGGGGGGGGGGGGGCACCGGATGATACATACAATAGACGCGCAAAGTCAATGTTTGTGGGGGGGGGGGGGGGGTTGTCGCGAGACGGTTCGTCGGACGAAAAATTAATCAACCAAAACGGGGGGGGGGGGGGGGGCGAATCTAAGAGACTGTAACATCTATGTGAGTTAGCCCGAGGGGGGGGGGGGGGGGGGGGGGGTCTAAAGATCCCCTAAGCACATTAACCCCATTTAGGATCCGACCTTAACACGCGCAGTAGTTTGACGCCTACGTCGAGGGATCGGGACTCTCGACCCGAACCGAACAGGGGGGGGGGGGGGGGGATCTAATGCTCCGGAGCCGCACCGCTGATAGCACGGATGTGAT…	369	499	499
60	TTGGTAACCGGGGGCGGATGATATGTTTAGGGTCCCCCAGATGTTACGGGCTGGGGTACCCTTTCAGGCTTGGGTGGTCGAAAACAACCCAGGCCTTTCTCAAACATCCGAGACGACTAAAAACTTGTATCGTGGGGCGTAGGTGTGGGGAAAGGGACCGTACGAGGCGCAACAATCGAGGTGGGGGCGCGTGGCCCTCATGAAATTCCTCGACGGGGGGTATAATCACGTGATAGATATTTGGCAATAATAATGCATTGAGTCAGAACCATTTCACCCGACTATTCGATTGCGGTGTTTCACCCCACGTGTTAACGGGCAGGGCCAAGGCACAGAGCAGGAAGGTGCTCAGGGCCCTAGGTGTCACAGGTCGATGTGGAAAGCAAGTATGAAAGTTCG…	73	150	150		59	GGGGGGGGGGGGGGGGGATGGATTCACTTTGGTGTGCCGGAAGTGTTTTCGAAATTTCTTAGTGAATGTCGTGCTAACTGAGACCGTAGATGAGGGGCGCTGCCGTAGGACTTAGAGCCCTGTCGCCCAGGCTCCCCTTGGCTACCGGCTAAGTAGCCCGGAGGCAACGTCGAAGCCTTGCGGTATCTCAGTCTCTAAATGCGCGCGGCCTGAGTACTGCGGGGGGGGGGGGGGGTGGGGGGGGCATACCGCGGGGTAAGGTTGCCGGTTTTCGTGGATCTGTTATATGTCCTTCAAGTTAACGCCGGGGGGGGGGGGGGGGGGGGGGGGGGGGGGGGGGAATCTACAAATACGGACTATAATTCCTAATTGGAGAGGACCAACCCCTAGCCTTATGGC…	248	196	171
61	ATGTTACGCTGGGACCCCTTTAACCTGGTCGCCACCTTCTGCTCGACATGTAGAAGCTTCCGACAAACTAAACCGTGGGCGTAGGGTGGGGAAGACCGACGGGAATCAGAAGCAGAGTTCACCGCCCCGCTGTCGATCACGTGGTGTGGAATCCTCTTCAGGAGTTTATGCACCCGGAGTAAATGGCTCGCGGCATATTGTCACCGACTATTTGCACATCGGGTTCATACACAAAGAGTCGGACGACGACACCTGGAGGTGCTAGGCCCTAGGTCACGAGGTTCGGATGGAAAAGCAAGTAACTCCTATGTCTTTCGAGGAATAGACATGAGACAATCGGCCAGGGAAGGACGTATCCTGTCACAGGCGCGATGATATTGTTTACGGTTCCCCCAGA	30	98	98		60	GGGGGGGGGCTTGGCGAACGGTTCTCGAGAAAAATATAACCAGGGGGGGGGGGGGGGCCGAATCTAGGCTAAGCACAATGTGGTAGCGAGGGGGGGGGGGGGGGGGGGGGGGACTAAGTCCACTAAGACCCCGTAAATGCGCAACCCGGCTTTGGCCTTGTATAGCCTCGGCTGTGTATAGGGATGGGCTCTCGACCCGAACGAACAGGGGGGGGGGGGGTCTTATGCTGCGGAGCTTCCCTGATAGCACGATGGATGGGGGGGGGGGGGGGGGGGGGGGGGGGGGGGGGGCCGGCCTCTTCCCGCTGCCATTAAGCTGTACTGAAGTGTGATGTGCTAAATGTGAGCATGGCGATGTAATGGGGGGCATTACCCAACGGGTTGCTCCTCACGCTGGCG…	295	392	392
62	GAGGTTATCCTTCTGGTACACACGGGGGCGCGATGACTATGTTTAACGGGGTCCCCCAGGAATGTTACGGGCTGGGGACCCCTTTCACGGTCTTTGGTGGTCGCAAAACACCCAACGGCTCTTTCTTCCAAAACATCCCGAGACGACTAAAACTTGTATCGGTGGGGCGTAGTGATGGGGAAAGGGAACCGACGAGGCGCATACATCGAGGTGGGGGCGCGTGGCCCCCATGAAAATTCCTGCGAGGGGGGGAATACCTCTTCAGGAGGTTTATGCACCCGGAGTAAAAATCGGCCGCTCGGGCATATTACTAGGGCACTCGTACCCCGGCATAACTCTTAACGTAGTCCCTGCCTAAACCCATCACTTAAGGCACAGGAGCAGGAAGGTGCATCAGGC…	85	207	207		61	CTGAATCTAAGAGACTGTAAGGCATCATAGTGTGTAGATTACGCCCGGAGGCATGCGGAAGCGCCACTAGGACTCCATTGGGTCAAGGAGTCCGACAACCTACATTAACGCCTCCATTACGATAACGCGGCGCCCTGCTCTTTTAATGTGTAAGATAAAGCGAAGGGAAGTGAGTGGATCGGGGACTCTCGACCCGAACGGCCGATTTGAAGCATGGTACCTCTCAATATCTTCGCTCCGTTACCTATAGTCCGCGAGGTACTGGAAAAATAGGGCGAAGTTTCCCGCAAAGGCGGGGGGGGTTCCAGCGTTACAGTTCTCAGTCCTCGAGCAACGTATTCCAGAGAGTAACGGGGGGGGGGGGGGGGGGGGGGGGGGGGGGGGGGGGGGGGGGGGGGG…	425	679	689
63	CTTACTCTGTGGCGGTCTTCGTTGCGAAGACGGTACTCTGGTCCCGGGGGCGTGACTATGTAACGGTCCAGAATGTTAGGGCGGGGGACTTTCACGGTCTTGGGTGGCCAAACACCACACCTTCCCAAAACACACTAAAAACTGTATCGGGCTAGGTGATGGGAAGGGAACTACGTCAGAAGCAAAGTTCACACGCCCGCTGATGCCGGGGTGCGGGAACCTCTTCAGGAGATTACGAGAACTCCCATATACATATAGAAGACCGACTATCATTGCAAACCTGGTCATACCACAAGAGTGGAGGACTGACCACCTGGAAGGTGCACGGGCCTAGTGGTTCACCGAGGTAGACCCCACACCTAGGCAGCGGACTCGGCACACTTATCGTTA	53	91	91		62	GGGGGGGGGGGCTTGTCGCGAGTACGGTTCGTCGGACGAAAAATTAATCAACCAAAACGGGGGGGGACTCCTTAGCCTCCGACCGAGGTATTAGCCATCGGTACCCCTTCGCGACAGCCCGAGGGGGGGGGGGGGGGGGGGGGGGGGGGGATCTAAAGATCCCACTAAGCACATTAACGCCTGCATTTTCCTCATCAGGGGGGGGGGGGGGGGGGGGGGGGGGTTGCCAAGGGAAGTACGTTATTATACTCACCCGAATCCTTCCTATTCGCCGACCGGCTACTTATCTTAATGCTGCCGGAGCTTCGCACCGCTGATAGCACGGAAATGTGATGGGGGGGGGGGGGGCGGTATAAGTGAGAAATACACCATGCCCATTTTCCGGCGCAGGCGAGAACG…	366	494	576
64	AGGAGGTTAACGAGACACTTCCCTCATGTATAACACAATAGGATACCGCACCCGACTATTCATTGCAAACCTCGTCATACCCAAGAGTCGGTAGGACGACCACCTGAGAAGGTCATCAGGCCCTAGTTGGTTCACCGAGGTTCGGATGATGAAGCAAGATATGAAAAGTTCGGCGCCGTGGGGCATACGATCGAATCGTGGCACGGGTCTTCGCTTGCGGAAGACGAGGTTATCCTTCTGGTACCACGGGGGTACGCACTAACGCTCGGTCCCCCTCGTGTACCAACGAAGCTCGTAATGCCTTTCACGGCTTTGGTGTCCAAACCACTAAGGCACTGGTCACCCTTCAGGTACTTGTGGCGAGGGGTCAGGCGTAGGTATGGGGAAAGGAACCGTACG…	55	158	158		63	TGTCGCGAGTACGGTTCGTCGGACGAAATAAATTACAACCCAAAACGGGGGGGGGGGGGGGGGCCTGAATCTAAGAGACGTAAGGCATCATAGTGTGAGATTCGCCCGGAGGGGGGGGGGGGGGGGGGGGGGGGGGGGGATCTAAAGATCCCACTTAATGCACATTAACGCCCAGGCGTCGTGGTCCAATCTGACTGTATTCTTGATGATTAGTTATGCCCAAGGGAAGTGAGTGGATCGGGCTCTCGACCCGAACCGAACAGGGGGGGGGGGGGGGGGGCATAGTCTTAAAGCCTCCAGCGTAGAGGGACTGGAGGTGGTGTGGCTCGGGGGGGGGGGGGGGGGGGGGGGGGATAAATGTGTGTAACACGAACGCTTGGCGCATAGAAGTAGGTTCAA…	512	449	637
65	GAGGCATGCGCAAGGCACGGAGCAGGAAGGTGCATCAGGCCCTGTGGTCACCGGGTTGATGATGAAAGCAAATAGAAAATTCGGGCCGTGGGGCAAATCGATGCGATCGTGGCCGGGTCTGCTTGCGGGAAAGGAGAGTACCTTCTGGTACACGGGGCGAGTATTGTTTAACGGGGTTCCCCAGGAAATGTTACGGCTGGGGACCTCACGGTCTTTGGGGGCGCAACCCAACGGCCTTTCTCCAAACATCCCGGACGACTAAAAACTTGTATCGTGCGTAGGTGGGGAAAGGGAACCGTACGAGGCATAATGAGGTGGGGCGGGCCCAGAATTCCTGCGAGGGGGGGATACTCTTCGGAGTTTGCGCACCGGATAAAATCGGCTCGCACGCGGCAATGA…	71	135	135		64	GCGCGCGCGAGGGTAAACCGGGGGGGTCTGGTCTCGGACTGATAGTTCCACCACGTTTCTTCTCAACCTCCCGCGACATCTGACCGGCGAACACGAGGGGGGGGGGGGGGGGGGGGGGCACCGGCGATGTATACTATTACAATAGACGCGCGAAAGTCAATGTCTTGTGGGGGGGGGGGGGGGGGCTTGTCGCGAGTACGGTTCGTCGGACGAAAAATTAATCAACCAAAACGGGGGGGGGGGGGGGGGGCCGAATCTAAGAGACTGTAAGGCATCATAGTGTGAGTTACGCCCGAGGGGGGGGGGGGGGGGGGGGGGGGGGGGATCTAAAGATCCCACTAAGCACATTAACAACAACATGTTGAAACAAGAGCATAGCCATGCGAAGGCGCCCTTGCT…	454	521	610
66	GTTCGTGTGAAAAGCAAATAGAAAGTTCGGGCGGGGGCAAATCGATGACGGCCGGTTGCTGCGGGGGAGGTTATCTCGGTCACACGGGATGACTATTGTTTACGGGTCCCCAGGAATGTTACGGCGGGACCCCTTTCAGGTCCTTGTCCAAAACCCACCCTCTTTTCCAACATCCAAGACAAAAACGTGGGGTAGGTGGGGGAAAGACCGAGGGAACTGAACAGAGTTCACCGCCCCGCTGTCATGCACGTGGTTGGAACTCTTCAGATTAGCACCCGCGAGTAAGGCTCGCCGGTATGTCACATAAGATATCAAACGACCAACGGGCCGCTGTTGCAGCAACACCACCTGCGAGGTGCACAGGCCATGTCCCGAG	46	74	77		65	GGGGGGGGGGGGGGGATAGGATTCATTGTGTGCCGGAAGTGTTTTCGAAATTTTTATGAGTCGGCTAACTGAGACCGTAGATGGGGGCGCTGCCGTAGGACTTAGAGCCCTGCGCCCAGGCTCCCCTGGCTACCGGCTAAGTGCCCGGAGGCACGTGACCTTGCGGTATCTCATTCTAAATGCGCGCGGCCTGGTACTGGGGGGGGGGGGGGGGGGGGGGGGGGGGGGGGAGTAGATTGAGGTAAAGTCTAACGGGGTTTGACTGCAGCCAAGTTAACGCCGGGGGGGGGGGGGGGGGGGGGGGGGGGAATCTACAAACGGCTATAATTCTAATTGGAGAGGCCGCCCCTAGCCTATGGCCTCCAGGCGCAAGGGGGGGGGGGGGGGGGGGGGGGGGCG…	204	118	80
67	TACGGCGGGACCCCTTTCAGGTCTTGTCCAAAACCCAACCTCTTTTCAACATCCAGGACAAAAACGTGGGGTAGGTGGGGGAAAGACCGAGGGAACAGAACAGAGTTCACCGCCCCGCTGTCATGCACGTGGTTGGAACTCTTCAGATTAGCACCCGGAGTAAGGCTCGCCGGTATGTCACATAAGATATCAAACGACCAACGGGCCGCTGTTGCAGCACACCACCTGCGAGGTGCACAGGCCATGTCCCGAGGTTCGTGTGAAAAGCAAATAGAAAGTTCGGGCGGGGGCAAATCGATTACGGCCGGTTGCTGCGGGGGAGTTTATCTCGGTCACACGGGATGACTATTGTTTACGGGTCCCCAGGAATGT	35	69	73		66	GTTTCCAGACGCGGTGCGACCATGATGAGCGCACCTTCCACTGCGCAACACCATACGCTTACCAGCCAGAGCAGCTGGAGTCCCCGTCGCTCACGATCCTATCTCTGAGCCACACCAAAGAGTGGTTAAGGCATCCAAATCTGCTTGTTATAGTTCGACTTCCCATGACCAGTTCAGTAGAGTTTAAAAGTGGTTCACGGAGGACGGGGGGGGGGGGGGGCCGACATTATCCCCCGAGATATCGTGCTGTTCTGACCATACATCAGTCGCGGGGGGGGAACGTGTAGCCGAGCTGCGGAATTCAGCTGCGCGCAGAGGGTAAACCGTGGGGGGGGGGGGGGGGGGGGGGGGGGGGGGGGGGTACCTCCGAGTTCTGTAAGACACCTGACTGACATTGGT…	551	430	522
68	GAGGTTATCCTTCTGGTACACACGGGGGCGCGATGACTATGTTTAACGGGGTCCCCCAGGAATGTTACGGGCTGGGGACCCCTTTCACGGTCTTTGGTGGTCGCAAAACACCCAACGGCTCTTTCTTCCAAAACATCCCGAGACGACTAAAACTTGTATCGGGGGGCGTAGTGATGGGGAAAGGGAACCGACGAGGCGCATACATCGAGGTGGGGGCGCGTGGCCCCCATGAAAATTCCTGCGAGGGGGGGAATACCTCTTCAGGAGGTTTATGCACCCGGAGTAAAAATCGGCCGCTCGGGCATATTACTAGGGCACTCGTACCCCGGCATAACTCTTAACGTAGTCCCTGCCTAAACCCATCACTTAAGGCACAGGAGCAGGAAGGTGCATCAGGCC…	92	206	206		67	GGGGGGGGGGGCTTGTCGCGAGTACGGTTCTCGGACGAAATAATTAATCAACCCAAAACGGGGGGGGGGGGGGGGGGGCTGAATCTAAAGACTGTAAGGCATCATAGTGTGTAGATTACGCCGGAGGGGGGGGGGGGGGGGGGGGGGGGGGGGGATCTAAAATCCCACTTAATGCACATTAACGCCCAGCGCGTCGTGGTCCAATCTGACTGTATTCTTGATGATTAGTTTAGTTCGGGTGCGCCGGGCTGGGGGTAGGCATTAAGAACGACCAAAATGGGGGGGGGGGGGGGGGCAAGTCTTAAAGCCTCCAGCGTAGAGGGACTGGAGGTGGTGTGGCTGCGGGGGGGGGGGGGGGGGGGGGGGGGATAAATGTGTGTAACACGAACGCTTGGCGCA…	433	576	651
69	CACCTGCGAGGTGCACAGGCCATGTCCCGAGGTTCGTGTGAAAAGCGAAATAGAAAGTTCGGGCGGGGGCAAATCGATGACGGCCGGTTGCTGCGGGGGAGGTTAACTCGGTCACACGGGATGACTATTGTTTACGGGTCCCCAGGAATGTTACGGCGGGACCCCTTTCAGGTCCTTGTCCAAAACCCAACCTCTTTTCCAACATCCAAGACAAAAACGTGGGGTAGGTGGGGGAAAGACCGAGGGACCAGAACAGAGTTCACCGCCCCGCTGTCATGCACGTGGTTGGAACTCTTCAGATTAGCACCCGGAGTAAGGCTCGCCGGTATGTCACATAAGATATCAAACGACCAACGGGCCGCTGTTGCAGCACAC	40	76	76		68	GGGGGGGGGGGCTGTCGGAGTAGGTCGTCGACGAAAAATTAATCAACCAAAACGGGGGGGCCCTTAGCCTCCGACCGGGTATTAGCATCGGTACCCCTTCGCGCAGCCGAGGGGGGGGGGGGGGGGGGGGGGGGGGGATCAAGATCACTAAGCACATTAACGCCTGCATTTTCCCATCGGGGGGGGGGGGGGGGGGGGGGGGTTGCCAAGGGAATAGGGATCGGGGACTCCGACCCGAACCGAACAGGGGGGGAGGGGGGATCTTAATGCTGCCGACTTCGCACCCGATAGCACGGAAATGTGATGGGGGGGGGGGGGCGTATAATGGAAATACACCATGCCCATTTCCGGCCAGGCGAAACGGGGGGGGGGGGGGGACGACACGGGGGCCCTGTCAAA…	357	490	466
70	GTTCGTGTGAAAAGCAAAATAGAAAGTTCGGGCGGGGGCAAATCGATGACGGCCGGTTGCTGAGGGGGAGGTTATCTCGGTCACACGGGATGACTATTGTTTACGGGTCCCCAGGAATGTTACGGCGGGACCCCTTTCAGGTCCTTGTCCAAAACCCAACCTCTTTTCCAACATCCAAGACAAAAACGTGGGGTAGGTGCGGGAAAGACCGAGGGAACAGAACAGAGTTCACCGCCCCGCTGTCATGCACGTGGTTGGAACTCTTCAGATTAGCACCCGGAGTAAGGCTCGCCGGTATGTCACATAAGATATCAAACGACCAACTGGCCGCTGTTGCAGCACACCACCTGCGAGGTGCACAGGCCATGTCCCGAG	43	66	65		69	GGGGGGGGGGGCTTGTCGCGAGTACGGTTCGTCGGACGAAATAAATTAATCAACCCAAAACGGGGGGGGGGGGGGGGGGGCCTGAATCTAAGAGACTGTAAGGCATCATAGTGTGTAGATTACGCCCGGAGGGGGGGGGGGGGGGGGGGGGGGGGGGGGGATCTAAAGATCCCACTTAATGCACATTAACGCCCAGCGCGTCGTGGTCCAATCTGACTGTATTCTTGATGATTAGTTTAGTTCGGGTGCGCCGGGCTGGGGGTAGGCATTAAGAACGAACCAAAAATGGGGGGGGGGGGGGGGGCATAGTCTTAAAGCCTCCAGCGTAGAGGGACTGGAGGTGGTGTGGCTGCGGGGGGGGGGGGGGGGGGGGGGGGGATAAATGTGTGTAACACGAAC…	438	524	696
71	GTTCGTGTGAAAAGCAAATAGAAAGTTCGGGCGGGGGCAAATCGATGACGGCCGGTTGCTGCGGGGGAGGTTATCTCGGTCACACGGGATGACTATTGTTTGACGGGTCCCCAGGAATGTTACGGCGGGACCCCTTTCAGGTCCTTGTTCAAAACCCAACCTCTTTTCCAACATCCAAGACAAAAACGTGGGGTAGGTGGGGGAAAGACCGAGGGAACTGAACAGAGTTCACCGCCCCGCGCTGTACCTAATTCTGTCAAAGGACCCGTCCTACATTGTGCTGGGGCGAGGCCGGTATGTCACATAAGATATCAAACGACCAACGGGCCGCTGTTGCAGCACACCACCTGCGAGGTGCACAGGCCATGTCCCGAG	46	76	76		70	CTGAGCCCGCATGAGAGATATCTGTCATCCCAGGTGTCCATTGAGGGCGCGCCCGGTCCGACCCAACCCTCACGACCTATCTCTGAGCCACCAAGAGTGGTTAAGGCATCCAAATCTGCTTGTTATAGTTCGACTTCCATGACCAGTTCATAGAGTTTAAAGTGTTCACGAGGACGGGGGGGGTTTTTATGTACCACCAACCCTGGCGGCAGACATGATGCTCGAATATATTCGCGGGGGAACGTGTAGCCGAGCGCGGAATTCAGCGCGCGCGAGGGTAAACCGGGGGGGTCTGGTCTCGGACTGATAGTTCCACCACGTTTCTTCTCAACCTCCCGCGACATCTGACCGGCGAACACGAGGGGGGGGGGGGGGGGGGGGGGCACCGGCGATGTATAC…	450	345	369
73	AGCGAATCGTGGCACGGGCTTCGCTTGCGGGAAGGAGCCCATTTATTAAATCGCAAGGTCGCAAGCACCGGGCAGCCGACTCACGTTCCCCAGGAATGTTACGGGGCTGGGTACCCCTTTCAGGTATTGGGGGCGCAAACACCCAACGGCTCTTTTTCCAAAACACCCAGACGACTAAAAACTTGTACGTGGGGCGTAGGATGGGAAAGGGACCGTACGGCGCCTTAACAAGAAGTCTGTTTCAGGGTTATCGGACTGCCAGATAATATCGGAATACTCTTCAGGGGTTATGCCACCGAGTAAAATCGGCTCGCTACGGGCATATGATCACCCGACTATTGATTGCAACCTCGGTTCAAACCAACAAGATCGGGGCGACTGCCCTGGAGAAGGTGCTCA…	51	170	170		71	CAACCTCCCGCGACATCTGACCGGCGAACACGAGGGGGGGGGGGGGGGGGGGGGGCACCGGCGATGTATACTATTACAATAGACGCGCGAAAGTCAATGTTTGTGGGGGGGGGGGGGGGGGCTTGTCGCGAGTACGGTTCGTCGGACGAAAAATTAATCAACCAAAACGGGGGGGGGGGCGGGGGGGCCGAATCTAAGAGACTGTAAGGCATCATAGTGTGAGTTACGCCCGAGGGGGGGGGGGGGGGGGGGGGGGGGGGGATCTAAAGATCCCACTAAGCACATTAACGCCTGCATTTTCCTCATCAGGGGGGGGGGGGGGGGGGGGGGGGGGTTGCCAAGGGAATAGGGATCGGGGACTCTCGACCCGAACCGAACAGGGGGGGGGGGGGGGGGATC…	448	358	370
74	CAAAACACCCAACGGCTCTTTCTTCCAAAACATCCCGGAGACGACTAAAAACTTGTATCGTGGGGCGTAGGTGATGGGGAAAGGGAACCGTACGGGAATCGATGATTCCGTAGCCGTGGCAAAAAAAAACAAAAAAAAAAAAAATACGGGGGGGAATACCTCTTCAGGAGGTTCGGGTAGGATGAGACGTTCCTTCAATGGACGGAATGGAGGATTCAGACGGCGACTATTCGATTGCAACCTCGGGTTCATAACCAACAAAGAGTCGGTAGCGACTGACTCACCTGCAGGAAGGTGCATCAGGGCCCTAGGTGGGCTCTCGTTAGCTTTGTTCTTATGGGCAGGTGAACGGAAACGAACTCAAGGTGGGGCATAATCGATGCGAATCGTGGCACGGGC…	86	226	226		72	GGGGGGGGGCTTGTCGCGAGTACGGTCGCGGAATAATAATCAACCCAAAGGGGGGGGGGGGGGGGGCCGAATCTAAGAGATGTAAGGCATCTAGTGTGTAGATCGCCCGGGGGGGGGGGGGGGGGGGGGGGGGGGGGGATCTAAAACCCCACTTAGACATTAACGCCTGTATTTCTATCAGGGGGGGGGGGGGGGGGGGGGGGGTTATCCAGGAAGTAGTGATCGGGGCTCTCGACCGACCGAACAGGGGGGGGGGGGGGGGGGGGGGGCACCGTTCGACTGAAGGTAGAGCTGAGAGCAGGTGATTCAATATTGGGGAATCGATCATGTGGGGCGCGACAACACTAAAGGAATTGCCTGCGTGAACCATATAGTCAACTTACACCCTGAGGGGGGGGG…	344	461	504
75	CAAACCCAACGGCTCTTTCTTCCAAAACATCCCGGAACATAGAAACTGATCGTGGGCGTGGTGATGGGGAAAGGAACCGTACGGAATATGATTCTAGCCGTGGAAAAAAACAAAAAAAAAATACGGGGGGTACCTTCAGAGTTCGGTAGGATGGACGTCCCAATGGACGAATGGAGGATAGAGGCGACTATTCGATTGCAACCGGGTTCAACACAGAGCGTAGCGACTGCTCACCTGCAGGAAGTGCATCAGGCCCAGGTGGGCTGTTAGTTGTTCATGGCAGGTTAGGAAACGAACCAAGGTGGGCATAATCATGCGAATCGGCAGGGCTTGTTCGGAAGGACGAGTTACTTCGTACACGGGCGCATGCTATTGTTTGGGGTTCCCAGGAATTACGGG…	45	118	127		73	GGGGGGGGGCTTGTCGCGAGTACGGTCGCGGAATAATAATCAACCCAAAGGGGGGGGGGGGGGGGGCCGAATCTAAGAGATGTAAGGCATCTAGTGTGTAGATCGCCCGGGGGGGGGGGGGGGGGGGGGGGGGGGGGGATCTAAAACCCACTTAGACATTAACGCCTGTATTTCTATCAGGGGGGGGGGGGGGGGGGGGGGGGTTATCCAGGAAGTAGTGATCGGGGCTCTCGACCGACCGAACAGGGGGGGGGGGGGGGGGGGGGGGCACCGTTCGACTGAAGGTAGAGCTGAGAGCAGGTGATTCAATATTGGGGAATCGATCATGTGGGGCGCGACAACACTAAGGAATTGCCTGCGTGAACCATATAGTCAACTTACACCCTGAGGGGGGGGGGG…	351	458	502
76	AACGTGGGGTAGGTGGGGGAAAGATCCGAGGGAACAGAACAGAGTTCACCGCCCCGCTGCTCATGCACGTGGTTGGAACTCTTCAGATTAGCACCCGGAGTAAGGCTCGCCGGTATGTCACATAAGATATCAAACGACCAACGGGCCGCTGTTGCAGCACACCACCTGCGAGGTGCACAGGCCATGTCCCGAGGTTCGTGTGAAAAGCAAATAGAAATTTCGGGCGGGGGCAAATCGATGACGGCCGGTTGCTGCGGGGGAGGTTATCTCGGTCACACGGGATGACTATTGTTTACGGGTCCCCAGGAATGTTACGGCGGGACCCCTTTCAGGTCCTTGTCCATAAACCCAACCTCTTTTCAACATCCAAGACAAA	37	33	77		74	GGGGGGGGGGGCTGTCGCGAGTACGGTGCGGACGATAAATTAATCAACCCAAAACGGGGGGGGGGGGGGGGCCTGATCTAAGAGACGAAGGCATCATAGTGTGTGATTACGCCCGAGGGGGGGGGGGGGGGGGGGGGGATCTAAAATCCCACTAATGCACATTACGCCAGCGGCTGTCCATTGACTGTATTCTGATGATTTTATGCCCAAGAGAAGTGTTGGATCGGGGACTCTCGCCGACGAACAGGGGGGGGGGGGGGGGGCATGTCTTAAAGCTCAGCGTGAGGGACTGGAGGTGGTGTGGTGCGGGGGGGGGGGGGGGGGGGGGGATAAGTGTTAACACGAACGCTTGGCCATAGAAAGTAGGCAATTCATATAGTGCAACTACGATGTTCTATG…	361	565	591
77	AGGAGGTTTATGCCCCGGGAAAATTGGTCGCTACGCGCATATTGGTCACCCGACTATTCGTTGAACCTCGGGTTCAAACCAAAAGTGGGCTAGGACATCGATTATCAGGACGCTCATTTATGGTCGAACAATAGTATACAAGCTCATGCTGTTTCCGCTGTGCCGTGAAAGTTCGGCGCTGGGGCATATTCGATGCGATCAGGGCACGGGCTCGTTGCGGGAAAGGACGAGTTATCTTCGGTAAACGGGCGCGATGACATTGTTAACGGGGTTCCCCACGATGTTACGGGTGGGACCCCTTTCACGGTCTTGGTGGTCGCAAACACAAGGCTCTTCTCCAAACATCCCGAGAGACTAAAACTTGTGATCGTGGGGCGTAGGTGATGGGGAAAAGGAACC…	65	159	159		75	GGTCTGTACACATTACACCGCCCGGGTCGGATTGTCTCTTCCTCGCGTTAGGGGGGGGGGGACGGACACGGGGGCCCTGTCTAAAGTGAAGCAGGACGAGTAACTGGGGGGGGCATACCCCAATACGGGTTGCCTCCTCACGTCTGGCGATACGGGGGGCGCGCCCGTCCGACCCACCCTCACGACCTATCCTGAGCCACCAAGAGTGGTTACGGCATCCAAATCTGCTTGTTATAGTTCGACTCCATGACCAGTTCATAGAGTTTAAGTGTTCAGAGGACGGGGGGGGGGGGGGCCGACTTTCCCCCGAGATACGTGCTGTTCTGCCATACATCAGCGCGGGGGAACGTGTAGCCGAGCGCGGAATTCAGCGCGCGCGAGGGTAAACCGGGGGGGTCT…	402	571	575
78	TGGGTTCCGAGGGAAGGAATTTTTCATATTGATCCTCACCAGCGTTCTACTCAAAAAAAAAAAAAAAACGGGGTGATGAAAACAGACGAAAGTTCGGCCCCGTGGGGCAATCAATGGCGGTTCTTGCGGGAAGGACGAGACCTTCTACAACGGAGGCGGATGCTGTAGGGGCCCGAATGCGATCATACGCGTCGATTAGTCACGTTTGGACGCATGTGGGATGCATCTCATCCCGAGACTAAAAACTTATCGTGGGGGAGGTATGGGACTTCTGGGTGAGTACGCCGGTGCTACTTACATTCTAGGCAAAATGGGGGACACTTCAGGGGTTATGCCCCCATCATAGAGTAACGGGGCCTATCCAGATCAT	18	71	71		76	CTCTGGTCAAAGACCCACTAAGCACATTAACGCCTGCTTTCTCACAGGGGGGGGGGGGGGGGGGGGGGGTTGCCAAGGGTTGTCTTCTAACATTAGTAAATAATTTAAGATATACAGTGTCCAGAGGATCTTAATGCTGCCGAGCTTCGCACCGCTGATGCACGAAATGTGATGGGGGGGGGGGCGGTATAAGTGAAAATACACCTGCCCATTTTCCGGCGCAGAGCACAAGGTTCACCCCAGGGTTGTTTTGTCACTTATCCGTGAGGGGCGTGAGATGACGATGTAACTGGGGGGGATACCCCAATACGGGTTGCCTCCTCACGCTGGCATACGGGGGGCGCCGGTCGACCCACCCTCACGACCTATCTCAGCCACCAAGGTGGTAAGGCATCCAAA…	344	258	381
79	TGGGTTCGAGGAGAAGGAATTTTTCATATTGATCCTCACCAGCGTTCTACTCAAAAAAAAAAAAAAAACGGGGTGATAAAACATGAAGTTCGGCCCGGTGCGGCAATAATGGCGGTTCTTGCGGGAAGGACGAGACCTTCTCAACGGGGCGGATGCTGGGGCCGTCAAGTACGCAGTAATCTTCCCGCAAAGTCTGTACTATGATATGAATCCCCCGTCATAGCCCATACATCGCAATGAAGTGGGGGAGGTATGGGACTTCGGGTGAGTACGCCGGTGCTACTACATTCTAGGCAAATGGGGGAAATTCAGGGGTTATGCCCCATCATAGATAACGGGGCCTTCAGATCAT	13	8	53		77	GGGGGGGGGTTGTCGCGAGTACGTTCGTCGGACGAAAATAATCACCAACGGGGGGGGGGGGGGGGGGCCAATCTAAGAGACTTAAGGCATCATGTGTGGTACCGAGGGGGGGGGGGGGGGGGGGGGGGGGGATTAAAGATCCACTAAGCATACGCCGCATTTCCTCTCAGGGGGGGGGGGGGGGGGGGGTGCCAAGGGAATAGGGTCGGGACTCTCACCGAACAACGGGGGGGGGGGGGGATCTTAATGTGCCGGATTGCACGCTGATGCACGGAAATGGAGGGGGGGGGGCGGTAAAGGAAATACACCATGCCATCCCGAAGGCGGAGGGGGGGGGGGGGGGACGGACACGGGGCCCTGTCAAAATGTGAGCATACGATGTACTGGGGGCATACCCCA…	334	439	419
80	ACCAACGGGCCGCTGTTGCAGCACACCACCTGCGAGGTGCACAGGCCATGTCCCGAGGTTCGTGTGAAAAGCAAATAGAAAGTTCGGGCGGGGGCAAATCGATGACGGCCGGTTGCTGCGGGGGAGGTTATCTCGGTCACACGGGATGACTATTGTTTACGGGTCCCCAGTGAATGTTACGGCGGGACCCCTTTCAGGTCCTTCTCCAAAACCCAACCTCTTTTCCAACATCCAAGACAAAAACGTGGGGTAGGTGGGGGAAAGACCGAGGGAACAGAACAGAGTTCACCGCCCCGCTGTCATGCACGTGGTTGGAACTCTTCAGATTAGCACCCGGAGTAAGGCTCGCCGGTATGTCACATAAGATATCAAACG	33	76	76		78	ATAGAGTTTAAAGTGTCACGAGGACGGGGGGGGGGGGGCCGACTTTCCCCCGAGTACGTGCGTTCTGCCATACATCGCGCGGGGGAACGTGTAGCCGAGCGCGGAATTCAGCGCGCGCGAGGGTAAACCGGGGGGTCTGGTTCGGACTGATAGTTCCACCACGTTTCTTCTCAACCTCCCGCGACATCTGACCGGCCAGGTTCCGGGCTATTAAACTGTCAAAATCGTTCTACTCGCGTTCAGTCGGGGGGGGGGGGGGGGGGGGGGGGGGGGGGGGGGGGGGGGCTTGTCGCGAGTACGGTTCGTCGGACGAAAAATAATCAACCAAACGGGGGGGGGGGGGGGGGGCCGAATCTAAGAGACTGTAAGGCATCATGTGTGGTAGCCGAGGGGGGGGGG…	424	330	307
81	CGGTTAAATCGGCTCGTACGCCATATGATCACCCACTTTGTGCAACCTCGGATGCGGAGGGACATAGATCCCACCACCGTTTCTACCAAAAAAAAAAAAGACGGGGTATGAAAGCAAGAATGAGTCGGCGCCGAGGGGCATCATCAATGGCGGTCGTTGGGGAGGACATTACCTTCTGTCCTCGGGGGCGACTATTTACGGGCCCGAAGTACGGGTGGGCCTTCACGGTCTTTGGTGCGAAAACCAACGGTCTCTTCCAAAAATCCGTAAAAACTTCTGGGGGATGGGGTTTCTTACCGTCCGGTGCTATTGACATTCTAGGCAAACGGGGAATACTCTTCAGGGTTACCACC	16	54	54		79	GGGGGGGGGGGCTTGTCGCGAGTACGGTTCGTCGGACGAAAAATTAATCAACCAAAACGGGGGGGGACTCCTTAGCCTCCGACCGAGGTATTAGCCATCGGTACCCCTTCGCGACAGCCCGAGGGGGGGGGGGGGGGGGGGGGGGGGGGGATCTAAAGATCCCACTAAGCACATTAACGCCTGCATTTTCCTCATCAGGGGGGGGGGGGGGGGGGGGGGGGGGTTGCCAAGGGAATAGGGATCGGGGACTCTCGACCCGAACCGAACAGGGGGGGGAGGGGGGGGATCTTAATGCTGCCGGATGTGTGTAACATGGGATCGCACGGATTGTCCGCGTCGATAATTCTTCGAGATAAGTGAGAAATACACCATGCCCATTTTCCGGCGCAGGCGAGAACG…	385	610	567
82	AGGAGATTACGAGACACTCCCCATTATACATATAGAAGACCCGACTATTCATTGCAAACCTCGGTCATACCACAAGATGTGGAGGACTGACCACCTGCGAAGGTGCACGGGCCCTAGTGGTTCACCGAGGTAGACCCCACACCTAGGCAGCGGACTCGGCACGACTTATCGTTACTTACTCTGTGGCGGTCTTCGCTTGCGAAGACGAGTACCTTCTGGTCCACGGGGGGCGTGACTATTGTAACGGTTCCCAGAATGTTAGGGCGGGGGACCTTTCACGTCTTGGGTGGCCAAACACCACACCTTCTGCCAAAATCCGACGACTAAAAACTGTATCAGGGGCGTAGGTGATGGGAAGGGAACTACGTCAGAAGCAAAGTTCAACACGCCCTGCTGATG…	44	123	123		80	GGGGGGGGGGGCTTGTCGCGAGTACGGTTCGTCGGACGAAATTGTGTGATTACCTCGCCTTGATTACACGATAAGGAAACGGGCCACCTCTGAGACTGTAAGGCATCATAGTGTGTAGATTACGCCCGGAGGGGGGGGGGGGGGGGGGGGGGGGGGGGGGATCTAAAGATCCCACTTAATGCACATTAACGCCTGTATTTTCCTCATCAGGGGGTCATGACGACACAAATTCGGAAAGTCTCTAATCTCTCTGGGCTCAGGAAAGACTCTCGACCCGAACCGCGAGCCGGCTGACATAGCGAGTCTCGCACCCAGGTTCACCCGTTGTATTTGGGGGGGGGGGGGGGGGGGGGGGTTTGACCATCATCGCGGTGTCTACCTATAGGTCCTTAGGGCTGT…	370	702	650
83	TGGGGTGAGTTACCGTCCGGTGCTACTAGGCGTCTCCAACTAAATAAGGTGGGAGGGGGGTATGAGACTTTGGGCACCCGGTAAAATCGGCTCGTACGCGCATATGATTCACCCGACTATCGTTGCAACCTGGAGCGAAGGATTTGATTCATAGTGATCCTCACCAGCCGTTCCTTTGTCCGGCATCTCATTTATACGGCGTTCGTACGTGGTGAGACCACAAGTCGGCGCTGCTGGGGCAATCATCGAATTGGCCGGTTCGTGCGGGAAAGGAGGAGGTTATCCTTCTGTACACACGGGGGCGGATGCTATTTACGGGGCCCGAATTACGGCTGGGGTCCTTTCACGGTCTTTGGTTCGCAAACCCCAACGGCTCTTTCTTCCAAAACATCCCGGGAC…	50	136	136		81	GGGGGGGGGGGCTTGTCGCGAGTACGGTTCGTCGGACGAAAAATTAATCAACCAAAACGGGGGGGGACTCCTTAGCCTCCGACCGAGGTATTAGCCATCGGTACCCCTTCGCGACAGCCCGAGGGGGGGGGGGGGGGGGGGGGGGGGGGGATCTAAAGATCCCACTAAGCACATTAACGCCTGCATTTTCCTCATCAGGGGGGGGGGGGGGGGGGGGGGGGGGTTGCCAAGGGAATAGGGATCGGGGACTCTCGACCCGAACCGAACAGGGGGGGGAGGGGGGGGATCTTAATGCTGCCGGAGCTTCGCACCGCTGATAGCACGGAAATGTGATGGGGGGGGGGGGGGCGGTATAAGTGAGAAATACACCATGCCCATTTTCCGGCGCAGGCGAGAACG…	427	538	482
84	ATGTTACGGCTGGGACCCCTTTGAACCTGGTCGCCACCATCTGCTCGACATGTAGAAGCTTCCGACAAACTAAAACCGTGGGCGTAGGTGTGGGGAAAGACCGACGGGAATCAGAAGCAGAGTTCACCGCCCCGCCGATGCGCGCAAACTATCCGCTGGATTTTCACATCCCAGCCTCTAGAGGAGTAAATGGCTCGCGGCATATTGTCACCCGACTATTTGCACCTCGGGTTCATACACAAAGAGCCGGACGACGACACCTGGAGGTGCTCAGGCCCTAGGTCACGAGGTTCGGATGGAAAAGCAAATATGAAAAGTTCGGGCCGGGGCAAATCGAGAACGTGCACGGTCCGCTTGCGGGAAGGACGTATCCTCGTCACAGGCGCGATGATATTGTGT…	38	109	116		82	GGGGGGGGGGGCTTGTCGCGAGTACGGTTCGTCGGACGAAATAAACTAATCAACCCAAAACGGGGGGGGGGGGGGGGGGGCCTGAATCTAAGAGACTGTAAGGCATCATAGTGTGTAGATTACGCCCGGAGCTCCTGGTAGGCCAATTTTGCGCTTAGTGTAAAAACATACTGCCTGGACTCACATTAACGCCCAGCGCGTCGTGGTCCAATCTGACTGTATTCTTGATGATTAGTTATGCCCAAGGGAAGTGAGTGGATCGGGGACTCTCGACCCGAACCGAACAGGGGGGGGGGGGGGGGGGCATAGTCTTAAAGCCTCCAGCGTAGAGGGACTGGAGGTGGTGTGGCTGCGGGGGGGGGGGGGGGGGGGGGGGGGATAAATGTGTGTAACACGAAC…	518	510	644
85	GTTCGTGTGAAAAGCAAATAGAAAGTTCGGGCGGGCGCAAATCGATGACGGCCGGTTGCTGCGGGGGAGTTTATCTCGGTCACACGGGATGACTATTGTTTACGGGTCCCCAGGAATGTTACGGCGGGACCCCTTTCAGGTCTTGTCCAAAACCCAACCTCTTTTCAACATCCAAGACAAAAACGTGGGGTAGGTGGGGGAAAGACCGAGGGAACACTTGATGATGTGCCGGGTGAGCAAGGGGTCCATGCTCCGCGGAGAGGGCATTAGCACCCGGAGTAAGGCTCGCCGGTATGTCACATAAGATATCAAACGACCAACGGGCCGCTGTTGCAGCACACCACACTGCGAGGTGCACAGGCCATGTCCCGAG	39	74	69		83	TGACTCGATGGTGGACGGTAAATAGGATCCCTAAAAGCAACTGGGGGGGGGGGGGGGGGGGGGGGGGGGGGGGGACCCCAAGTCTCTATATGCGCCATCCAGGCCTCGCTACGGACGATGTTGCAGGGGTAAGTCAACAAGTTTTGTCCGGTGGGGGGGGGGTCTTCCTTAGACTGAGCTGGATGGGAGGCCAGCAGCCTAGGGGGGGGCCGCGAAGCAGAGAGTCGCGGATCTGTCCGAGCAACATCTGCCCCTAGGTGTCTCGTTAAGTTTCAGGTATAGAGTGAGGGAAGCGGTCGCGGGGGGGGGGGGGCCAGTCTACGTGCGAGCGATGGGAGCAGGCGGCGGGACAGTGTGCAACGGGGGGGGGGAGGGGGGGGGGCACGGCTTTCCCAGTCG…	316	405	405
87	GCATGCGGCCAAGGCACAGGAGCAGGAAGGTGCATCAGGGCCCTAGGTGGTTCACCGAGGTTCGGATGATGAAAAGCAAGATATGAAAAGTTCGGCGCCGTGGGGCATAATCGATGCGAATCGTGGCACGGGTCTTCGCTTGCGGGAAAGGACGAGGTTATCCTTCTGGTACACACGGGGGCGCGATGACTATTGTTTAACGGGGTTCCCCCAGGAAATGTTACGGGCTGGGGTACCCCTTTCACGGTCTTTGGGTGGTCGCAAAACACCCAACGGCTCTTTCTTCCAAAACATCCCGAGACGACTAACAACTTGTATCGTGGGGCGTAGGTGATGGGGAAAGGGAACCGTACGAGGCGCATACATCGAGGTGGGGGCGCGTGGCCCTCATGAAAATTC…	115	226	226		84	GGGGGGGGGGCTGTCGCGAGTCGGTTCGTCGGACGATAAATTAATCAACCCAAAGGGGGGGGGGGGGGGGGGCCTGAATCTAAGAGCTGTAAGGCATCATGGTGTAGATTACGCCCGGGGGGGGGGGGGGGGGGGGGGGGGGGGGATCTAAAGATCCCACTAATGCACATTACGCCTCCATTACGATAACGCGGCCCCTGCTCTTTTATGTTAAGATAAAGCGAGGGAAGTGGTGGATCGGGGACTTCGACCCGAACCGAACAGGGGGGGGGGGGCTGGGACTTTTCCCAATGTGGGAAGATAATAAGCAGCTATTGCAATGTCGCGCCTTTTTATAAGACTCCACTGGGGGGGTTCCAGATACAGCTCAGCCTCAGCAACGTATCAGAGAGTAACGGG…	425	622	622
88	TTCGTAGGGAAAACCGGGGGGAATACTCTTCAGGAGGTTATGCCACCCGTAAATCGGCGTACGCGCATATGATTCACGACTATTCTCAACCCGGAGCGGAAGTGGCAAGCCGATTGTGGCAGATCAAGCGGGGCAGAGAAGTCGGACTCCAAACGGGGTGATAAAGCAAGATATGAAAGTCGGCGCCGTGGGGCATATCGTTGGCGGTCTTGCTGGAAAGGGAGGTTATCCTTCTGTACACACGGTGGCGGATCTTGTTGAGGGGCCCGAATGACGGGCTGGGGTCCTTTCACGGTCTTTGTGTGCAAACCCCAACGGTCTTCTTCCAAACATCCCGAGGACTAAAAACTTGTATCGTGGGGGAGGTGATGGGGATTTTCTGGGGTGAGATTCGTCCGG…	48	110	110		85	GGGGGGGGGGGCTTGTCGCGAGTACGGTTCGTCGGACGAAATAAATTAATCAACCCAAAACGGGGGGGGGGGGGGGGGGGCCTGAATCTAAGAGACTGTAAGGCATCATAGTGTGTAGATTACGCCCGGAGGGGGGGGGGGGGGGGGGGGGGGGGGGGGGATCTAAAGATCCCACTTAATGCACATTAACGCCCAGCGCGTCGTGGTCCAATCTGACTGTATTCTTGATGATTAGTTATGCCCAAGAGAAGTCAACTTCTGGCGCTCAATTGCATGAACCAGGTTCTACTGCAAGCTCGAAGGGCATAGTCTTAAAGCCTCCAGCGTAGAGGGACTGGAGGTGGTGTGGCTGCGGGGGGGGGGGGGGGGGGGGGGGGGATAAATGTGTGTAACACGAAC…	500	561	701
89	CAAAACACCCAACGGCTCTTTCTTCCAAAACATCCCGGAGACGACTAGAAACTTGTATCGTGCGGCAATCTATCTGGCCAAAAAAATTGGTACTTTGTCCATCAAATCCCTGCCGTGGCAAAAAAAAACAAAAAAAAAAAAAATACGGGGGGGAATACCTCTTCAGGAGGTTCGGGTAGGATGAGACGTTCCTTCAATGGACGGAATGGAGGATTCAGACGGCGACTATTCGATTGCAACCTCGGGTTCATAACCAACAAAGAGTCGGTAGCGACTGACTCACCTGCAGGAAGGTGCATCAGGGCCCTAGGTGGGCTCTCGTTAGCTTTGTTCTTATGGGCAGGTGTACGGAAACGAACTCAAGGTGGGGCATAATCGATGCGAATCGTGGCACGGGCT…	73	204	225		86	CAACCTCCCGCGACATCTGACCGGCGAACACGAGGGGGGGGGTTTGGCCCGCCGTCGCTGGGCCACGTCGTGCGCAAGTTCGAATCATCTGAGTCAATGTTTGTGGGGGGGGGGGGGGGGGCTTGTCGCGAGTACGGTTCGTCGGACGAAAAATTAATCAACCAAAACGGGGGGGGTGGGGGGGGGCCGAATCTAAGAGACTGTAAGGCATCATAGTGTGAGTTACGCCCGAGGGGGGGGGGGGGGGGGGGGGGGGGGGGATCTAAAGATCCCACTAAGCACATTAACGCCTGCATTTTAGGATCCGACCTTAACACGCGCAGTAGTTTGATCGCCTACGTCGATCGGGGATCGGGGACTCTCGACCCGAACCGAACAGGGGGGGGGGGGGGGGGATCT…	435	609	602
90	CGAGGCGCAACATCGAGGTGGGGGCCGTGGCCAGGCTCACGGGGTATAATCACGTGATAGAATTTGGCATAAGCATAGTGAACCATTTACCCGACTATCATTGCGTTTTACACCACGTGTTAAGGGCGGGCAGGCCAGAGCAGGAGGTGCCAGGGCCTGGTGACAGGTGTGTGAAACAGTATGAAAGTTCGGCTGGGGAAATCTCGAATCGTGCACGGTCTTCTGCAAGCGATCGAGGCCGGCTTGGTAAATATCCCCAGCCCTGGGAGAACGGGTACCTTTCAGGCTTGTGTCGAAAACACCGGCCTTTTCAAACATCGAGACTAAAACTGTATCTGGGTGGTGGGGGACCGTA	22	0	53		87	CGACCCGAACCGAACAGGGGGGGGGGGGGGGGGATCTTAATGCTGCCGGAGCTTCGCACCGCTGATAGCACGGAAATGTGATGGGGGGGGGGGGGGGGGGGGTCTGTACACATTACACCGCCCGGGTCGGATTGTCTCTATCCTCGACGTTAGGGGGGGGGGGGACGGACACGGGGGCCCTGTCTAAAATGTGAAGCATGGACGATGTAACTGGGGGGGGCATACCCCAATACGGGTTGCCTCCTCACGTCTGGCGATACGGGGGGCGCGCCCGGTCCGACCCACCCTCACGACCTATCTCTGAGCCACCAAGAGTGGTTAAGGCATCCAAATCTGCTTGTTATAGTTCGACTTCCATGACCAGTTCATAGAGTTTAAAGTGTTCACGAGGACGGGGGG…	400	579	606
91	AGTTACGGTAGGGAGTAGCTCCTTACGGCCATCCTCGTCCGGTCCAACATCCCGACTATTCGATACGGCTAGTCGGGCAATGTGTCCACTGTATCGAGGATTGTCATCATGCGGCAGGAAGGTCCTAGGGCCTAGTTTACCGAGGTTCGGATGATGAAAAGCAAGATATGAAAAGTCGGCGCCGTGGCGGCATATCGAGGAATCGTGGACGGGCTCGTTGCGGGAAAGGACGAGGTTATCCTTCGGTACACCGGGGCGCGATGACTATTGTTTAACGGGGGTCCCCCAGGAATGTTACGGGCTGGGGTCCCCTTTCATAGTGGACTCTGTCCACAGGCGGACTTCATCGGCGGAGTCCCACAATAGAACGGAGACTAAAAACTTGTCGTGGGCGCGTAG…	69	183	183		88	GGTCTGTACACATTACACCGCCCGGGTCGGATTGTCTCTATCCTCGACGTTAGGGTTCTCTCGACGGGACTGTAAGTTCAAATTTTATGTCCTGCATCTGTAACTTGTAACTGGGGGGGGCATACCCCAATACGGGTTGCCTCCTCACGTCTGGCGATACGGGGGGCGCGCCCGGTCCGACCCACCCTCACGACCTATCTCTGAGCCACCAAGAGTGGTTAAGGCATCCAAATCTGCTTGTTATAGTTCGACTTCCATGACCAGTTCATAGAGTTTAAAGTGTTCACGAGGACGGGGGGGGGGGGGGGCCGACTTTCCCCCGAGATACGTGCTGTTCTGCCATACATCAGCGCGGGGGAACGTGTAGCCGAGCGCGGAATTCAGCGCGCGCGAGGGTAA…	375	578	579
92	ATGTTACGGCTGGGACCCCTTTGAACCTGGTCGCCACCATCTGCTCGTAATGTTCCCCTCAATGGGTGCGTACCGTATAGACCATAATAGTGAAGATAGACCGACGGGAATCAGAAGCAGAGTTCACCGCCCCGCTGTCGATGCACGTGGTGTGGAATCCTCTTCAGGAGTTTATGCCACCCGGAGTAAATGGCTCGCGGCATATTGTCACCCGACTATTTGCACCTCGGGTTCATACACAAAGAGCCCGACGACGACACCTGGAGGTGCGCAGGCCCTAGGTCACGAGGTTCGGATGGAAAAGCAAATATGAAAAGTTCGGGCCGGGGCAAATCGAGAACGTGCACGGCCGCTTGCGGGAAGGACGTATCCTCGTCACAGGCGCGATGATATTGTTTA…	34	114	114		89	GGGGGGGGGGCTTGCGCGATACGGTTCGTCGGACGAAAAATTAATACACGCGATGTTTTATCACTCGGTAGATGATTAGTAGAGCTTACTGTGAAGGCTTCTTCCGGTAGAATGCTGACAATAAAATCCTTAATTACTCAAACTCGGAGCTCAGGGGCGAAGCAATTTGCCAAGAGCCTCGTGTTTGGAACCTCAGGATTCACTACAGCATTGCCAAGGGAATAGGGATGGGGACTCTCGACCCGAACCGAACAGGGGGGGGGGGGGGATCTTAATGCTGCCGGAGCTTCACCGCTGATAGCACGAAATGTGATGGGGGGGGGGGGGGGGGGGAGGGGGGGGGGGGGGGGGGGGGGGGGGGGGGGGGGGGGGGGGGGGGGGGGGGGGGGGACGACACGG…	422	294	337
93	ACGGTTATCTTCGTAAACGGCGGATACATTGTTAACGGGTCCCCACATGTTACGGGTGGACCCCTTTCCGTCTTGTGGTCGCAACACAGGCTTTCTCCAAACATCCCGAGGCTAAAACTGTATCGGGGGCGTAGGTGATGGGAAGGGACCGTAAGGGAGATGTCTCGGCAAAAAAAAAAAAAAAAAATAGGAATCCTCTTCAGGAGTTACTGCCCCGGGAATGGCGCTACGCGCATATGGTCACCCGACTATTCGTAACCTCGGTTCAAACCAAGAGTCGTAGCAGATGCTCGATCGTACAAACCCAAACAGTCATTGCTTAACAAAGACTGTTCCGTGGCCTTTTTCCGGGGTGCGCCTTCACTAGGGATGCGATCGGGCACGGTCTCGTTGGGGAAGG	32	101	101		90	CAACTCCGGAATCTACCGGCGAACACGAGGGGGGGGGGGGGGGGGGCACCGGGATGATACTACAAAGACGGCGAAAGTCAGTTTGTGGGGGGGGGGGGGGTTGTCGCGAACGGTTCGTCGGACGAAATTATCAACCAAAACGGGGGGGGGGGGGGCGAATCTAAGAGACTGTAAGGCATCTATGTGAGTTAGCCGAGGGGGGGGGGGGGGGGGGGGGTCTAAAGATCCCACTAAGCAATTAACGCGCATTTAGGATCCGACCTTAACACCGCATAGTTTGCGCCTACGTCGAGATGGGGACTCTCGACCCGAACCGAACAGGGGGGGGGGGGGATTAATGCTGCCGGAGCTCGCCCGTGATAGCACGGATGTGATGGGGGGGGGGGGGGGGGCTGAAAT…	339	461	461
94	CTAAAAACTTGTACGTGGGGCGTAGGATGGGAAAGGGACCGTACGGCGCCTTAACAAGAAGTCTGTTTCAGGGTTATCGGACTGCCAGATAATATCGGAATACTCTTCAGGGGTTATGCCACCGAGTAAAATCGGCTCGCTACGGGCATATGATCACCCGACTATTGATTGCAACCTCGGTTCAAACCAACAAGATCGGGCGACTGCCCTGGAGAAGGTGCTCAGGGCCCTAGGTGTTCACCGAGGTCGGATGATGAAAAGAAGATATGAAAAGTTCGCGCCGGGGGCATAATGAGCGAATCGTGGCACGGCTTGCAATACCGGATCAAATGTAACACGCAAACGGATGATTCAGCGATTTCCGGGCAGCCGACTCACGTTCCCCAGGAATGTTACGGG…	62	64	131		91	CTAAGCACATTAACGCCTGCATTTTCCTCATCAGGGGGGGGGGGGGGGGGGGGGGGGGGTTGCCAAGGGAATAGGGATCGGGGACTCTCGACCCGAACCGAACAGGGGGGGGAGGGGGGGGATCTTAATGCTGCCGGAGCTTCGCACCGCTGATAGCACGGAAATGTGATGGGGGGGGGGGGGGCGGTATAAGTGAGAAATACACCATGCCCATTTTCCGGCGCAGGCGAGAACGGGGGGGGGGGGGGGGGGACGGACACGGGGGCCCTGTCTAAAATGTGAAGCATGGACGATGTAACTGGGGGGGGCATACCCCAATACGGGTTGCCTCCTCACGTCTGGCGATACGGGGGGCGCGCCCGGTCCGACCCACCCTCACGACCTATCTCTGAGCCACCA…	402	610	565
96	CTAAAAACTTGTACGTGGGGCGTAGGATGGGAAAGGGACCGTACGGCGCCTTAACAAGAAGTCTGTTTCAGGGTTATCGGACTGCCAGATAATATCGGAATACTCTTCAGGGGTTATGCCACCGAGTAAAATCGGCTCGCTACGGGCATATGATCACCCGACTATTGATTGCAACCTCGGTTCAAACCAACAAGATCGGGCGACTGCCCTGGAGAAGGTGCTCAGGGCCCTAGGTGTTCACCGAGGTCGGATGATGAAAAGAAGATATGAAAAAGTTCGCGCCGGGGGCATAATGAGCGAATCGTGGCACGGGCTTCGCTTGCGGGAAGGAGCCCATTTTTTAAATCGCAAGGTCGCAAGCACCGGGCAGCCGACTCACGTTCCCCAGGAATGTTACGG…	53	119	165		92	CAACCTCCCGCGACATCTGACCGGCGAACACGAGGGGGGGGGGGGGGGGGGGGGGCACCGGCGATGTATACTATTACAATAGACGCGCGAAAGTCAATGTTTGTGGGGGGGGGGGGGGGGGCTTGTCGCGAGTACGGTTCGTCGGACGAAAAATTAATCAACCAAAACGGGGGGGGGGGCGGGGGGGCCGAATCTAAGAGACTGTAAGGCATCATAGTGTGAGTTACGCCCGAGGGGGGGGGGGGGGGGGGGGGGGGGGGGATCTAAAGATCCCACTAAGCACATTAACGCCTGCATTTTCCTCATCAGGGGGGGGGGGGGGGGGGGGGGGGGGTTGCCAAGGGAATAGGGATCGGGGACTCTCGACCCGAACCGAACAGGGGGGGGGGGGGGGGGATC…	482	365	340
97	GATACAAGTATAACGGCGCCGTGGGGCATATGTTGGCGTCTTGCGGGAAAGGAGGTCCTTCGTCACAGGCGGATCTGTTAGGGCGATGACGGCGGGCCTTAGTCTTTGTGGCAACCCCAACGGTTCCAAACACCGGGACAAAAACTTTATCTGGGGGAGGTGAGGGGATTTTCTGGGTGAGATCGTGGGTATTGAATTCGTAGGGAAATGCCCCCAGCACCAAATTTTGACATTATAGTGAGACCGTGAACGGTGCGCGTTCCAACCGGAGCGGGAGTGCACCGATTGGCGATCAAGGGGCAGAGGGACTCCAAACGG	10	19	19		93	CCACCGGGTCGAGCATTGCCAACAGATGCAACCAGGGAGTGCCCCGTCTGTATGGCTTGTTATAGTTCGACTTCCATGACCAGTTCATAGAGTTTAAAGTGTTCACGAGGACGGGGGGGGGGGGGGGCCGACTTTCCCCCGAGATACGTGCTGTTCTGCCATACATCAGCGCGGGGGAACGTGTAGCCGAGCGCGGAATTCAGCGCGCGCGAGGGTAAACCGGGGGGGTCTGGTCTCGGACTGATAACAAGAAAAAAACCATAGGACCGCTCTTGATATTGAAGGGAGGGGAACGAGAGGGGGGGGGGGGGGGGGGGGGGGGGGGGGGGGGGGGGGGGGGGGGGGGGGGGGGGGGGGGGGGGGGGGGGGGGGGGGGGGGGGGGGGGGCTTGTCGCGAGT…	523	334	214
98	AGGAGGTTTATGCCCCGGGAAAATCGGTCGCTACGATCCACAGCCAGCCGAAGTATCCATGTTAAGGCAAACCGGCGCAAACCTGAGTCGTAGCAGATGCTGCGATCGTACAAAACCCAAAACAGTCATTTGCTTATACAAGCTCATGCTGTTTCCGCTGTGCCGTGAAAGTTCGGCGCTGGGGCATATTCGATGCGATCAGGGCACGGGCTCGTTGCGGGAAAGGACGGGTTATCAGAAGGCGCTGGAGGCCGGATTGTCCACAGGAGTTACCCCTAGACATTGGCGGGTGGGACCCCTTTCACGGTCTTGGTGGTCGCAAACACAAGGCTCTTCTCCAAACATCCCGAGAGACTAAAACTTGTGATCGTGGGGCGTAGGTGATGGGGAAAAGGAACC…	64	67	159		94	GGGGGGGGGGGGGGGGGGGGGGGGGGTTGCCAAGGGAATAGGGATCGGGGACTCTCGACCCGAACCGAACAGGGGGGGGGGGGGGGGGATCTTAATGCTGCCGGAGCTTCGCACCGCTGATAGCACGGAAATGTGATGGGGGGGGGGGGGGGGGGGGTCTGTACACATTACACCGCCCGGGTCGGATTGTCTCTATCCTCGACGTTAGGGGGGGGGGGGACGGACACGGGGGCCCTGTCTAAAATGTGAAGCATGGACGATGTAACTGGGGGGGGCATACCCCAATACGGGTTGCCTCCTCACGTCTGGCGATACGGGGGGCGCGCCCGGTCCGACCCACCCTCACGACCTATCTCTGAGCCACCAAGAGTGGTTAAGGCATCCAAATCTGCTTGTTAT…	387	487	599
99	GTTCGTGTGAAAAGCAATAGAAAGTTCGGGGGGGGCAAACGATGACGGCCGGTTGCTGCGGGGGAGGTTACTCGTACACGGGATGACTATGTTACGGGTCCCCAGGAATGTTACGGCGGACCCCTTTAGGTCTTGTCCATAACCAACCCTTTTCAACATCCAAGCAAAAGGGGTAGGTGGGGAAAGATCCGAGGGACAAGAACAGAAGTTCACCGCCCCCTGTCATGCACTGTTGGATCTTCGATGCACCCGAGTAAGGCTCGCCGGTAGTCACATAAGATATCAACGACCAACGGGCCCTGGCACACACCACTGCGAGGTGACAGGCCAGTCCCGAG	27	39	39		95	CAACCTCCCGCGACATCTGACCGGCGAACACGAGGGGGGGGGTTTGGCCCGCCGTCGCTGGGCCACGTCGTGCGCAAGTTCGAATCATCTGAGTCAATGTTTGTGGGGGGGGGGGGGGGGGCTTGTCGCGAGTACGGTTCGTCGGACGAAAAATTAATCAACCAAAACGGGGGGGGGGGGGGGGGGCCGAATCTAAGAGACTGTAAGGCATCATAGTGTGAGTTACGCCCGAGGGGGGGGGGGGGGGGGGGGGGGGGGGGATCTAAAGATCCCACTAAAAAGCTTTAAGGCTAGTTAGTCCTTGGCACGACGTTATTTGCTTTTCCGTTGATCGCCTACGTCGATCGGGGATCGGGGACTCTCGACCCGAACCGAACAGGGGGGGGGGGGGGGGGATCT…	437	588	606
100	GAGCCGGACGACGACACCTGGAGGTGCTCAGGCCCTAGGTCACGAGGTTCGGATGGAAAAGCAAATATGAAAAGTTCGGGCCGGGGCAAATCGAGAACGTGCACGGCCGCTTGCGGGAAGGACGTATCCTCGTCACAGGCGCGATGATATTGTTTACGGGTTCCCCCAGAATGTTACGGCTGGGACCCCTTTGAACCTGGTCGCCACCATCTGCTCGACATGTAGAAGCTTCCGACAAACTAAAACCGTGGGCGTAGGTGTGGGGAAAGACCGACGGGAATCAGAAGCAGAGTTCACCGCCCCGCTGTCGATGCACGTGGTGTGGAATCCTCTTCAGGAGTTTATGCCACCCGGAGTAATTGGCTCGCGGCATATTGTCACCCGACTATTTGCACCTCG…	58	114	102		96	CAACCTCCCGCGACATCTGACCGGCGAACACGAGGGGGGGGGGGGGGGGGGGGGGCACCGGCGATGTATACTATTACAATAGACGCGCGAAAGTCAATGTTTGTGGGGGGGGGGGGGGGGGCTTGTCGCGAGTACGGTTCGTCGGACGAAAAATTAATCAACCAAAACGGGGGGGGGGGCGGGGGGGCCGAATCTAAGAGACTGTAAGGCATCATAGTGTGAGTTACGCCCGAGGGGGGGGGGGGGGGGGGGGGGGGGGGGATCTAAAGATCCCACTAAGCACATTAACGCCTGCATTTTCCTCATCAGGGGGGGGGGGGGGGGGGGGGGGGGGTTGCCAAGGGAATAGGGATCGGGGACTCTCGACCCGAACCGAACAGGGGGGGGGGGGGGGGGATC…	438	351	370
101	GTTCGTGTGAAAAGCAAATAGAAAGTTCGGGCGGGGGCAAATCGATGACGGCCGGTTGCTGCGGGGGAGGTTATCTCGGTCACACGGGACTGACTATTGTTTACGGGTCCCCAGGAATGTTACGGCGGGACCCCTTTCAGTTCTTGTCCAAAACCCAACCTCTCTTCAACCACCAGCCGAATTTTGAACTTAGTTTAGTTTAGCGCTGTCGGACGGTCTTACAGAGTGTCACCGCCCCGCTGTCATGCACGTGGTTGGAACTCTTCAGATTAGCACCCGGAGTAAGGCTCGCCGGTATGTCACATAAGATATCAAACGACCAACGGGCCGCTGTTGCAGCACACCACCTGCGAGGTGCACAGGCCATGTCCCGAG	37	12	16		97	CCAAAACGGGGGGGGGGGGGGGGGGGCCTGAATCTAAGAGACTGTAAGGCATCATAGTGTGTAGATTACGCCCGGAGGGGGGGGGGGGGGGGGGGGGGGGGGGGGGATCTAAAGATCCCACTTAATGCACATTAACGCCTGTATTTTCCTCATCAGGGGGGGGGGGGGGGGGGGGGGGGGGGTTATGCCAAGGGAAGTGAGTGGATCGGGGACTCTCGACCCGAACCGAACAGGGGGGGGGGGGGGGGGGATAAGCTTGTCCACCAGATGTGTTCGAGTGCCTAGTGCTCAGGACCTGTAGGGGGGGGGGGGGGGCGGGGGGTCGGGTTCAGCCTGCAACCGCGTCCTTTGTGGTCCGGAAAGATTTCATGGAGAGTAACGGGGGGGGGGGCTAGAAAA…	413	516	647
102	AACGTGGGGTAGGTGGGGGAAAGATCCGAGGGAACAGAACAGAGTTCACCGCCCCGCTGTCATGCACGTGGTTGGAACTCTTCAGATTAGCACCCGGAGTAAGGCTCGCCGGTATGTCACATAAGATATCAAACGACCAACGGGCCGCTGTTGCAGCACACCACCTGCGAGGTGCACAGGCCATGTCCCGAGGTTCGTGTGAAAAGCAAATAGAAATTTCGGGCGGGGGCAAATCGATGACGGCCGGTTGCTGCGGGGGAGGTTATCTCGGTCACACGGGATGACTATTGTTTACGGGTCCCCAGGAATGTAGACAGTCGAATGCATGCCCCAACGAAAACAATTGTAAGACGCGAGATTCACATCCAAGACAAA	32	54	76		98	GGGGGGGGGGCTTGTCGCGAGTCGGTCGCGGAAAATAAATTAATCAACCCAAAAGGGGGGGGGGGGGGGGGGCCGAATCTAAGAGACTGTAGGCACATAGTGTGTAGATTCGCCCGGAGGGGGGGGGGGGGGGGGGGGGGGGGGGGATCTAAAGATCCCACTTAAGCACATTAACGCCTGTATTTTCTATCAGGGGGGGGGGGGGGGGGGGGGGGGGGTTATCCAAGGGAAGTAAGTGATCGGGGACTTCGACCGACCGAACAGGGGGGGGGGGGGGGGGGGGGGCACCGTTCAAGACTCCTTCAAAGGAACTCCAACCACTCGTAGCCCAAACGGTCACATCCCCGTGTGGGCGCCGACAACACTAAGGCAAAATTGCCTTGCGTAGAACCTATAGTG…	399	541	595
103	GGCCAAGGCACAGGAGCAGGAAGGTGCATCAGGGCCCTCGGTGGTTCACCGAGGTTCGGATGATGAAAAGCAAGATATGAAAAGTTCGGCGCCGTGGGGCATAATCGATGCGAATCGTGGCACGGGTCTTCGCTTGCGGGAAAGGACGTCCAAGAGAACGTAGTGGCTGACAGCCATGACAACCATTCCGAAAGCGCGGTTCCCCCAGGAAATGTTACGGGCTGGGGTACCCCTTTCACGGTCTTTGGGTGGTCGCAAAACACCCAACGGCTCTTTCTTCCAAAACATCCCGAGACGACTAAAAACTTGTATCGTGGGGCGTAGGTGATGGGGAAAGGGAACCGTACGAGGCGCATACATCGAGGTGGGGGCGCGTGGCCCTCATGAAAATTCCTGCGA…	97	226	226		99	GAACGCTTGGCGCATAGAAAGTAGGTTCAATTCATATAGTGCAACTTACACCCCTGAGGGGGGGGGGGGGGGGGGGGGGGGGGGGGGGGGGGGGGGGGGGGGGGGGGGGGGGGGGGCATCACCGCCCAATACGGGATTGCCTTCCTCACGTCTGGGCAGCTATACGGGGGGGCGCGCCCGGGTCCGGAAGCCACGCACCGGGGGGTGCTTATCAGACCCTGTGCATGGAAGCGGATGCATCCAAATCTGCTTGTTATAGTTCGACTTCCCATGACCAGTTCAGTAGAGTTTAAAAGTGGTTCACGGAGGACGGGGGGGGGGGGGGGCCGACATTATCCCCCGAGATATCGTGCTGTTCTGACCATACATCAGTCGCGGGGGGGGAACGTGTAGCCGAGC…	489	670	701
104	GGTTTCTCTGTACCGGGCGCGTGTATGTTAACGGGTCCCCAGGGTTACGGGCTGGGGCCCTCCGCTGGGTGCCCCACGCTCTCTTAAAACATCCGAGACGCATTGTATCTGGGCGATGAGGGAAGGACGACGGGCGAATGAGTGGGGCGCTGCCTAAAATTCTCAGGGGAATACCTCGGAGGTACCCCGGAGTAAATCGCCCTGGCTATGTTCACCACTTTATCAGTTTTCAACCCACGTTTAGAGGCAGCGGAAGGCACAGGAGCGAGGGCTCAGTAGGGCAGAGGTCGGAGATGAAAGAATAGAAAAGTTCGCGCCGTGGGAATCGAATGCGATGTGAGGGTGCTTGCGAAGAC	23	57	49		100	GAAGGGGGGGGGGGGGGGGGGGGGGGGGGGGGGCTTGTCGCGAGTACGGTTCGTCGGACGAAATAAATTAATCAACCCAAAACGGGGGGGGGGGGGGGGGGGCCTGAATCTAAGAGACTGTAAGGCATCATAGTGTGTAGATTACGCCCGGAGGGGGGGGGGGGGGGGGGGGGGGGGGGGGGATCTAAAGATCCCACTTAATGCACATTAACGCCCAGCGCGTCGTGGTCCAATCTGACTGTATTCTTGATGATTAGTTATGCCCAAGGGAAGTGAGTGGATCGGGGACTCTCGACCCTGAACCGAACAGGGGGGGGGGGGGGGGGGCATAGTCTTAAAGCCTCCAGCGTAGAGGGACTGGAGGTGGTGTGGCTGCGGGGGGGGGGGGGGGGGGGGGGG…	426	576	672
105	GCTCGGGCCCTAGGTGTCACCGAGGTCATGATGAAAAGAAGATTGAAAAGTTCGCGGGGCATAATGAGCGAATCGTGGAGGGTTCGTGCGGAAGGACCCATTTAATCGACGAGCACCGGGCAGCGATCACTTCCCAGGAATTACGGGGCTGTACCTTCAGGTTTTGGGGGCAAACACCATCTAAAATAGCGTCGACCGTACCTGTGTATTGAAGCAGAAGATGGGAGGGACCGTGGCGCTACAAAATCTGTTTAGGGTTATCGGATGCCAGATAAATCGGTACTCTTCGGGTATGCACCAGTAAAATCTCGCAGGGCTATGATCACCCACATTGATTCACCTCGTTCAAACCACAAGACGGCGCTGCCTGGGAA	17	52	75		101	AGGTGATTCAATATTGGGGAATCGATCATGTGGGGCGCGACAACACTAAGGAATTGCCTGCGTGAACCATATAGTCAACTTACACCCTGAGGGGGGGGGGGGACGCACATTAAGGGTCCTCAAGATTCTATAGTAAGGCTGACCGCCCATACGGATGCCTTCCTCACGTCTGGCAGCTTACGGGGGCCCCCGGGTCCGATTCACCCTCCGACCTACTTGAGCCCACAAAGAGTGAAGCACCAAATCTGTTGTTATGTTCGACTTCATGACCAGTTCGTAGAGTTTAAAGTGTACGGAGACGGGGGGGGGGGGGGCACATTATCCCCGAAATCGTGGTCTGACCATACTGTCCGGGGGGGAACGTGTAGCCGGCTGCGATTCAGCTGCGCGCAGAGGGTA…	394	385	386
106	AGGAGTTACGAGACACTCCCCATTATACATATAGAAGACCCGACTATTATTGCAACCTCGGTCATACCACAAGAGTGGAGGACTGACCACCTGCGAAGGTGCACGGGCCCTAGTGGTCACGAGGTAGACCCCACACCTAGGCAGCGGACTCGGCACGATTATCGTTACTTACTCTGCTGGCGGTCTTCGCTTGCGAAGACGAGTACCTTCTGGTCCACGGGGGGCGTGACTATTGTAACGGTTCCCAGAATGTTAGGGCGGGGCCTTTCACGTTGGGTGGCCAAACACCACACCTTCTCTCAAAATCGACGACTAAAAACTGTATCGGGGCGTAGGTGATGGGAAGGGAACTACGTCAGAAGCAAAGTTAACACGCCCTCTGATGCCGGGGTGCGGGAA…	44	108	108		102	GGGGGGGGGGCTGTCCGAGTACGTTCGTCGGCGAAATAAATTAATACCCAAACGGGGGGGGGGGGGGGCCTGAATCTAAAGACTGTAAGGCATCATAGTGTGTAGATTACGTCCCAAATTACGTGACTCTCAAGGCGGGTTTCACTAAACCGAGGTCGATTCTCACGACCGGTAAGAACATCTTACTGGACCCCTTTTATACAGGGACAGGGTTATGCCAAGGGAGTGAGTGGTCGGGGATCTCACCCGAACCTTGATTCGAGCTCAACACGCGCTCGGCTAAGCCCGCCCAAAACGCCACTGTGCCAACTTACCAGTGTGTATGAAAGCACTCCTTGAGTCCGCATGTAATGGAGATGGCCTCGTGACGTATCGGGGGGGGGGGGGGCCAAAGACTTT…	389	359	555
108	TCTTTTTCCAAAACACCCAGACGACTAAAAACTTGTACGTGGGGCGTAGGATGGGAAAGGGACCGTACGGCGCCTTAACAAGAAGTCTGTTTCAGGGTTATCGGACTGCCAGATAATATCGGAATACTCTTCAGGGGTTATGCCACCGAGTAAAATCGGGTCGCTACGGGCATATGATCACCCGACTATTGATTGCAACCTCGGTTCAAACCAACAAGTTCGGGCGACTGCCCTGGAGAAGGTGCTCAGGGCCCTAGGTGTTCACCGAGGTCGGATGATGAAAAGAAGATATGAAAAGTTCGCGCCGGGGGCATAATGAGCGAATCGTGGCACGGGCTTCGCTCTGCGGGAAAGGAAGGTTATCCTTCTGGTACAAGGGGGCGCGATGACTATTGTTTA…	64	171	171		103	GGGGGGGGGGCTTGTCGCGAGTACGGTTCTCGGACGAAAAATTAATCAACAAAACGGGGGCTCCTTAGCCTCCGACCGAGGTTAGCCATCGGTACCCCTTCGCGACACCCGACCTAGCATAACCGGGGCAATCTAAACCCAGCCTGGACAGCCATGACTCTTAACGCCTGCATTTTCCTCATCGGGGGGGGGGGGGGGGGGGGGGGGTTGCCAAGGGAATAGGGATCGGGGACTCTCGACCCGAACCGAACAGGGGGGGGGGGGGGGATCTAATGCTGCCGGGCTTCGCACCGCTGTAGCACGAATGTGATGGGGGGGGGGGGCGGTATAAGTGAGAAATAACCATGCCATTTTCCGGCGCAGGCGAGAACGGGGGGGGGGGGGGGGGACGGACACGGG…	397	533	373
109	GATGTGTCGTAGCCGTGCAAAAAAAAAAAAAATACGGGGGAAACCTCTTATTACGGTAGGGAGTTGCTCTTACGCCTCCGTCCGTCACATCCGATTATTCGATTGCAACTGGGTTCATAACACAAGAGTCGTAGGACTGACACTGCGGAGGTGTAGGGCATACGATGTGAGGTACCCCTTAACAGCTTACCATTCCCAAGTGGGCATATCGAGGAATCGTGACGGGCTCGTTGCGGGAAAGACGGGTTATCTCGGACACGGGGCGCGATACTTGTTTACGGGCCCCAGGATGTTAGGGTGGGTCCCCTTTCCGTTGGGGCGAAAACACCAACGCTCTTTCTTCAACTCCCGGAGAGTAAAAACGTCGTGGGGCGTAGGGTGGGAGGAACCGTACGG	42	97	97		104	GGGGGGGGGGGGGGGGGGGGGGGGGGGGGGGGGGGGGGGGACATCCAAGCTGCTTTTCTCTCGATCCTTGACAACCTCACTTCGCAAGAGTTGTAGCAGCTCGCCTTCTTGGGGGGGGGGGGGAGTAGATTAGTACAACGCTAAACGTGGTTACGACTGATCGCAAATTAGACCCTAACAATTTTCAAGGCGCGCGTTTTCCCGTCTAGTGGAACCGGGGGGGGGGGGGGGGGGGGGGGGGGGGGGGGGGGGGGGGGACCCCAAGCCTTATATGCGCGACAGCCCCGCACGGACGTGTTGAGGGTAAGTACAAGTTCGGTGGGGGGTCTCTTAGACGAACTGGTGGGAGCACGGACTGCACTTGTACGGATTAGTTTATTCACACCCTCTCGAGCAACT…	203	281	287
110	GTTCGTGTGAAAAGCAAATAGAAAGTTCGGGCGGGGGCAAATCGATGACGGCCGGTTGCTGCGGGGGAGGTTATCTCTGACAGGCTAGATCTTAACATCGCTCTAAGACTGCGTGCCCGCGCAGCAGGACCCCTTTCAGGTCCTTGTCCAAAACCCACCCTCTTTTCCAACATCCAAGACAAAAACGTGGGGTAGGTGGGGGAAAGACCGAGGGAACTGAACAGAGTTCACCGCCCCGCTGTCATGCACGTGGTTGGAACTCTTCAGATTAGCACCCGGAGTAAGGCTCGCCGGTATGTCACATAAGATATCAAACGACCAACGGGCCGCTGTTGCAGCACACCACCTGCGAGGTGCACAGGCCATGTCCCGAG	37	65	30		105	CAACCTCCCGCGACATCTGACCGGCGACACGAGGGGGGGGGGGGGGGGGGGGCACCGGCGATGTATACTATTACATAGACGCGCGAAAGTCAATGTTTGTGGGGGGGGGGGGGGGGCTTTCGAGTACGGTTCGTCGGAGAAAATTAATAACCAAAACGGGGGGGGGGGCGGGGGGCCGAATCTAAAGACTGTAAGGCATCATAGTTAGTTACGCCGAGGGGGGGGGGGGGGGGGGGGGGGGGGGATCTAAAGTCCCACTAAGCACATTAACGCCTGCATTTTCTCATCAGGGGGGGGGGGGGGGGGGGGGGGGGGTTGCCAAGGGAATAGGGATCGGGGACTCCGACCCAACCGAACAGGGGGGGGGGGGGGGGATCTTAATGCTGCCGGAGCTTGCAC…	420	380	369
111	GTTCGTGTGAAAAGCAAATAGAAAGTTCGGGCGGGGGCAAATCGATGACGGCCGGTTGCTGCGGGGGAGGTTATCTCGGTCACTCGGGATGACTATTGTTTACGGGTCCCCAGGAATGTTACGGCGGGACCCCTTTCAGGTCCTTGTCCATAAACCCAACCTCTTTTCAACATCCAAGACAAAAACGTGGGGTAGGTGGGGGAAAGATCCGAGGGAACAGAACAGAGTTCACCGCCCCGCTGTCTGTTACCCTAGCGACAACGACTCCATGCATACTGCTTTCTCCATTTTTCGGTATGTCACATAAGATATCAAACGATCAACGGGCCGCTGTTGCAGCACACCACCTGCGAGGTGCACAGGCCATGTCCCGAG	36	76	76		106	GGGGGGGGGGCTTGTGGGTACGGTGTCGGGAAAATAATCAACCAAACGGGGGGGGGGGGGGGCCAATCAAGAGACTGTAAGGCATCATGTGTGGTGCGGGGGGGGGGGGGGGGGGGGGGATCAAAACCACTAAGCCATTACGCCTGCATTTTCCCATCAGGGGGGGGGGGGGGGGGGGGGTTGCCAGGGAATAGGATCGGGACCTCGACCGAACCGAACAGGGGGGGGGGGGGATTTAATGTGCGGCTTCCACCGAGAGGAAATGTATGGGGGGGGGGGCGGTAAAGGAATAACCATGCCTTTTCGGCAGGCGGAAGGGGGGGGGGGGGACGGACGGGGCCCTGTCAAAATTGAAGCATGACGTGTACTGGGGCATCCCCAATAGTTCCCTCACGTCGG…	291	407	397
113	GCGATGATATTGTTTACGGGTTCCCCCAGAATGTTACCGCTGGGACCCCTTTGAACCTGGTCGCCACCTTCTGCTCGACATGTAGAAGCTTCCGACAAACTAAAACCGTGGGCGTAGGTGTGGGGAAAGACCGACGGGAATCAGAAGCAGAGTTCACCGCCCCGCTGTCGATGCACGTGGTGTGGAATCCTCTTCAGGAGTTTATGCCACCCGGAGTAAATGGCTCGCGGCATATTGTCACCCGACTATTTGCACATCGGGTTCATACACAAAGAGTCGGACGACGACACCTGGAGGTGCTCAGGCCCTAGGTCACGAGGTTCGGATGGAAAAGCAAATATGAAAAGTTCGGGCCGGGGCAAATCGAGAACGTGCACGGCCGCTTGCGGGAAGGACGTA…	39	114	114		107	GGGGGGGGGGGCTTGTCGCGAGTACGGTTCGTCGGACGAAATAAACTAATCAACCCAAAACGGGGGGGGGGGGGGGGGGGCCTGAATCTAAGAGACTGTAAGGCATCATAGTGTGTAGATTACGCCCGGAGGGGGGGGGGGGGGGGGGGGGGGGGGGGGGATCTAAAGATCCCACTTAATGCACATTAACGCCCAGCGCGTCGTGGTCCAATCTGACTGTATTCTTGATGATTAGTTATGCCCAAGGGAAGTGAGTGGATCGGGGACTCTCGACCCGAACCGAACAGGGGGGGGGGGGGGGGGGCATAGTCTTAAAGCCTCCAGCGTAGAGGGACTGGAGGTGGTGTGGCTGCGGGGGGGGGGGGGGGGGGGGGGGGGATAAATGTGTGTAACACGAAC…	483	551	664
114	AGGAGGATTAACGAGACACTTCCCTCATGTATAACACAATAGGATGCCGCACCCGACTATTCATTGCAAACCTCGGTCATAACCAACAAAGAGTCGGTAGGACTGACTCACCTGCAGAAGGTGCATCAGGGCCCTAGTTGGTTCACCGAGGTTCGGATGATGAAAGCAAGATATGAAAAGTTCGGCGCCGTGGGGCATACGATCGAATCGTGGCACGGGTCTTCGCCTTGCGGAAGACGAGGTTATCCTTCTGGTACCACGGGGGTACGCACTAACGCTACGGTCCCCCTCGTGTACCAAACGAAGGCTCGTAATGACCTTTCACGTCTTTGGGTGGTCCAAAACCACTAAAGGCACTGGGTCACCCCTTCAGGTACTTGTGGCGAGGGGTTCAGGCGT…	76	191	191		108	GGGGGGGGGGCTTGTCGCGAGTACGGTTCGTCGGACGAAAAATAATCAACCAAACGGGGGGGGGGGGGGGGGGCCGAATCTAAGAGACTGTAAGGCATCATGTGTGGTAGCCGAGGGGGGGGGGGGGGGGGGGGGGGGGGGATCTAAAGATCCACTAAGCCATTAACGCCTGCATTTTCCTCATCAGGGGGGGGGGGGGGGGGGGGGGGGTTGCCAAGGGAATAGGGATCGGGGACTCTCGACCCGAACCGACGAGCACATTTACAACAGTCAATCAGAGTGGTCCCTTCGCATCCTCGCTCGCACGGAAATGTGATGGGGGGGGGGGGCGGGATAAGGAAAATACACCATGCCCATTTTCCGCGCAGGCGGAAGGGGGGGGGGGGGGGGACGGACACG…	364	548	545
115	AGGAGGTTTATCACCCGAGTAAAAATCTTGATATCATGAGAGTCCGCATCGAGGGACAGTAAAATCTCCGGCAGATATACGCCACGTGCTGGTGTTTGCAGCTGTGCGTGCCCTTCCGACCCTACTAAAAAAAAAAAAAAAAACGGTTCGGATGATGAAAGCAAGATATAAAAGTTCGGCGCCGTGGGGCATAGTCGATGCGAATCGTGGCACGGGCTTCGCTTGCGGGAAAGGACGAGGTATCCTTCTGGTACCACGGGCGCGATGACTATTGTTTAACGGTTCCCCCAGAAGACGACTGGGTCCATGATTGCCATGGCTCAGGATATCTCGCTACCTCTTTCCTCTTTCTTCCAAAACATCCCGGACCTAAAACTTTATCGTGGGGCGTAGGAGATG…	38	178	144		109	GGGGGGGGGGGCTTGTCGCGAGTACGGTTCGTCGGACGAAATAAATTAATCAACCCAAAACGGGGGGGGGGGGGGGGGGGCTTAGGGTGGGAATGCCATGTTCTCCGGGCATCCACGAGCCCCCAGAAGCTGGGGGGGGGGGGGGGGGGGGGGGGGGGGGATCTAAAGATCCCACTTAATGCACATTAACGCCCAGCGCGTCGTGGTCCAATCTGACTGTATTCTTGATGATTAGTTTAGTTCGGGTGCGCCGGGCTGGGGGTAGGCATTAAGAACGAACCAAAAATGGGGGGGGGGGGGGGGGCATAGTCTTAAAGCCTCCAGCGTAGAGGGACTGGAGGTGGTGTGGCTGCGGGGGGGGGGGGGGGGGGGGGGGGGATAAATGTGTGTAACACGAAC…	428	512	674
116	GTTCGTGTGAAAAGCAAATAGAAAGTTCGGGCGGGGGCAAATCGATGACGGCCGGTTGCTGCGGGGGAGGTTATCTCGGTCACACGGGATGACTATTGTTTACGGGTCCCCAGGAATGTTACGGCGGGACCCCTTTCAGGATGAAAGCGCATACTAATGCTGGAAGTACCAATTACCTCGCACTAAATGCCCCTGCGTCATCCTTCTGTTTCTGGTGAGGAGAGACTGCATGATGTAAGCATACATCTATGGTTAGCAGTTGCAAAGCTTGGATCCCGGAGTAAGGCTCGCCGGTATGTCACATAAGATATCAAACGACCAACGGGCCGCTGTTGCAGTACACCACCTGCGAGGTGCACAGGCCATGTCCCGAG	35	0	0		110	GGGGGGGGGGGGGAACCAAGAGGTTACTGTTTATTCTGCAGTTCAGGAGTACTATCATGTGTCATCTCAGTCTGCATAAATGCCGCTGGCCCTGAGATCACTCGGGGGGGGGGGGGGGGGGGGGGGGGGGGGGGGAGTAGAGGTACATACTCTAAACGGGTATCGACTGCATGACCAAAGTTTACGTCCGGGGGGGAAGAGTATGATGGTGACGAATGGATCCCTAAAAGCAACTGGGGGGAGTCTTCCATGTTAGGCCTTTTACTCAAGCCACCCACGATAGTAATGTAGGCCCCCTACGGACGATGTGGCAGGGTAAGTCAACAGTTTTCCGGTGGGGGGGGGTTTCTTGACGAGATGGATGGGAGGCACAGCCTAGGGGGGCGAAGCAGACGGAGT…	200	313	313
117	GTTCGTGTGAAAAGCATATAGAAAGTTCGGGCGGGGGCAAATCGATGACGGCCGGTTGCTGCGGGGGAGGTTATCTCGGTCACACGGGATGACTATTGTTTACGGGTCCCCAGGAATGTTACGGCGGGACCCCTTTCAGGTCCTTGTCCATAAACCCAACCTCTTTTCAACATCCAAGAACAAAAACGTGGGGTAGGTGGGGGAAAGATCCGAGGGAACAGAACAGAGTTCACCGCCCCGCTGTCATGCACGTGGTTGGAACTCTTCAGATTAGCACCCGGAGTAAGGCTCGCCGGTATGTCACATAAGATATCAAACGACCAACGGGCCGCTGTTGCGGCACACCACCTGCGAGGTGCACAGGCCATGTCCCGAG	51	77	77		111	GGGGGGGGGGGCTTGTCGCGAGTACGGTTCGTCGGACGAAAAATTAATCAACCAAAACGGGGGGGGACTCCTTAGCCTCCGACCGAGGTATTAGCCATCGGTACCCCTTCGCGACAGCCCGAGGGGGGGGGGGGGGGGGGGGGGGGGGGGATCTAAAGATCCCACTAAGCACATTAACGCCTGCCCCGTCCATCTGGTAAAATGTACAGTCCCCCTAGCGAGTCCACGGCCGCTATAGGGATCGGGGACTCTCGACCCGAACCGAACAGGGGGGGGGGGGGGGGGATCTTAATGCTGCCGGAGCTTCGCACCGCTGATAGCACGGAAATGTGATGGGGGGGGGGGGGGCGGTATAAGTGAGAAATACACCATGCCCATTTTCCGGCGCAGGCGAGAACG…	428	597	569
118	TCCCCTTTCCCAGGGAGCTAGGTGTTTCACACCCACGTGTTAACGAGGCATGCGGCCAAGGCACAGGAGCAGGAAGGTGCATCAGGGCCCTAGGTGGTTCACCGAGGTTCGGATGATGAAAAGCAAGATATGAAAAGTTCGGCGCCGTGGGGCATAATCGATGCGAATCGTGGCACGGGTCTTCGCTTGCGGGAAAGGACGAGGTTATCCTTCTGGTACACACGGGGGCGCGATGACTATTGTTTAACGGGGTTCCCCCAGGAATGTTACGGGCTGGGGTACCCCTTTCACGGTCTTTGGGTGGTCGCAAAACACCCAACGGCTCTTTCTTCCAAAACATCCCGAGACGACTAAAAACTTGTATCGTGGGGCGTAGGTGATGGGGAAAGGGAAACGTAC…	116	227	227		112	GATTACGCCCGGAGGGGGGGGGGGGGGGGGGGGGGGGGGGGGGATCTAAAGATCCCACTTAATGCACATTAACGCCTGTATTTTCCTCATCAGGGGGGGGGGGGGGGGGGGGGGGGGGGTTATGCCAAGGGAAGTGAGTGGATCGGGGACTCTCGACCCGAACCGCGAGCCGGCTGACATAGCGAGTCTCGCACCCAGGTTCACCCGTTGTATTTGGGGGGGGGGGGGGGGGGGGGGGTTTGACCATCATCGCGGTGTCTACCTATAGGTCCTTAGGGCTGTCCGTGTTAAAGATTTCTTCCCGTAGAACCATATAGTGCAACTTACACCCCTGTACCAAGAAGGATATGATGGTGTAGCGTATAGGATGACGCTAAAGTTAAGGGGGGGGGGGCATCA…	450	703	703
119	AGGAGGTTTGCCCCGGGAAATCGTCGCTAGCGATATTGTCACCCGATTCGTTGAACCTCGGTTCACAAAAGGGTAGCAGAGGAGTACACCCAAAACGCATTTGCTTAAAAGCTCATGCGTTTCGCGTGCGTAAGTTCGGCGCTGGGGCAATCGATCGATCAGGGCACGGCTCGGCGAAAGACGGGTTATCAGAGGCGCTGACCATTGCACAGGAGTTACCCTAGACATGGCGGGTGGACCCCTTACGTCTTGGGGTCGAACACAAGGCTCTTCAAACACCCGGAGAAAACTTGTGTCTGGGCGAGTATGGGGAAAGACCGTAGTGGCTGGCGACTCCGTTCGGACTCGGTCCGGTGTTGGGTACCTCC	35	69	69		113	GGGGGGGGGGGCTTGTCGCGAGTACGGTTCGTCGGACGAAAAATTAATCAACCAAAACGGGGGGGGACTCCTTAGCCTCCGACCGAGGTATTAGCCATCGGTACCCCTTCGCGACAGCCCGAGGGGGGGGGGGGGGGGGGGGGGGGGGGGATCTAAAGATCCCACTAAGCACATTAACGCCTGCATTTTCCTCATCAGGGGGGGGGGGGGGGGGGGGGGGGGGTTGCCAAGGGAATAGGGATCGGGGACTCTCGACCCGAACCGAACAGGGGGGGGAGGGGGGGGATCTTAATGCTGCCGGAGCTTCGCACCGCTGATAGCACGGAAATGTGATGGGGGGGGGGGGGGCGGTATAAGTGAGAAATACACCATGCCCATTTTCCGGCGCAGGCGAGAACG…	402	473	481
121	GTTCGTGTGAAAAGCAAATAGAAAGTTCGGGCGGGGGCAAATCGATGACGGCCGGTTGCTGAGGGGGAGGTTATCTCGGTCACACGGGATGACTATTGTTTACGGGTCCCCAGGAATGTTACGGCGGGACCCCTTTCAGGTCCTTGTCCAAAACCCAACCTCTTTTCCAACATCCAAGACAAAAACGTGGGGTAGGTGCGGGAAAGACCGAGGGAACAGAACAGAGTTCACCGCCCCCGCTGTCATGCACGTGGTTGGAACTCTTCAGATTAGCACCCGGAGTAAAGCTCGCCGGTATGTCACATAAGATATCAAACGACCAACGGGCCGCTGTTGCAGCACACCACCTGCGAGGTGCACAGGCCATGTCCCGAG	42	67	71		114	AAACCGGGGGGGTCTGGTCTCGGACTGATAGTTCCACCACGTTTCTTCTCAACCTCCCGCGACATCTGACCGGCGAACACGAGGGGGGGGGGGGGGGGGGGGGGCACCGGCGATGTATACTATTACAATAGACGCGCGAAAGTCAATGTTTGTGGGGGGGGGGGGGGGGGCTTGTCGCGAGTACGGTTCGTCGGACGAAAAATTAATCAACCAAAACGGGGGGGGGGGCGGGGGGGCCGAATCTAAGAGACTGTAAGGCATCATAGTGTGAGTTACGCCCGAGGGGGGGGGGGGGGGGGGGGGGGGGGGGATCTAAAGATCCCACTAAGCACATTAACGCCTGCATTTTCCTCATCAGGGGGGGGGGGGGGGGGGGGGGGGGGTTGCCAAGGGAATAGG…	460	343	369
122	GGTGGGGGCGCGTGGCCCTCATGAAAATTCCTGCGACGGGGGGGAATACCTCTTCAGGAGGTTGATGCCACCCGGAGTAAAAATCGGCTCGCTACGCGGCATATTGATTCACCCGACTATTCGATTGCAGGTGTTTCACAGCCACGTGTTAACGAGGCATGCGGCCAAGGCACAGGAGCAGGAAGGTGGATCAGGGGCCTAGGTGGTTCACCCGAGGTTCGGATGATGAAAAGCAAGATATGAAAAGTTCGGCGCCGTGGGGCATAATCGATGCGAATCGTGGCACGGGTCTTCGCTTGCGGGAAAGGACGAGGTTATCCTTCTGGTACACACGGGGGCGCGATGACTATTGTTTAACGGGGTTCCCCCAGGAATGTTACGGGCTGGGGTACCCCTTTC…	97	227	227		115	GGGGGGGGCTTCCGTACGGCGTGGAGAAAATAATCAACCAAAAGGGGGGGGGGGGGGGCCGAATCTAGGACTGTAGGCATAGTGTGAGTTAGCCGAGGGGGGGGGGGGGGGGGGGGGGGGATCTAAGTCATAAGCACTTAGCCTGCATTCTCATCAGGGGGGGGGGGGGGGGGGGTGCCAAGGATAGGGATGGGGACTCCGACCCGACCGAACAGGGGGGGGGGGATTTGCGCCGGAGCTTACCGCTGATACAGAATGTGATGGGGGGGGGGGGGGGGGGGGGGGGGGGGGGGGGGGGGGGGGCGCCTCTCCCGCATGCCATTAACTTACGTGACAGTGTGATGTGTCAAAATTGAAGCATGGCGATGTAAGGGGGGGGCATACCCCAAAGGGTGCTCC…	327	331	337
123	CTTGCAGTTCCCACGTGTTACGAGGCGCGCCACAGACAGAAGGTGCATCGCCTAGGTGGTCGATTCGGATGATGAAAGTAGACGGCCGGGGATAACGTCGACGTGACGGGCTCGCATGGGAGACGAGGTTCCTTCTGTAACACGGGCGCGTGCTATTTAACGGGGTTCCCCCAAATGTCGGGGCCTTACGTTTGGTGGCACAGGTTCTACGTTAGGTGGCAAACTCTATCGTCTTTATGGGGCGAATGGAGACCGTCAGGCGCTACGGGGGGGTGCCATGAAATCTGCGACGGGGGAATCCTCTTCATTAGCCACCGGTAAAATGGCCTACCGGATATTGACCGCTT	18	48	48		116	GAGTACGGTTCGTCGGACGAAAAAATTAATCAACCAAAACGGGGGGGGGGGGGGGGGGCCTGAATCTAAAGACTGTAAGGATCTAGTGTGTAGATTACGCCCGAGGGGGGGGGGGGGGGGGGGGGGGGGGGGTCTAAGATCCCACTTAATGCAATTAACGCCTCATTACAGATAACGGCGCCCTGCTCTTTTAATGTGTAAGATAAGCGAAGGGAATGAGTGGATCGGGACTCTCGACGAACCGACGGGGGGGGGGGGGGGGGGGGGGGGGGGGGGGGGGGGGGGGGGGGGGGGGGGGGGGGGGGGGGGGGGGGGGGGGGGGGGGGGGGTCCAGCGTACAGTTCCAGTCCTCCGCACAGAGTGGAGAACCCCCCAACATGTTTTGTCGTATAACGCAGT…	476	339	348
124	GTTCGGGCGGGGGCAAATCGGACGGCGGCCAAAAGTCGGAGGGTTGAAAAGGCGAACGTGAATTTCCACATCTCCAAGTCCCCAGGAAGTTACGGCGGACCCCTTCGGTCTTGCCAAAACCCACCTCTTTTCAATCCAAGAAAACGTGGGGTAGGTGGGGGAAACCCGTCCAGCTGCCGGGCAAGAGGGCGACGAGGGTATTGATCATGTATGCAACTCTCAGATTAGCACCCAGGTAGGCCGCCGGTTGTCCATAAGATATCAAACGACCAACGGGCCGCTGTTGCAGCACACCACCTGCGAGGTCACAGCCTGTCCCAGTTCTGTGAAAGCAATAGAAA	20	29	42		117	AATAATCAACCAAGGGGGGGGGGGGGGGGGCCGAATCTAAGGCTAAGCACAATGTGAGTTAGCGAGGGGGGGTGGGGGGGGGGGGGGGGGACTAAGTCCACTAAGACATTAACGCCTGCATTTCTCTCAGGGGGGGGGGGGGGGGGGGGTTGCCAAGGGATAGGGATGGGGCTCTCGACCCGAACGAACAGGGGGGGGGGGGGATCTTAATGCTGCGGAGCTTCCGCTGATAGCACGATGGATGGGGGGGGGGGGGGGGGGGGGGGGGGGGGGGGGGGGGGGCCGGCCTCTTCCCGCATGCCATTAAGCTGTACATGAAGTGTGATGTGCTAAAATGTGAGCATGGCGATGTAATGGGGGGCATACCCCAAACGGGTTGCTCCTCACGCTGGCGATACG…	331	376	346
125	TGGGTTCCGAGGGAAGGAATTTTTCATATTGATCCTCACCAGCGTTCGAAGGGGGCATTAAATTTGGTAGGAACTACCTTGTAAGAGCCCCTTCAGGCCCGGTGGGGCAATCAATGGCGGTTCTTGCGGGAAGGACGAGACCTTCTACAACGGGGCGGATGCTGTAGGGGCCCGAATGACGGCGGGGTCCTTCACTCTTGGTCAAACCCAACGGCTCTCTTCCAAAACATCCCGAGACTAAAAACTTATCCTGGGGGAGGTATGGGACTTCTGGGTGAGTACGCCGGTGCTACTTACATTTTAGGCAAAATGGGGGAAACTTCAGGGGTTATGCCCCCATCAAAGAGTAACGGGGCCTGATCCAGATCAT	26	71	47		118	GGGGGGGGGGCTGTCCAGTACTTGTCGCGAAAATTAATACCAAACGGGGGGGGGGGGGGGCCTGATCTAAAGACTGTAAGGCATATAGTGTGTAGATACGCCCGGAGGGGGGGGGGGGGGGGGGGGGGGGGATCAAAGATCCCACTAATGCACATAACCCTGATTTTCTCATCAGGGGGGGGGGGGGGGGGGGGGGGTTATGCCAAGGGGTGAGTGGTCGGGACTCCCGAACCTTGATTCGAGCTCACACGCGCTAGGCTAAGCCCGCCCAAAACGCCACTGTGCCAACTTCCAGTGTGATGAAAGCACTCCTTGATCCGATGTAATGGATGGTCGTTTGAGCGCCTGTCAATTTGCCAGACGCACTACCACGAGTCCAGAGCGCGCTGACAACGAGAC…	353	346	256
126	TTCGTAGGGAAAATCGGGGGGAATACTCTTCAGGAGATTATGCCACCCGTAAATCCGGCGTACGTGCATATGATTCACGACTATTCTCAACCCGGAGCGGAAGTGGCAAGCCGATTGTGGCAGATCAAGCGGGGCAGAGAAGTCGGACTCCAAACGGGGTGATAAAGCAAGATATGAAAGTCGGCGCCGTGGGGCATATCGTTGGCGGTCTTGCGGGAAAGGGAGGTTATCCTTCTGTACACACGGGGGCGGATCTTGTTGAGGGGCCCGAATGACGGGCTGGGGTCCTTTCACGGTCTTCGTGTGCAAACCCCAACGGTCTTCTTCCAAACATCCCGAGGACTAAAAACTTGTATCGTGGGGGAGGTGATGGGGATTTTCTGGGGTGAGATTCGTCCG…	47	110	110		119	GAGGGGGGGGGGGGGGGGGGGGGGGGGGGGGGATCTAAAGACAATCGGAGCATTCGGCTTGGACGGATTGTTTTATGGTTCATACTTTCCAGGGGGGGGGGGGGGGGGTTGTGCCAAGGGAAGTGAGTGGATCGGGGACTCTCGACCCGAACCGAACAGGGGGGGGGGGGGGGGGGGCCATAGGCCATGAAGAGCCGGCATCCGGCCCCCATCAGATCTCGGCAACCGGGGGGGGGGGGGGGGGGGGGGGGGGGGGGGGGGGGGGGGGGGGGGGGGTTAAAGATTTCTTCCCGTAGAACCATATAGTGCAACTTACACCCCTGAGGGCTGTAGTATCCCCGATGTGGATAGAGGGATTGTGACGATCAAGTCGGGGCCATGCGAAAAATACATGGCCTG…	476	506	690
128	GGCAAAAAAAAACAAAAAAAAAAAAAATACGGGGGGGAATACCTCTTCAGGAGGTTCGGGTAGGATGAGACGTTCCTTCAATGGACGGAATGGAGGATTCAGACGGCGACTATTCGATTGCAACCTCGGGTTCATAACCAACATCTGATTTCTAGCGGGGAGGAGTCGGGCAGGTAGAGATAGGTACCGTTAGGGTGGGCTCTCGTTAGCTTTGTTCTTATGGGCAGGTGTACGGAAACGAACTCAAGGTGGGGCATAATCGATGCGAATCGTGGCACGGGCTTCGCTTGCGGGAAAGGACGAGGTTATCCTTCTGGTACACACGGGGGCGCGATGACTATTGTTTAACGGGGTTCCCCCAGGAATGTTACGGGCTGGGGTACCCCTTTCACGGTCTTT…	100	225	225		120	AAAGTGTTCACGAGGACGGGGGGGGGGGCCGACTTTCCCCGAGATCGTGCGCTCATAACAGCCGGAACTTACCGAGGCGGATCAGCGCGCGCGAGGTAACCGGGGGGGCTGGCTCGGACTGATAGTTCCCCACGTTCTTCCAACTCCCGCGACATCTGACCGGCGAAACGAGGGGGGGGGGGGGGGGGGCACGGCGAGTTATATTACAATAGCCGGAAAGTCAATGTTTTGGGGGGGGGGGGGGGGCTTGGCGAACGGTTCGTCGGACGAAAAATAATCAACCAAGGGGGGGGGGGGGGGGGCCGAATCTAAGGCTAAGCACAATGTGAGCTCTTTTACTAGCCTAGTAACGTGCTTGTACGGGCGGCCGATCATTAAGCTTAACGCCTGCATTTCTCT…	328	305	164
129	AAAGTTCGGGCGGGGGCAAATCGATGACGGCCGGTTGCTGCGGGGGAGTTTATCTCGGTCACACGGGATGACTATTGTTTACGGGTCCCCAGGAATGTTACGGCGGGACCCCTTTCAGGTCTTGTCCAAAACCCAACCTCTTTTCAACATCCAAGACAAAAACGTGGGGTAGGTGGGGGAAAGACCGAGGGAACACTTGATGATGTGCCGAGTGAGCAAGGGGTTCATTCGCCGCGGAGAGGGCATTAGCACCCGGAGTAAGGCTCGCCGGTATGTCACATAAGATATCAAACGACCAACGGGCCGCTGTTGCAGCACACCACCTGCGAGGTGCACAGGCCATGTCCCGAGGTTCGTGTGAAAAGCAAATAG	42	73	73		121	GGGGCACCGGCGATGTATACTATTACAATAGACGCGCGAAAGTCAATGTTTGTGGGGGGGGGGGGGGGGGCTTGTCGCGAGTACGTGTTCGTCGGACGAAAAATTAATCAACCAAAACGGGGGGGGGGGGGGGGGGCCGAATCTAAGAGACTGTAAGGCATCATAGTGTGAGTTACGCCCGAGGGGGGGGGGGGGGGGGGGGGGGGGGGGATCTAAAGATCCCACTAAGCACATTAACGCCTGCATTTTCCTCATCAGGGGGGGGGGGGGGGGGGGGGGGGGGTTGCCAAGGGAATAGGGATCGGGGACTCTCGACCCGAACCGAACAGGGGGGGGGGGGGGGGGATCTTAATGCTGCGGAGCTTCGCACCGCTGATAGCACGGAAATGTGATGGGGGG…	453	439	410
130	CCGGGCGTGCGCCTTCACGAGGGATGCGATCGGGCACGGTCTCGTTGGGGAAGGACGGTTATCTTCGTAAACGGCGGATACATTGTTAACGGGTCCCCACATGTTACGGGTGGACCCCTTTCCGGTCTTGTGGTCGCAACACAGGCTTTCTCCAAACATCCCGAGGCTAAAGCTGTATCGGGGGCGTAGGTGATGGGAAGGGACAGATTGCGAAGGACTGAGATCGTAGCTGATAGCGGCCGGCAAGACTGGACTTCAGGAGTTACTGCCCCGGGAATGGCGCTACGCGCATATGTCACCCGACTATTCGTTAACCTCGGTTCAAACCAAGAGTCGTAGCAGATGCTCGAGTCGTACAAACCCAAACAGTCATTGCTTAACAAAGACTGTTCCGTGGCC…	41	105	105		122	GGGGGGGGGGGCTTGTCGCGAGTACGGTTCGTCGGACGAAAAATTAATCAACCAAAACGGGGGGGGACTCCTTAGCCTCCGACCGAGGTATTAGCCATCGGTACCCCTTCGCGACAGGATTTATCTTCCGCAGCAGCGTGACGCCAAAAAGCATTGGAGCGCTGGGAAGCACATTAACGCCTGCATTTTCCTCATCAGGGGGGTGGGGGGGGGGGGGGGGGGGTTGCCAAGGGAATAGGGATCGGGGACTCTCGACCCGAACCGAACAGGGGGGGGGGGGGGGGGATCTTAATGCTGCCGGAGCTTCGCACCGCTGATAGCACGGAAATGTGATGGGGGGGGGGGGGGCGGTATAAGTGAGAAATACACCATGCCCATTTTCCGGCGCAGGCGAGAACG…	437	598	535
131	GAGGTTATCCTTCTGGTACACACGGGGGCGCGATGACTATGTTTAACGGGGTCCCCCAGGAATGTTACGGGCTGGGGACCCCTTTCACGGTCTTTGGTGGTCGCAAAACACCCAACGGCTCTTTCTTCCAAAACATCCCGAGACGACTAAAACTTGTATCGTGGGGCGTAGTGATGGGGAAAGGGAACCGACGAGGCGCATACATCGAGGTGGGGGCGCGGTGGCCCCCATGAAAATTCCTGCGAGGGGGGGAATACCTCTTCAGGAGGTTTATGCACCCGGAGTAAAAATCGGCCGCTCGGGCATATTACTAGGGCACAGAGTTAGGAGCTCCGGTACGGCCTCTTAGATTTTCGAAGGCATGCGGCCAAGGCACAGGAGCAGGAAGGTGCATCAGGC…	93	203	207		123	GGGGGGGGGGCTTGTCGCGAGTACGGTCGCGGAAAATAAATTAATCAACCCAAAAGGGGGGGGGGGGGGGGGCCGAATCTAAGAGACTGTAAGGCATCATAGGTGTAGATTCGCCCGGAGGGGGGGGGGGGGGGGGGGGGGGGGGGGATCTAAAGATCCCACTTAAGCACATTAACGCCTGTATTTCTATCAGGGGGGGGGGGGGGGGGGGGGGGGGTTACCAAGGGAAGTAAGTGATCGGGGACTCTCGACCGACCGAACAGGGGGGGGGGGGGGGGGGGGGGGCACCGTCAAGACTGAAGGTAGAGACTGAGAGCAGTGTGATTCAATATTGGGGCAACTCGATCATGTGGGGCGCCGACAACACTAAGGCAAAATTGCCTGCGTAGAACCATATAG…	402	541	622
132	ATGTTACGCTGGGACCCCTTTGAACCTGGTCGCCACCATCTGCTCGAATGAGAAGCTTCCGACAACAAACCTGGGGTAGGTGGGGGAAAGACGACGGGAATCAGAAGCAGTTCACCGCCCCGCGCGATGCACGTGGTGTGGAACCTCTTGGAGTTTATGCCACCCGGAGTAATTGGCTCGCGCATATTGTCACCCGACATTTGCACCCGGGTTCATACACAAAGAGCCGGACGACGACACCTGGAGGTGCAGGCCCTAGGTCACGAGGTTCGATGGAAAAGCAAATATGAAAAGTTGGTCCGGGGCAAATCGGAACGTGCCGGCCGCTGCGGAAGGACGTATCCTCTCACAGGCCGATGATATTGTTTACGGGTTCCCCCAGA	40	84	84		124	AAACGGGGGGGGGGGGGGGGGGGCCTGAATCTAAGAGACTGTAAGGCATCATAGTGTGTAGACTACCTAGCAGATGCTCGAGCATTCGCACCGGTTCTCCCGGGGAGGTGTTTAGACAGTCGACCTCACGAACGCCTGTAATTTCCTCATCAGGGGGGGGGGGGGGGGGGGGGGGGGGGTTATGCCAAGGGAAGTGAGTGGATCGGGGACTCTCGACCCGAACCGAACAGCTCCGGGGCGTAGGTGTCGAGGGTGCTCTGGAGTTCCCCCCTCTGCACGCAGTTTTCGGGGGGGGGGGGGGGGGGGGGGGGGGGGGGGGGGGGGGGTTCCAGCGTTACAGTTCTCAGTCCTCGAGCAACGTATTCCAGAGAGTAACGGGGGGGGGGGGGGGGGGGGGGG…	516	474	503
134	ATGTTACGGCTGGGACCCCTTTGAACCTGGTCGCCACCATCTGCTCGACATGTAGAAGCTTCCGACAAACTAAAACCGTGGGCGTATGGTGTGGGGAAAGACCGACGGGAATCAGAAGCAGAGTTCACCGCCCCGCTGTCGATGCACGTGGTGTGGAATCCTCTTCAGGAGTTTATGCCACCCGGAGTAAATGGCTCGCGGCATATTGTCACCCGACTATTTGCACCTCGGGTTCATACACAAAGAGTCGGACGACGACACCTGGAGGTGCTCAGGCCCTAGGTCACGAGGTTAGTTGCTGTTTGACCTGCTGAGCTGACTGTGCAACAAAACCCCGTGTACGTGCACGGCCGCTTGCGGGAAGGACGTATCCTCGTCACAGCCGCGATGATATTGTTT…	45	94	115		125	GGGGGGGGGCTTGTCGCAGTCGGTTCGTCGGACAAAATAATCAACCAAACGGGGGGGGGGGGGGGGCCGAATCTAAGAGACTGTAAGGCATCATGTGTGGTAGCCGAGGGGGGGGGGGGGGGGGGGGGATCTAAAGACCACTAAGCCATTAACGCCTGCATTTCTCATCAGGGGGGGGGGGGGGGGGGGGGGGTTGCAAGGGAATAGGGATCGGGGACTCTCGTAAGCTATTATTTCAGCCGTAACAATGATGGGCCCCGAAGGCGAATCGGCACCGCTGATGCACGGAATTGATGGGGGGGGGGCGGTATAAGGAAATACACCATGCCCATTCCGCGAAGGCGGAAGGGGGGGGGGGGGGGACGGACACGGGGGCCCTGTCAAAATGGAAGTGACGAT…	317	492	492
135	TCGTTGAAAAGCAAATAGAAATTGGCGGGCAAATCGATGCGCCTTGCTGCGGGGAGGATAGTTAAAGTCTCGCTCTAGATCGGATGGGTCTTCATAGGTCTGCCCACCTGGTAACCAAGAGTCACATCGTCGCCGACTTTTAACATCAGAAAAAACGTGGGTAGTGGGGGAAGACCGAGGGAACAGACAGAGTTACCGCCCGCTGTTGCTGGTTGGAACTCTTCAGATTAGACCCGGAGTAAGCTCGCGGTATGCACATAGATATCAACACCACGCGCGTTGCGCAACCCTGCGAGGTGCCGACATTCCGAG	6	13	13		126	GCGCGCGCGAGGGTAAACCGGGGGGGTCTGGTCTCGAGACTGATAGTTCCACCACGTTTCTTCTCAACCTAACTCTCGTACCAGTGGGGAAGCCATGTGGTTCTTCGCTCCTTTGAGACGACCGGCGATGTATACTATTACAATAGACGTATCACTGTTATTCTCTTAGATACGTATTTCATCTCACCGGCGGGCCCCTGGTTCGTCGGACGAAAAATTAATCAACCAAAACGGGGGGGGGGGGGGGGGGCCGAATCTAAGAGACTGTAAGGCATCATAGTGTGAGTTACGCCCGAGGGGGGGGGGGGGGGGGGGGGGGGGGGGATCTAAAGATCCCACTAAGCACATTAACGCCTGCATTTTCCTCATCAGGGGGGGGGGGGGGGGGGGGGGGGGGTT…	476	470	437
136	GGTGGGGGCGCGTGGCCTCATGAAAATTCCTGCGACGGGGGGGAATACCTCTTCAGGAGGTTTTGCCACCCTGTGATGTACAATTCTTCCGGAGGCCTAGAGCTCGTCCCAGAGTCGTTCATTGCAGGTGTTTCACACCCACGTGTTAACAGCAGCGGCAAGGCACAGGAGCAGGAAGTGCATCAGGGCACTAGGGGTTCACCGAGCTGGATGATGAAATGCAAGATATGAAAAGTTCGGCGCCGTGGGGCATAATCGATGCGAATCGTGGCACGGGTCTTCGCTTGCGGGAAAGGCGAGGTTATCCTTCTGGAACACGGGGGCGGATACTATTGTTTAACGGGGTTCCCCCAGGAATGTTACGGGCTGGGGTACCCCTTTACGGTCTTAGGGTGGTCG…	90	105	202		127	CATCAGTCGCGGGGGGGGAACGTGTAGCCGAGCTGCGGAATTCAGCTGCGCGCAGAGGGTATGAGAGTGGGAAGCCCGTCTTTCTACTCGGTCGAGCACGTAGAGGAGAACTTCGAGGGCTTTTGCGCGATCATCTGATCGGCGAACACGAGGGGCGTGCTGACTGCTGTAACATGTCGAGGGGAGTCGTGTGGCAACAGAGGGTTGCTCCTAGTGGGAAGGGGGGGGGGGGGGGGGGGGGGGGGGGGGGCTTGTCGCGAGTACGGTTCGTCGGACGAAATAAACTAATCAACCCAAAACGGGGGGGGGGGGGGGGGGGCCTGAATCTAAGAGACTGTAAGGCATCATAGTGTGTAGATTACGCCCGGAGGGGGGGGGGGGGGGGGGGGGGGGGGGGGG…	584	532	643
137	CTAAAAACTTGTACGTGGGGCGTAGGATGGGAAAGGGACCGTACGGCGCCTTAACAAGAAGTCTGTTTCAGGGTTATCGGACTGCCAGATAATATCGGAATACTCTTCAGGGGTTATGCCACCGAGTAAAATCGGCTCGCTACGGGCATATGATCACCCGACTATTGATTGCAACCTCGGTTCAAACCAACAAGATCGGGCGACTGCCCTGGAGAAGGTGCTCAGGGCCCTAGGTGTTCACCGAGGTCGGATGATGAAAAGAAGATATGAAAAGTTCGCGCCGGGGGCATAATGAGCGAATCGTGGCACGGGCTTCGCTTGCGGGAAGGAGCCCATTTTTTAAATCGCAAGGTCGCAAGCACCGGGCAGCCGACTCACGTTCCCCAGGAATGTTACGGG…	51	95	162		128	GGTCTGTACACATTACACCGCCCGGGTCGGATTGTCTCTATCCTCGACGTTAGGGGGGGGGGGGACGGACACGGGGGCCCTGTCTTAAAATGTGAAGCATGGACGATGTAACTGGGGGGGGCATACCCCAATACGGGTTGCCTCCTCACGTCTGGCGATACGGGGGGCGCGCCCGGTCCGACCCACCCTCACGACCTATCTCTGAGCCACCAAGAGTGGTTAAGGCATCCAAATCTGCTTGTTATAGTTCGACTTCCATGACCAGTTCATAGAGTTTAAAGTGTTCACGAGGACGGGGGGGGGGGGGGGCCGACTTTCCCCCGAGATACGTGCTGTTCTGCCATACATCAGCGCGGGGGAACGTGTAGCCGAGCGCGGAATTCAGCGCGCGCGAGGGTA…	425	610	610
138	CAAAACACCCAACGGCTCTTTTTCCAAAACATCCCGGAGACGACTAAAAACTTGTATCGTGGGGCGTAGGTGATGGGGAAAGGGAACCGTACGGGAATGATGTTCCGTAGCGTGGCAAAAAAAAACAAAAAAAAAAAAATACGGGGGGGAATACCTCTTCGGAGGTTCGGGTAGGAGAGACGTTCCTTCAATGGCGGAATGGAGGATTCAGACGGCGACTATTCGATTGCAACCTCGGGTTCATACCAACAAAGAGTGGTAGCGACTGACTCACCTGCAGGAAGGTGCATCAGGGCCCTAGGTGGGCTCTCGTTAGCTTTGTTCTTATGGGCAGGCTACGGAAACGAACTCAAGGTGGGGCATAATCGATGCGAATCGTGGCACGGCTTCGCTTGCGGG…	87	213	213		129	GGGGGGGGGGTGTGCGATCGGTTCGTCGGACGATAAATAATCAACCAAACGGGGGGGGGGGGGGGGCCTGAATCTAAGAGCTGTAAGCATCATGTGTGTAGATTACGCCCGGGGGGGGGGGGGGGGGGGGGGGGGGGGATCAAGATCCGCGACCACGGGGAGCTGGGGAACGATTGCAAAAGAATTCTCAACCTTCTGTTAAGATAAAGCGAGGGAAGTGGTGGACGGGCTTCGACCCAACCGAACAGGGGGGGGGGGGCTGGGACTTTTTCCCAATGTGGATATAGTCTACCAGAGCTTACGAGTCGGGGGGGGGGGGGGGGGGGGGGGGGGGGTTCCAGTACAGCTCAGCCTCGAGCACGTATTCAGAGAGTAACGGGGGGGGGGGGGGGGGGGGGG…	439	547	514
139	CAAAACACCCAACGGCTCTTTCTTCCAAAACATCCCGGAGACGACTAAAAACTTGTATCGTGGGGCGTAGGTGATGGGGAAAGGGAACCGTACGGGAATGATGATTCCGTAGCCGTGGCAAAAAAAAACAAAAAAAAAAAAAATACGGGGGGGAATACCTCTTCAGGAGGTTCGGGTAGGATGAGACGTTCCTTCAATGGACGGAATGGAGGATTCAGACGGCGACTATTCGATTGCAACCTCGGGTTCATAACCAACAAAGAGTCGGTAGCGACTGACTCACCTGCAGGAAGGTGCATCAGGGCCCTAGGTGGGCTCTCGTTAGCTTTGTTCTTATGGGCATTCGCGCGTCCGACATTTGCTACAACACGCAGAGTCGCTCATCGTAGCGCACGGGCT…	85	222	225		130	GGGGGGGGGGGGGGGGACCAAGAGGTTACTAGTCTTATGTGCAGTTCAGGAGTACTAGTCAGTGTCATCTCAGTCTGCAAAATGCCGCTGCGGCTGAGCACTGGCGGGGGGGGGGGGGGGGGGGGGGGGGGGGGGGGGGGAGTAGTGAGGTACATACGTCTAAAGGTTAATGACTGCATCGACCAAGTTTACGTCCGGGGGGCTAAAGTGACTCGATGGTGACGAAATGGATCCTAAAAGCAACTGGGGGGGGGGGGGGGGGGGGGGGGGGGACCCCAAGTTCTTATATGCCCGACCAGGCCCTCGCTACGGACGATGTGGCAGGGTAAGTCAACAGTTTTCCGGTGGGGGGGCTCTTGACGAGACTGGATGGGAGGCCACGCCTAGGGGGGCCGAGCA…	253	327	327
140	TTGACTCGGGTTCTACACAAGACCGGACGAACACCTGGAGGGCTCAGCCCTAGGTCACAGGTTCGGGGAAAAGAAATAGAAAGTTCGGGCCGGCAAATCGGAACGTGCACGGCCGCTGCGGGAGGATACCTCGTCACAGGGCGAGATTTGGTTCGTTCCAATGTACGGCTGGACCCTTTGACCTGGCGCCACTCTGCTCGACATGGAAGCTTCCGACAAACTAAACGGGGTAGGTGGGAAGCCGCGGAATCAGGCAGAGTCCCGCCGCTGTTGACGGGTGTGGATCCTCTTCAGGATTTATGCCACCCGGAGATGTCGCGGCTATTGTACCGACTT	16	37	37		131	GCTTGGCGCATGAAAGTAGGTTCATTCATTAGTGCAACTTAACCCTGAGGGGGGGTCAAAAAAGCAGGCAACGAATCATGCAGTTGGTCGGTGAGAGTTTGGCATCACGCCCAATACGGGATTGCCTTCCTCACGTCTGGGCAGCTATACGGGGGGGCGCGCCCGGGTCCGATTCCCACCCTCACGACCTATCTCTGAGCCACACCAAAGAGTGGTTAAGCATCCAAATCTGCTTGTTATAGTTGATTCCCAGACAGTTCAGTAGATTAAAAGGGTTCACGAGGACGGGGGGGGGGGGGCCGACATTATCCCGAGATATGTGCTGTTCTGACCATACATCAGCGCGGGGGGAACGTGTAGCCGAGCTGCGGAATTCAGCCGCGCGAGGGTATGAGATGG…	411	356	516
141	GTTCGTGTGAAAAGCAAATAGAAAGTTCGGGCGGGGGCAAATCGATGACGGCCGGTTGCTGAGGGGGAGGTTATCTCGGTCACACGGGATGACTATTGTTTACGGGTCCCCAGGAATGTTACGGCGGGACCCCTTTCAGGTCCTTGTCCAAAACCCAACCTCTTTTCAAACATCCAAGACAAAAACGTGGGGTAGGTGCGGGAAAGACCGAGGGAACAGAACAGAGTTCACCGCCCCGCTGTCATGCACGTGGTTGGAACTCTTCAGATTAGCACCCGGAGTAAGGCTCGCCGGTATGTCACATAAGATATCAAACGACCAACGGGCCGCTGTTGCAGCACACCACCTGCGAGGTGCACAGACCATGTCCCGAG	42	75	75		132	GTTATAGTTCGACTTCCATGACCAGTTCATAGAGTTTAAAGTGTTCACGAGGACGGGGGGGGGGGGGGGCCGACTTTGCCCCGAGATACGTGCTGTTCTGCCATACATCAGCGCGGGGGAACGTGTAGCCGAGCGCGGAATTCAGCGCGCGCGAGGGTAAACCGGGGGGGTCTGGTCTCGGACTGATAGTTCCACCACGTTTCTTCTCAACCTCCCGCGACATCTGACCGGCGAACACGAGGGGGGGGGGGGGGGGGGGGGGCACCGGCGATGTATACTATTACAATAGACGCGCGAAAGTCAATGTTTGTGGGGGGGGGGGGGGGGGCTTGTCGCGAGTACGGTTCGTCGGACGAAAAATTAATCAACCAAAACGGGGGGGGGGGGGGGGGGCCGAAT…	463	504	602
142	GCGATGACTATTGTTTAACGGGGTTCCCCCAGGAATGTTACGGGCTGGGGTACCCCTTTCACGGTCTTTGGGTGGTCGCAAAACACCCAACGGCTCTTTCTTCCAAAACATCCCGGAGACGACTAAAAACTTGTATCGTGGGGCGTAGGTGATGGGGAAAGGGAACCGTACGGGAATGATGATTCCTCTACGACGGTGACCGACCTTTTTTCACCGGACATATTTTCGTTTGTGAGCTCTTCAGGAGGTTCGGGTAGGATGAGACGTTCCTTCAATGGACGGAATGGAGGATTCAGACGGCGACTATTCGATTGCAACCTCGCTCAGAGGATATTGTTTGCGACTTCCCGGGGCTAAACCGGATGTTGAATGTGCATCAGGGCCCTAGGTGGGCTCTCG…	76	225	225		133	GGGGGGGGGGGCTTGTCGCGAGTACGGTTCGTCGGACGAAATAAATTAATCAACCCAAAACGGGGGGGGGGGGGGGGGGGCCTGAATCTAAGAGACTGTAAGGCATCATAGTGTGTAGATTACGCCCGGAGGGGGGGGGGGGGGGGGGGGGGGGGGGGGGATCTAAAGATCCCACTTAATGCACATTAACGCCCAGCGCGTCGTGGTCCAATCTGACTGTATTCTTGATGATTAGTTTAGTTCGGGTGCGCCGGGCTGGGGGTAGGCATTAAGAACGAACCAAAAATGGGGGGGGGGGGGGGGGCATAGTCTTAAAGCCTCCAGCGTAGAGGGACTGGAGGTGGTGTGGCTGCGGGGGGGGGGGGGGGGGGGGGGGGGATAAATGTGTGTAACACGAAC…	438	515	673
143	GGTGGGGGCGCGTGGCCCTCATGAAAATTCCTGCGACGGGGGGGAATACCTCTTCAGGAGGTTTATGCCACCCGGAGTAAAAATCGGCTCGCTACGCGGCATATTGATTCACCCGACTATTCGATTGCAGGTGTTTCACACCCAAGTGTTAACGAGGCATGCGGCCAAGGCACAGGAGCAGGAAGGTGCATCAGGGCCCTAGGTGGTTCACCGAGGTTCGGACGTCATTACTCCTTTAGCCAAGTCAATACGCGCTTGACTGGTCTCATTACCGAATCGTGGCACGGGTTGGTATACGACGTTCCCGCACAGGTCGGGCGTCTGTCCTATCCTCACAGTGCGATGACTATTGTTTAACGGGGTTCCCCCAGGAATGTTACGGGCTGAGTTATAGGCGCT…	77	167	168		134	GGGGGGGGGGGCTTGTCCCGAGTACGGTTCGTCGGACGAAATAAATTAATCAATCCAAAACGGGGGGGGGGGGGGGGGGGCCTGAATCTAAGAGACTGTAAGGCAAAAGTACACAGAGTTGACCGTCTTGACCCTCCTTGGAGTTGTCAACGTGGGGGGGATCTAAAGATCCCACTTAATGCACATTAACGCCTGTATTTTCCTCATCAGGGGGGGGGGGGGGTGGGGGGGGGGGGTTATGCCAAGGGAAGTGAGTGGATCGGGGACTCTCGACCCGAACCGAACAGGGGGGAGGGGGGGGGGGGGGGGGGGGGGGGGGGGGGGGGGGGGGGGGGGGGGGGGGGGGGGGGGGGGGGGGGGGGGGGGGGGGGGGGGGGGGGGGGTTCTCTTCCAAAGGCA…	534	266	438
144	ACCAACGGGCCGCTGTTACAGCACACCACCTGCGAGGTGCACAGGCCATGTCCCGAGGTTCGTGTGAAAAGCAAATAGAAAGTTCGGGCGGGGGCAATCACCCCATCGTAGGTTGGGAGTATACCACAAATCGGTTACCCGTGCAGTGACTATTGTTTACGGGTCCCCAGGAATGTTACGGCGGGACCCCTTTCAGGTCCTTGTCCAAAACCCAACCTCTTTTCCAACATCCAAGACAAAAACGTGGGGTAGGTGGGGGAAAGACCGAGGGAACAGAACAGAGTTCACCGCCCCGCTGTCATGCACGTGGTTGGAACTCTTCAGATTAGCACCCGGAGTAAGGCTCGCCGGTATGTCACATAAGATATCAAACG	32	75	75		135	GGGGGGGGGGGGGGGGGGGGGGGGCATCACCGCCCAATACGGGATTGCCTTCCTCACGTCTGGGCAGCTATACGGGGGGGCGCCCCGGGTCCGATTCCCACCCTCACGATCCTATCTCTGAGCCACACCAAAGAGTGGTTAAGGCATCCAAATCTGCTTGTTATAGTTCGACTTCCCATGACCAGTTCAGTAGAGTTTAAAAGTGGTTCACGGAGGACGGGGGGGGGGGGGGGCCGACATTATCCCCCGAGATATCGTGCTGTTCTGACCATACATCAGTCGCGGGGGGGGAACGTGTAGCCGAGCTGCGGAATTCAGCTGCGCGCAGAGGTATGAGAGTGGGAAGCCCGTCTTTCTACTCGGTCGAGCACGTAGAGGAGAACTTCGAGGGCTTTTGCG…	457	530	602
146	CGTAGGTGAGGGAAGGAACCGTACGGGAATGTGATTCGTAGCCGTGCAAAAAAAAAAAAAAAAAATACGGGGGGAATACCTCTTCAGGTTACGGTAGGGGTAGCTCTTACGGCCATCCTCGTCGGTCACATCCCGACTATTCGATACGCTAGTAAGCTCTCGCGTAATGGAAACGAGGGCAGTTCATTCATCTATCGTCAAGACTAGGGCCTAGTTTACGAGGTTCGGATGATGAAAAGCAAGATATGAAAAGTCGGCGCCGTGGGGCATATCAGGAACGTGGACGGGCTCGTTGCGGGAAAGGACGAGGTTATCCTTCGTACACCGGGGCGCGAGACTATTGTTAACGGGGCCCCCAGGAATGTTACGGGCTGGGGTCCCCTTTCACGGTCTTGGGTG…	59	161	161		136	GGGGGGGGGGGGGGGGGGAACCAAGAGGTTACTAGTGCTTATTGCTGCAGTTCAGGAGTACTAGTCATGTGTCATCTCAGTCTGCATAAATGCCGCTGCGGCCCTGAGATCACTGGCGGGGGGGGGGGGGGGGGGGGGGGGGGGGGGGGGGGGGGGGGAGTAGATTGAGGTACATACGTCTAAACGTGGGTTAATCGACTGCATCGACCAAAGTTTAGACGTCCGGGGGGGGCTAAGAGTGACTCGATGGTGGACGGTAAATAGGATCCCTAAAAGCAACCTGGGGGGGGGGGGGGGGGGGGGGGGGGGGGGGGGGGGACCCCAAGTCTCTTATATGCGCCGATCCAGGCCCTCGCTACGGACGATGTTGGCAGGGGTAAGTCAACAAGTTTTGTCCGG…	357	380	441
147	GTGGGGTGGCCCCTAATTCCTGCACGGGGGATACCTGGGTTATCCCGGAGTAGTCGCTCGTAGGATATATTCACGACTTTCGATTGCAGTCAGGTTACACATGGCCAGAGGCAAGGCATAGGCCGTTCCGAGTCGATAGAACAATATGAAAGTCCGGGGGATATCTGAATCGTGGCGTTGCCGGAAGAGGTTTCGGTACACGGGGCGCGACTTACGTTCCCCAATGTGCTGGGGACCCTCACGGTCTCCGACGTCATAGGATTGTAGGCTACTGTTTGAATCGGTCTTTGGGTAGGGATGGGAGAGTAGGGCGCTATGA	12	20	20		137	GGTCTGTACAATTAACCGCCCGGGTCGGTTGTCTCTTCCTGCGTAGGGGGGGGGGGAGGACACGGGGGCCCTGTCTAAGTGAAGCAGGACGGTACTGGGGGGGCATACCCCAATCGGGTTCCTCCTCACGTCTGGCGATACGGGGGGCGCGCCCGTCCGACCCACCCTCGACCTACTGAGCCACCAAGAGTGGTTAAGCATCCAAATCGTTGTTATAGTCGACTCCATGACCAGTTCATAATTTAAGTGTTCGAGGACGGGGGGGGGGGGGCCGACTTTCCCCCGAGATACGTCTTTCTGCCATACATCAGCGGGGGGAACGTGTAGCCGAGCGCGGAATTCAGCGCCGCGAGGGAAACCGGGGGGGTCTGTCGGACTGATAGTCACACGTTCTTCTCA…	344	513	513
150	AGTTACGGTAGGGACTCCTTACGGCCATCCTCGTCCGGTCCAACATCCACTATTCGATAGGCTAGTCGGGCAATGTGTCCTTATCGAGGATTGTATCATGCGGCGGGGTGCTAGGCCTATTTAGGGTTCGATGATGAAAGCTCTGCTACTTCGGTTGTTATAACCCCTATCAGTCGCAATTAGCTTGTCCAGCGGGAAAGGACGAGTTTCCTTCGGTACACCGGGGCGCATCACTATTGTTTAACGGGCCCCCAGGAATGTTACGGGCTGGGGTCCCCTCACGTTTGGGTGGTCGCAAACCCCAACGGCTCTTTCTTCCAAACACCCGGAGACTAAAAACTTGTTGGTCGCGTAGGTGATGGGAAGGACCGTACGAATGTGATTCGTAGCCGTGGCAAA…	54	80	30		138	GGGGGGGGGCTTGTCGGTACGTTCGTCGGACAAAAATTAATCAACCAAAACGGGGGGGACTCCTTAGCCTCGCCGGGTATTAGCATCGGTACCCCTCCGACAGCCGAGGCACCCAAAGCTTCCGAGAGTGAGCGCACCTGAACACGCTTTAACGCCTGCATTTTCCTCATCAGGGGGGGGGGGGGGGGGGGGGGGGTTCCAAGAATAGGGATCGGGGACTCTCGACCCGAACCGAACGGGGGGGGGGGGGGGGATCTTAATCTCCGGAGCTTCGCACGCTGATAGCGAAATGTGATGCGTCGGTTACTGTTGACAGACTCGTGCTTACGGTCCCGTAAAGGGATCGCAGGCGAGAACGGGGGGGGGGGGGGACGGAAGGGGCCCTGTCTAAAATGTGAA…	346	511	516
151	GTTCGTGTGAAAAGCAAAACGTACATTGGATATAATTCTCGACCTTGGGTTGCTGCGGCCGGGCACGGGGTTATCTCGGTCACACGGGATGACTATTGTTTACGGGTCCCCAGGAATGTTACGGCGGGACCCCTTTCAGGTCTTGTCCAAAACCCAACCTCTTTTCAACATCCAAGACAAAAACGTGGGGTAAGTGGGGGAAAGACCGAGGGAACAGAAAGAGTTCACCGCCCCGCTTCATGCACGTGGTTGGAACTCTTCAGATTAGCACCCCGAGTAAGGCTCGCCGGTATGTCACATAAGATATCAAACGACCAACGGGCCGACTGTTGCAGCACACCACCTGCGAGGTGCACAGGCCATGTCCCGAG	39	72	72		139	AAAGTGTTCACGAGGACGGGGGGGGGGGCCGACTTTCCCCGAGATCGTGCGCTCATAACAGCCGGAACTTACCGAGGCGGATCAGCGCGCGCGAGGTAACCGGGGGGGCTGGCTCGGACTGATAGTTCCCCACGTTCTTCCAACTCCCGCGACATCTGACCGGCGAAACGAGGGGGGGGGGGGGGGGGGCACGGCGAGTTATATTACAATAGCCGGAAAGTCAATGTTTTGGGGGGGGGGGGGGGGCTTGGCGAACGGTTCGTCGGACGAAAAATAATCAACCAAGGGGGGGGGGGGGGGGGCCGAATCTAAGGCTAAGCACAATGTGAGCTCTTTTACTAGCCTAGTAACGTGCTTGTACGGGCGGCCGATCATTAAGCTTAACGCCTGCATTTCTCT…	364	371	191
152	GTTCGTGTGAAAAGCAAATAGAAAGTTCGGGCGGGGGCAAATCGATGACGGCCGGTTGCTGCGGGGGAGGTTATCTCTGGTCACACGGGATGACTATTGTTTACGGGTCCCCAGGAATGTTACGGCGGGACCCCTTTCAGGTCCTTGTCCATAAACCCAACCTCTTTTCAACATCCAAGACAAAAACGTGGGGTAGGTGGGGGAAAGATCCGAGGGAACAGAACAGAGTTCACCGCCCCGCTGTCTGTTACCCTAGCGACAACGACTCCATGCATACTGCTTTCTCCATTTTCCGGTATGTCACATAAGATATCAAACGACCAACGGGCCGCTGTTGCAGCACACCACCTGCGAGGTGCACAGGCCATGTCCCGAG	47	74	77		140	GGGGGGGGGGCTTCCGTACGGTCGTGGACGAAAATAATCAACCAAAAGGGGGGGGGGGGGGGCCGAATCTAGGACTGTAAGGCATAGTGTGAGTTAGCCGAGGGGGGGGGGGGGGGGGGGGGGGGGATCTAAGTCACTAAGCACTTAAGCCTGCATTCTCATCAGGGGGGGGGGGGGGGGGGGTTGCCAACGAATAGGGTTGGGGACTCCGACCCGACCGAACAGGGGGGGGGGGATCTATGCGCCGGAGCTTACCGCTGATACAGAAATGTGATGGGGGGGGGGGGGGGGGGGGGGGGGGGGGGGGGGGGGGGGGCGGCCTCTCCCGCATGCCATTAACTTACGTGACAGTGTGATGTGTCAAAATTGAAGCATGGCGATGTAAGGGGGGGGCATACC…	340	357	360
153	AGGAGTTACTGCCCCGGGAATGGCGCTACGCGCATATGGTCACCCGACTATTCGTAACCTCGGTTCAAACCAAGAGTCGTAGCAGATGCTCGATCGTACAAACCCAAACAGTCATTGCTTAACAAAGACTGTTCCGTGGCCTTTTTCCGGGGTGCGCCTTCACGAGGGATGCGATCGGGCACGGTCTCGTTGGGGAAGGACGGTTATCTTCGTAAACGGCGGATACATTGTTAACGGGTCCCCACATGTTACGGGTGGACCCCTTTCCGTCTTGTGGTCGCAACACAGGCTTTCTCCAAACATCTCCGAGGCTAAAACTGTATCGGGGGTCGTAGGTGATGGGAAGGGACCGTACGGGAGATGGCTCGGCAAAAAAAAAAAAAAAAAATAGGAATCCTC…	30	103	103		141	TGAGGCTATTAGAGCCAAGGGACAGAGCGCGCTGAGAATTAGCGATTGCTGAAGACCGGGGGGGGGGGGGGGGGGAACCAAGAGGTTACAGTGCTTATGCTGCAGTCAGGTCTAGTCATGTGTCACTAGTCTGCATAATGCCGCTGCGGCTGAGTCACTGGCGGGGGGGGGGGGGGGGGGGGGGGGGGGGGGGGGGGGGAGTAGATTGAGGTACATACGTCTAACGTGGGTTATCGACTGCATCGACCAAAGTGAGTCGGGGGGGCTAATGACTCAGGTGGACGGTAAATGGATCCCTAAAAGCAACCGGGGGGGGGGGGGGGGGGGGGGGGGGGGGGGGACCCAAGTCTCTTATATGCGCCGATCCAGGCCCTGCTACGGACGATTTGGCAGGTAAGC…	284	319	346
154	AGGAGGTTTATGCCCCGGGAAAATCGGTCGCTACGCGCATATTGTTCACCCGACTATTCGTTGACCTTGCGTCCTGTGGCACTAACCCCACACAGGTAAACGTAACGCATCAGCACCCAAAACAGTCATTTGCTTATACAAGCTCATGCTGTTTCCGCTGTGCCGTAAAAGTTCGGCGCTGGGGCATATTCGATGCGATCAGGGCACGGGCTCGTTGCGGGAAAGGACGGGTTATCTTCGGTAAACGGGCGCGATGACATTGTTAACGGGGTTCCCCACGATGTTACGGGTGGGACCCCTTTCACGGTCTTGGTGGTCGCAAACACAAGGCTCTTCTCCAAACATCCCGAGAGACTAAAACTTGTGATCGTGGGGCGTAGGTGATGGGGAAAAGGAACC…	64	111	159		142	GGGGGGGGGGCTTGCGCGATACGGTTCGTCGGACGAAAAATTAATCAACCAAAAGGGGGGGGGGGGGGGGGGCCGAATCTAAGGACTGTAAGGCATCAAGTGTGAGTTAGCCGAGGGGGGGGGGGGGGGGGGGGGGGGGGGATCTAAAGATCCACTAAGCAGCAATTTGCCAAGAGCCTCGTGTTTGGAACCTCAGGATTCACTACAGCATTGCCAAGGGAATAGGGATGGGGACTCTCGACCCGAACCGAACAGGGGGGGGGGGGGGATCTTAATGCTGCCGGAGCTTCACCGGGGCGGGCTGCCTCGTCTAGATGACGTCTCACGAGAGATATGGCTGCAGCGGGGGGGGGGGGGGGGGGGGGGGGGGGGGGGGGGTGGGGGGGGGGGGACGACACG…	388	511	514
155	TCAACACGCCCTTGCTGTCGATGCCGGGGTTGCGGGGAATACCTCTTCAGGAGGATTAACGAGACACTTCCCTCATGTATAACACAATAGGATACCGCACCCGACTATTCATTGCAAACCTCGGTCATAACCAACAAAGAGTCGGTAGGACTGACTCACCTGCAGAAGGTGCATCAGGGCCCTAGTTGGTTCACCGAGGTTCGGATGATGAAAGCAAGATATGAAAAGTTCGGCGCCGTGGGGCATACGATCGAATCGTGGCACGGGTCTTCGCTTGCGGAAGACGAGGTTATCCTTCTGGTACCACGGGGGTACGCACTAACGCTACGGTCCCCCTCGTGTACCAAACGAAGGCTCGTAATGACCTTTCACGTCTTTGGGTGGTCCAAAACCACTAAA…	65	190	190		143	CTGTCTAAAATGTGAAGCATGGACGATGTAACTGGGGGGGGCATACCCCAATACGGGTTGCCTCCTCACGTCTGGCGATACGGGGGGCGCGCCCGGTCCGACCCACCCTCACGACCTATCTCTGAGCCACCAAGAGTGGTTAAGGCATCCAAATCTGCTTGTTATAGTTCGACTTCCATGACCAGTTCATAGAGTTTAAAGTGTTCACGAGGACGGGGGGGGGGGGGGGCCGACTTTCCCCCGAGATACGTGCTGTTCTGCCATACATCAGCGCGGGGGAACGTGTAGTAGAGGCATACTGTTAAGGGACTTGGTGCTGTGATGGGCTTGTTCGCTACCCAATTCCCTCAGCTCTATGGCACGCGGAGTTAAACCCGCGACATCTGACCGGCGAACACG…	458	508	511
156	GTTCGTGTGAAAAGCAAATAGAAAGTTCGGGCGGGGGCAAATCGATGACGGCCGGTTGCTGAGGGGGAGGTTATCTCGGTCACACGGGATGACTATTGTGTCATCGCGGGAAGATGTCGGGGGTAGTGTAGGTGTCACGATGTCAAGCGAAATCTATCTGGTGCTTCCGGCGGGGGGACTCAAAGCTCCCCCCTTACGCTTTAAAGACCGAGGGAACAGAACAGAGTTCACCGCCCCGCTGTCATGCACGTGGTTGGAACTCTTCAGATTAGCACCCGGAGTAAGGCTCGCCGGTATGTCACATAAGATATCAAACGACCAACGGGCCGCTGTTGCAGCACACCACCTGCGAGGTGCACAGGCCATGTCCCGAG	42	63	69		144	CCGACCTACTTGAGCCCACAAAGAGTGAAGCACCAAATCTGTTGTTATGTTCGACTTCATGACCAGTTCGTAGAGTTTAAAGTGTACGGAGACGGGGGGGGGGGGGGCACATTATCCCCGAAATCGTGGTCTGACCATACTGTCCGGGGGGGAACGTGTAGCCGGCTGCGATTCAGCTGCGCGCAGAGGGTAAACCGGGGGGGGGGGGGGGAATTCATGTAGACGTCGAGACCAGCATCACTGGAAGACCTGTTCTGACCGGCGAACACGATGCGCGAGCCCGCCTGAGTTGATCGCGCGTCATTGCGTTGTTTTAGGGGGGGAGGGGGGGGGGGGGGGGGGGGGGGGGGGGGGGGGGGCTTGTCGCGAGTACGGTCGCGGAATAATAATCAACCCAAA…	453	319	331
157	AATCGGCTCGCTACGGGCATATGATCACCCGACTATTGATTGCAACCTCGGTTCAAACCAACAAGCGACCCTTACAAACACATTCGCAATCTGCCAGCACAGTAGACGTCCGCGTGGTCGGATGATGAAAAGAAATATACTTGTAGCGAACTTTCGCAACAGTTCCCCTAAGAATGTTCCCCGCGAATACCGGAGCCACGGGGGGATGTGCTTCTGGTACAAGGGGGCGCGATGACTATTGTTTAAGGCGTTCCCCAGGAATGTTACGGGGCTGGGTACCCCTTTCAGGTTTTGGGGGCGCAAACACCCAACGGCTCTTTTTCCAAAACACCCAGACGACTAAAAACTTGTACGTGGGGCGTAGGATGGGAAAGGGACCGTACGGCGCCTTAACAAGAA…	62	122	106		145	GCTTCCTCACGTCTGGGCAGCTAACGGGTGGGGCGCGCCCGGGTCCGATTCCCACCCACGATCCTATCTCTGAGCCACACCAAAGAGTGGTTAGGCATCCAAATCTGCTTGTTATCGTTCGACTTCCCATGACCATCTCGAGTTTCAAAATCGATTCAGCAAGACGCGGCGACGAATCGTAGCCTCATTATCCCCCGGATATCTGCTGTTCGACCATACTAGTCCGGGGGACGTGTAGCCGAGCTGCGGATTCAGCTGCGCGCAGGGTAACCGTGGGGGGGGGGGGGGGGGGGGGGGGGGGGGGGGGTGCCCACTTGAGGGCTTTTGCGCGATCATTGACCGGCGAACACGAGGGGGGGGGGGGGGGTTACAACCTGAGGGAAACCTTGCAATCAGGGT…	469	608	638
158	GTGGGGGCGCGTGGCCCTCATAAATTTGCGACGGGGGGAAACCTCTTAGGAGGTTTGCACGGGTAAAATCGTCGCTAGCGCATATTCGTTATTCCCTCCCTGGGCCCTGCGGTTGCATCCGGTCGTGGAAGGCAGCGGCCAGGCACAGGAGCAGGAAGGTCATCAGGGCCCTAGGTGTTCACCGAGTTCGATGTGAAAGCAAGATGAAAAGTTCGGCGCCTGGGCATAATCGATGGAATCGCACGGGTCTTCGCTCGGGAAAGGACGGGTTATCCTTCTGTACAACGGGGGCGCGTGACTATTGTGTTACGGGGTTCCCAGGAGAGTTACGGGCTGGGACCCCTTCACGGTCTTTGGGTGTCGCAAACAGGCTGTCATTAGGTTAAGAGTGCCAAAATC…	74	160	160		146	GGGGGGGGGGGCTTGTCGCGAGTACGGTTCGTCGGACGAAAAATTAATCAACCAAAACGGGGGGGGACTCCTTAGCCTCCGACCGAGGTATTAGCCATCGGTACCCCTTCGCGACAGCCCGAGGGGGGGGGGGGGGGGGGGGGGGGGGGGATCTAAAGATCCCACTAAGCACATTAACGCCTGCATTTTCCTCATCAGGGGGGGGGGGGGGGGGGGGGGGGGGTTGCCAAGGGAATAGGGATCGGGGACTCTCGACCCGAACCGAACAGGGGGGGGAGGGGGGGGATCTTAATGCTGCCGGAGCTTCGCACCGCTGATAGCACGGAAATGTGATGGGGGGGGGGGGGGCGGTATAAGTGAGAAATACACCATGCCCATTTTCCGGCGCAGGCGAGAACG…	407	593	477
159	GATGACATAAGACAACGACAACGGCGCTTTGAGCACACCCCTGCGAGGTGCACAGGCATGTCCCAGGTTCGTGTGAAAAAAAGAAAGTTGGCGGGGCAATCGATGACGGCGGTTGCTCGGGGGAGTTATCTCGGTCACACGGGTACTATTTTACGGGTCCCAGGAATGTACGGCCCCTTTCAGGTCTTTCAAAACCCAACCTCTTTTCACATCAAGACAAACGTGGGTGTGGGGGAAGACGGGGAACTTGTGGTGCGAGAGAAGGGGTCATTCCGCGGAGAGGGCATTAGCACCGGAGTAAGCTCGCCG	5	10	10		147	GGGGGGGGGGGGGGGGTGGATTCATTGGTTGCGGAAGTGTTCGAAATTTCTTAGTGAAGTGTGCTAACTGAGACCGTAGATGAGGGCGCTGCCTAGGACTTCGACCTGTCGCCAGGCCCCCTTGGCTACCGCTAGTAGCCAGGCAACGTCGAAGCCTTGGATCTCAGTCTCTAATCGCGCGCCTGAGTACTGCGGGGGGGGGGGGGGTGGGGGGGCATACCCGGAAGGTGCCGGTTTTCGTGGATCTGTATATCCTTCAAGTTAGCCGGGGGGGGGGGGGGGGGGGGGGGGGGGGGGGAATCTACAAATAGGACTTATTCTATTGGGAGGACCGCCCCTAGCCTTATGGCATCAGGCCGCCAAAGGGGGGGGGGGGGGGGGGGGGGGGGGGGGGGGGGG…	184	118	212
160	GGTGGGGGCGCGTGGCCCTCATGAAAATTCCTGCGACGGGGGGGAATACCTCTTCAGGAGGTTGATGCCACCCGGAGTAAAAATCGGCTCGCTACGCGGCATATTGATTCACCCGACTATTCGATTGCAGGTGTTTCACAGCCACGTGTTAACGAGGCATGCGGCCAAGGCACAGGAGCAGGAAGGTGGATCAGGGGCCTAGGTGGTTCACCGAGGTTCGGATGATGAAAAGCATGACCCATTACTGTTAGACTAGACGCTGATTACTGAGTGATCGTGTCTCCCGGGTCTTCGCTTGCGGGAAAGGACGAGGTTATCCTTCTGGTACACACGGGGGCGCGATGACTATTGTTTAACGGGGTTCCCCCAGGAATGTTACGGGCTGGGGTACCCCTTTCA…	104	164	218		148	GGGGGGGGCTGTCGCGAGTCGGGAAATAATCAACCCAAGGGGGGGGGGGGGGGGCCGAATCTAAGAGATGTAAGGCATCTAGTGGAGATCCCCGGGGGGGGGGGGGGGGGGGGGGGGGGGGGACTAAAACCACTTAGACATTAACGCTGTATTTCTATAGGGGGGGGGGGGGGGGGGGGGGTTATCCAGAAGTAGTGATCGGGGCTCTCGACCGACCGAACAGGGGGGGGGGGGGGGGGGGGGGCACCGTTCGACTGAAGGAAGCTGAAGCAGTGATTCAATATTGGGGAATCGATCATTGGGGCGCGACAACACTAAGGATTGCCTGCGGAACCATATAGTCAACTTACACCCTGAGGGGGGGGGGACGCACATTAAGGGTCTCAAGATTCTATAGTA…	320	414	447
161	GTTCGTGTGAAAAGCAAATAGAAAGTTCGGGCGGGGGCAAATCGATGACGGCCGGTTGCTGCGGGGGCAGGTTATCTCGGTCACACGGATGACAATTGTTTACGGGCCCCAGGAATGTTACGGCGGGACCCCTTTCAGGTCCTTGTCCAAAACCCACCTCTTTTCACATCCAAGACAAAAACGTGGGGTAGGTGGGGGAAAGATCCGAGGGAACAGAACAGAGTTCACCGCCCCGCTGTCATGCACGTGGTTGGAATCTTCAGATTAGCACCCGGAGTAAGGCTCGCCGGTATGTCCATAAGATATCAAACGACCAACGGGCCGCTGTTGCAGTACACCACCTGCGAGGTGCCAGGCATGTCCCGAG	38	43	68		149	GGGGGGGGGGTGTGCGAGGTTCTCGGACATAAATATCAACCAAAGGGGGGGGGGGGGGGGCCTGAATCTAAGGCTGTAAGCATCATGGTGTAGATTACCCCGGGGGGGGGGGGGGGGGGGGGGGGGGGACAAGATCCACTATGACATTACGCCTCCATTACATAGCGGGCCCTGCTCTTTGTTAAGATAAAGCGAGGGAAGTGCAGGTACCTTATTTGGAGATCGAGGTAGCACCCGGCAGGAATTCCCAATGTGGATTAGTCACAGAGCTACGATCGGGGGGGGGGGGGGGGGGGGGGGGGGGTTCCATACACTCAGCCCGAGCACGTATTCAGAGAGTACGGGGGGGGGGGGGGGGGGGGGGGGGGGGGGGGGGGGGGGGCGCCCGAGACGATTCCA…	368	453	478
162	ATTCGTGTGAAAAGCAAATAGAAAGTTCGGGCGGGGTCAAATCGATGACGGCCGGTTGCTGCGGGTTAAGTGTCCGTGCCATGAAATCATCATTTGCTCCGGGGGTTTCCTCGCAATGTTACGGCGGGACCCCTTTCAGGTCTTGTCCAAAACCCAACCTCTTTTCAACATCCAAGACAAAAACGTGGGGTAGGTGGGGGAAAGACCGAGGGAACAGAACAGAGTTCACCGCCCCGCTGTCATGCACGTGGTTGGAACTCTTCAGATTAGCACCCCGAGTAAGGCTCGCCGGTATGTCACATAAGATATCAAACGACCAACGGGCCGACTGTTGCAGCACACCACCTGCGAGGTGCACAGGCCATGTCCCGAG	38	30	66		150	GGGGGGGGGGCTGTCCGAGTACGTTCGTCGGCGAAATAAATTAATACCCAAACGGGGGGGGGGGGGGGCCTGAATCTAAAGACTGTAAGGCATCATAGTGTGTAGATTACGCCCGGAGGGGGGGGGGGGGGGGGGGGGGGGGGGATCAAAGATCCCACTAATGCACTTAACCCTGTATTTTCTCATCAGGGGGGGGGGGGGGGGGGGGGGGGTTATGCCAAGGGAGTGAGTGGTCGGGGATCTCACCCGAACCTTGATTCGAGCTCAACACGCGCTCGGCTAAGCCCGCCCAAAACGCCACTGTGCCAACTTACCAGTGTGTATGAAAGCACTCCTTGAGTCCGCATGTAATGGAGATGGCCTCGTGACGTATCGGGGGGGGGGGGGGCCAAAGACTTT…	448	500	613
163	CTATTGTAACGGTTCCCAGAATGTTAGGGCGGGGGACCTTTCACGTCTTGGGTGGTCCAAACACCACACCTTCTCCAAAATCCGACGACTAAAAACTGTATCGGGGCGTAGGTGATGGGAAGGGAACTACGTCAGAAGCAAAGTTCAACACGCCCTGCTGATGCCGGGGTGCGGGAATACCTCTTCAGGAGATTACGAGACACTCCCCATTATACATATAGAAGACCCGACTATTCATTGCAAACCTCGGTCATACCACAAGAGTGGAGGACTGACCACCTGCGAAGGTGCACGGGCCCTAGTGTTTCACCGAGGTTCGGATATGAAGCAAGATTGAAAGTTCGGCGCCGTGGGGCATACATCGAATGTGGCGGTCTTCGCTTGCGAAGACGAGTACCT…	51	121	121		151	CAACCTCCCGCGACATCTGACCGGCGAACACGAGGGGGGGGGGGGGGGGGGGGGGCACCGGCGATGTATACTATTACAATAGACGCGCGAAAGTCAATGTTTGTGGGGGGGGGGGGGGGGGCTTGTCGCGAGTACGGTTCGTCGGACGAAAAATTAATCAACCAAAACGGGGGGGGGGGGGGGGGGCCGAATCTAAGAGACTGTAAGGCATCATAGTGTGAGTTACGCCCGAGGGGGGGGGGGGGGGGGGGGGGGGGGGGATCTAAAGATCCCACTAAGCACATTAACGCCTGCATTTTAGGATCCGACCTTAACACGCGCAGTAGTTTGATCGCCTACGTCGATCGGGGATCGGGGACTCTCGACCCGAACCGAACAGGGGGGGGGGGGGGGGGATCT…	429	554	594
164	AGAAGGGCATCGGCTAGGTGGTCGGGTTCGATGGAAAAGCAGAATGAAAAGTCGGCCCGTGCATAATCGAGCGAATGTGCAGGTCTTCGCTTCGGGAAAACGAGTTATCTTCTGGTCCCACGGGGGCGATGATATGTTAACGGGGTTCCCCCGGAATTGGCTGGGTACCCCTTTCACGGTCTTTGGTGTCCAAACGGCTGCAATTACGGTTAAGCAGTGGCCTAAATCTGAATCTCTTATCTGGGGTAGGATGGGAAAGGAACCGTAGAGCCAACATCGAGGTGGGGCGCGTGGCCCTCATGAAATCTGCGACGGGGGGATACCTCTCAGGAGTTTATGCCACCCAGTAAAATCGGTCGTACGCGGCATTTGATTCCCCGACTAACGACTTCGGTTCCA…	57	132	80		152	GGGGGGGGGGGGGGGGGGAACCAAGAGGTTACTAGTGCTTATTGCTGCAGTTCAGGAGTACTAGTCATGTGTCATCTCAGTCTGCATAAATGCCGCTGCGGCCCTGAGATCACTGGCGGGGGGGGGGGGGGGGGGGGGGGGGGGGGGGGGGGGGGGGGAGTAGATTGAGGTACATACGTCTAAACGTGGGTTAATCGACTGCATCGAAATTGCCCGCCCCAGATGTACCTGTTACATGTGCATCAGTCGTTAGGCCTTAAATAGGATCCCTAAAAGCAACCTGGGGGGGGGGGGGGGGGGGGGGGGGGGGGGGGGGGGACCCCAAGTCTCTTATATGCTAACGTTGTGTTCGTACCTTCAGCGAACCATTAGCATCATGGAAGCGAGAGTTTTGTCCGG…	335	428	441
165	CAAAAACACGGCTCTCTTCCAAACATCCCGGAGACGACTAAAAACTTGTATCGTGGGGCGAGGTGATGGGGAAAGGGACTACGGGAATGATGATTCCGTAGCCTGGCAAAAAAAAAAAAAAAAAATACGGGGGGAATACCTCTTAGGGGTTCGGGTAGATGAGACGTTCCTCAAGGACGGAATGAGTCAGACGCGACTATCGATTCACTCGGGTACCAACAAAGGTCGGTAGGACTGACTCCCGCAGGAAGGTGATCAGGGCCCTGTGCTCGTTACTTTGTTCTATGGGCAGGTGTACGAAAACGACTCAAGGGGGCATATCGTGCAACTGGCACGGGCTTCGCTTGCGGGAAAGGACGGGTTATCCTCTGGTACCACGGGGGCGCGTGACTATTGTAC…	53	144	144		153	GTTATAGTTCGACTTCCATGACCAGTTCATAGAGTTTAAAGTGTTCACGAGGACGGGGGGGGGGGGGGGCCGACTTTGCCCCGAGATACGTGCTGTTCTGCCATACATCAGCGCGGGGGAACGTGTAGCCGAGCGCGGAATTCAGCGCGCGCGAGGGTAAACCGGGGGGGTCTGGTCTCGGACTGATAGTTCCACCACGTTTCTTCTCAACCTCCCGCGACATCTGACCGGCGAACACGAGGGGGGGGGGGGGGGGGGGGGGCACCGGCGATGTATACTATTACAATAGACGCGCGAAAGTCAATGTTTGTGGGGGGGGGGGGGGGGGCTTGTCGCGAGTACGGTTCGTCGGACGAAAAATTAATCAACCAAAACGGGGGGGGGGGGGGGGGGCCGAAT…	482	411	449
166	TGGGGTGAGTTACCGTCCGTGCTACAGGCGTCTCCACTAATATTAAGGTGGGAGGGGGATAGACTTAGAGCCACGGTAAATCGGCTCGTACGGCATATGATTCACCGACTATCTTGCTGGAGCGGAAGATTTGTTCATATTGATCCTCACCACCGTTCCTTTGTCGGCATCTCATATACGGCGTTGTACTGTGAGACCACAAGTTCGCGCTGCGGGCATCATGAATTGGCCGTTCGTTCGGGAAGAGGAGGTTTCCTTCTGACCACGGGGGCGGAGCTATGTAAGGGGCCCGATGTACGGGCTGGGTCCTTTCACGTCTTTGGTGTCGCAAACCCAGGCTCTTTCTTCCAAATCCCGGGGACTAAAACTTATGGGGGGAGGTGAGGGGACTTTC	35	95	95		154	CCTCACGACCTATCTCTGAGCCACCAAGAGTGGTTAAGGCATCCAAATCTGCTTGTTATAGTTCGACTTCCATGACCAGTTCATAGAGTTTAAAGTGTTCACGAGGACGGGGGGGGGGGGGGGCCGACTTTCCCCCGAGATACGTGCTGTTCTGCCATACATCAGCGCGGGGGAACGTGTAGCCGAGCGCGGAATTCAGCGCGCGCGAGGGTAAACCCTTAGCTCCGTCGTGCCAATTCCCTCAGCTCTATGGCACGCGGAGTTAAACCCGCGACATCTGACCGGCGAACACGAGGGGGGGGGGGGGGGGGGGGGGCACCGGCGATGTATACTATTACAATAGACGCGCGAAAGTCAATGTTTGTGGGGGGGGGGGGGGGGGCTTGTCGCGAGTACGGT…	497	337	356
167	GAGCAGCGCAAGGCACGGAGCAGGAAGGTGCATCAGGCCCTGTGTCCCGGGTTGATGATGAAAGCAAATAGAAAATTCGGGCCGTGGGGCAAATCGATGCGATCGTGGCCGGGTCTCTTGCGGGAAAGGAGAGTACCTTCTGGTACACGGGGCGAGTATTGTTTAACGGGGTTCCCCAGGAAATGTTACGGCTGGGGACCTCACGGTCTTGGGGCGCAACCCAACGGCCTTTCTCCAAACATCCCGGACGACTAAAAACTTGTATCGTGCGTAGGTGGGGAAAGGGAACCGTACGAGGAAATGAGGTGGGGCGGGCCCAGAATTCCTGCGAGGGGGGGATACTCTTCGGAGTTTGCCACCGGATAAAATCGGCTCGCACGCGGCAATGATCACCCGCTT…	66	124	124		155	GGGGGGGGGGGCTTGTCCCGAGTACGGTTCGTCGGACGAAATAAATTAATCAATCCAAAACGGGGGGGGGGGGGGGGGGGCCTGAATCTAAGAGACTGTAAGGCAAAAGTACACAGAGTTGACCGTCTTGACCCTCCTTGGAGTTGTCAACGTGGGGGGGATCTAAAGATCCCACTTAATGCACATTAACGCCTGTATTTTCCTCATCAGGGGGGGGGGGGGGGGGGGGGGGGGGGTTATGCCAAGGGAAGTGAGTGGATCGGGGACTCTCGACCCGAACCGAACAGGGGGGAGGGGGGGGGGGGGGGGGGGGGGGGGGGGGGGGGGGGGTGGGGGGGGGGGGGGGGGGGGGGGGGGGGGGGGGGGGGGGGGGGGGGGGGGGGTTCCAGCGTTACAGTT…	518	216	413
168	GTTCGTTGTGAAAAGCAAATAGAAAGTTCGGGCGGGGGCAAATCGATGACGGCCGGTTGCTGCGGGGGAGGTTATCTCGGTCACACGGGATGACTATTGTTTACGGGTCCCCAGGAATGTTACGGCGGGACCCCTTTCAGGTCCTTGTCCAAAACCCACCCTCTTTTCCAACATCCAAGACAAAAACGTGGGGTAGGTGGGGGAAAGACCGAGGGAACTGAACAGAGTTCACCGCCCCGCTGTCATGCACGTGGTTGGAACTCTTCAGATTAGCACCCGGAGTAAGGCTCGCCGGTATGTCACATAAGATATCAAACGACCAACGGGCCGCTGTTGCAGCAACACCACCTGCGAGGTGCACAGGCCATGTCCCGAG	51	77	77		156	GACTGGAGGTGGTGTGGCTGCGGGGGGGGGGGGGGGGGGGGGGGATAAATTGTGTAACACGAACGCTTGGCGCATAGAAAGTAGTCAATTCATATAGTGCAACTTACACCCCTGAGGGGGGGGGGGGGGGGGGGGGGGGGGGGGGGGGGGGGGGGGGGGGGGGGGGGGGGGCATCACCGCCCAATACGGGATTGCCTTCCTCAGTCTGGGCGCTATACGGGGGGGCGCGCCCGGTCCGGAAGCCACGCACCACGGTGGTCAGATAGGACCTGCTCCATCGTCAGTTGGGGGGTGGCCCAGTCTGTTATAGTTCGACTTCCCATGACCAGTTCAGTAGAGTTAAAAGTGTTCACGAGGACGGGGGGGGGGGGGCCGACATTATCCCCCGAGATACGTGCT…	484	625	650
169	GTTCGTGTGAAAAGCAAATAGAAAGTTCGGGCGGGGGCAAATCGATGACGGCCGGTTGCTGCGGGGGAGGTTATCTCGGTCACACGGGATGACTATTGTTTACGGGTCCCCAGGAATGTTACGGCGGGACCCCTTTCAGGTCTTGTCCAAAACCCAACCTCTCTTCAACATCCAAGACACAAAACGTGGGGTAGGTGGGGGAAAGAACGAGGGAACAGAACAGAGTGTCACCGCCCCGCTGTCATGCACGTGGTTGGAACTCTTCAGATTAGCACCCGGAGTAAGGCTCGCCGGTATGTCACAATATCGGGCGGTAATAGGTCAAATAGGCGATGCATATCGAGTCTGAATCAGTGCACAGGCCATGTCCCGAG	40	75	65		157	GGGGGGGGGGGCTTCTCGCGAGTACGGTTCGTCGGACGAAATAAATTAATCAACCCAAAACGGGGGGGGGGGGGGGGGGGCCTGAATCTAAGAGACTGTAAGGCATCATAGTGTGTAGATTACGCCCGGAGGGGGGGGGTGGGGGGGGGGGGGGGGGGGGATCTAAAGATCCCACTTAATGCACATTAACGCCTGTATTTTCCTCATCAGGGGGGGGGGGGGGGGGGGGGGGGGGGTTATGCCAAGGGAAGTGAGTGGATCGGGGACTCTCGACCCGAAGATTAACAGGTACGTGTGGTACATGCCCAGTGCGCTCTGTCGGAGTAGAAGGTAGAGACTGAGAGCAGTGTGATTCAATATTGGGCATTTCACATTGTTATTACGCTTCATCTTAGGTCT…	468	701	701
170	GGTGTTTCACACCCACGTGTTAACGAGGCATGCGGCCAAGGCCAGGAGCAGCAAGGTGCATCAGGGCCCTAGGTGGTTCACCGAGGTTCGGATGATGAAAAGCAAGATATGAAAAGTTCGGCGCGTGGGGCATAATCGATGCGAATGTGGCACGGGTCTTCGCTTGCGGGAAGGACGAGGGTATCCTTCTGGTACACACGGGGGCGGATGACTATTGTTTAAGGGTTCCCCCAGGAATGTTACGGGCTGGGGTCCCTTTCACGGTCTTTGGGTGGTCGCAAAACACCCAACGGCTCTTTCTTCCAAAACATCCCGAGACGACTAAAAACTTGTATCGTGGGGCGTAGGTGATGGGGAAAGGGAACGTACGAGGCGCATACATCGAGGTGGGGGCGCGTG…	114	207	207		158	GGGGGGGGGGGCTTGTCGCGAGTACGGTTCGTCGGACGAAATAAATTAATCAACCCAAAACGGGGGGGGGGGGGGGGGGGCCTGAATCTAAGAGACTGTAAGGCATCTACTGGTTTAAGTCTAGGTCCCCATTTGGCTTATATGACCCACAATTCCGGGGATCTAAAGACAATCGGAGCATTCGGCTTGGACGGATTGTTTTATGGTTCATACTTTCCAGGGGGGGGGGGGGGGGGTTGTGCCAAGGGAAGTGAGTGGATCGGGGACTCTCGACCCGAACCGAACAGGGGGGGGGGGGGGGGGGGCCATAGGCCATGAAGAGCCGGCATCCGGCCCCCATCAGATCTCGGCAACCGGGGGGGGGGGGGGGGGGGGGGGGGGGGGGGGGGGGGGGGGGGG…	529	426	591
171	TTACGGGGTCCCCCAGGAAGTCGGGGGGTCCCTTTCACGGCTTTGCAGTGGATGTTCCTTCCCTTGGCTCAGCGCAGAGTTCCGATAAAACTTATCTGGGGTGTGGGGAAGGACGGAATGAGTCCGTACCGTGGCAAAAAGAAAAAAGGACACGCCGAGGAATCCTATTCTGGCCGTTGCGCGTAATGGTGCTCGCCAATGTTCACCCGACATCGTTGAACGGTTATACCACAAGAGTGGAGCGACTACTCACCGGGAGGTGATAGGGCGCTGGTCACGTAGTGGGATAACAGATTAAAACGCGCGTGGGGTATCGATCGATGTGGCAGGGCTTCCTGCGGGAAGCGAGTCCTTCTGACACGGGGCGCGATGACA	49	76	24		159	CTAAGCCACAAGAGTGGTTAAGGCATCCAAATCTGCTTGTTATAGTTCGACTCCATGACCAGTTCATAGAGTTTAAAGTGTTCACGAGGACGGGGGGGGGGGGCCGACTTTCCCCCGAGATACGTGCGTCTGCATAATCAGCCGGGGAACTGTAGCCGAGGCGGAATTCAGCGCGCGCGAGGGTAACCGGGGGGGTCTGGTCTCGGACTGATAGTTCCCCACGTTTCTTCTCAACCTCCCGCGACATCTGACCGGCGAAACGAGGGGGGGGGGGGGGGGGGGGCACGGCGATGTTACTATTACAATAGACGCGCGAAAGTCAATGTTTGTGGGGGGGGGGGGGGGGCTTGCGCGATACGGTTCGTCGGACGAAAAATTAATCAACCAAAAGGGGGGGGG…	422	481	531
172	TCCGACGACTAAAAACTGTATCGGGGCGTAGGTGATGGGAAGGGAACTACGTCAGAAGCAAAGTTCAACACGCCCTGCTGATGCCGGGGTGCGGGAATACCTCTTCAGGAGATTACGAGACACTCCCCATTATACATATAGAAGACCCGACTATTCATTGCAAACCTCGGTCATACCACAAGAGTGGAGGACTGACCACCTGCGAAGGTGCACGGGCCCTAGTGGTTCACCGAGGTAGACCCCACACCTAGGCAGCGGACTCGGCACGACTTATCGTTACTTACTCTGTGGCCGTGCACTGACAGCTGCTGAATATTCGAGTAGTGCGGAAAAGCCCGGGCGATTGTGTTGTGAGCCCCGACAAGTATTCACGTTGCACTCTCTGTCCTAGAGTGGGAA…	36	120	120		160	GGGGGGGGGGGCTTGTCGCGAGTACGGTTCGTCGGACGAAAAAATTAATCAACCAAAACGGGGGGGGACTCCTTAGCCTCCGACCGAGGTATTAGCCATCATATTAATATGTCCCACGCGTAGTGGGGGAAGGTTCGAGGCCCCGATACTGATCTAAAGATCCCACTAAGCACATTAACGCCTGCATTTTCCTCATCAGGGGGGGGGGGGGGGGGGGGGGGGGGTTGCCAAGGGAATAGGGATCGGGGACTCTCGACCCGAACCGAACAGGGGGGGGGGGGGGGGGATCTTAATGCTGCCGGAGCTTCGCACCGCTGATAGCACGGAAATGTGATGGGGGGGGGGGGGGCGGTATAAGTGAGAAATACACCATGCCCATTTTCCGGCGCAGGCGAGAAC…	430	591	498
173	GCGCCTTAACAAGAAGTCTGTTTCAGGGTTATCGGACTGCCAGATAATATCGGAATACTCTTCAGGGGTTATGCCACCGAGTAAAATCGGCTCGCTACGGGCATATGATCACCCGACTATTGATTGCAACCTCGGTTCAAACCAACAAGATCGGGCGACTGCCCTGGAGAAGGTGCTGAGGGCCCTAGGTGTTCACCGAGGTCGGATGATGAAAAGAAGATATGAAAAGTTCGCGCCGGGGGCAGATCACCATTGAAGGCTATAGGTCGAATACCGGAGCCACGGGGGGATGTGCTTCTGGTACAAGGGGGCGCGATGACTATTGTTTAAGGCGTTCCCCAGGAATGTTACGGGGCTGGGTACCCCTTTCAGGTTTTGGGGGCGCAAACACCCAACGGC…	68	169	129		161	CAACCTCCCGCGACATCTGACCGGCGAACACGAGGGGGGGGGGGGGGGGGGGGGGCACCGGCGATGTATACTATTACAATAGACGCGCGAAAGTCAATGTTTGTGGGGGGGGGGGGGGGGGCTTGTCGCGAGTACGGTTCGTCGGACGAAAAATTAATCAACCAAAACGGGGGGGGGGGCGGGGGGGCCGAATCTAAGAGACTGTAAGGCATCATAGTGTGAGTTACGCCCGAGGGGGGGGGGGGGGGGGGGGGGGGGGGGATCTAAAGATCCCACTAAGCACATTAACGCCTGCATTTTCCTCATCAGGGGGGGGGGGGGGGGGGGGGGGGGGTTGCCAAGGGAATAGGGATCGGGGACTCTCGAGTTGAGTCGTCCAACTCAGCCTGCCGATACCAC…	412	502	503
174	TGGGTTCCGAGGGAAGGAATTTTTCATATTGATCCTCACCAGCGTTCGAAGGGGGCATTAAATTTGGTAGGAACTACCTTGTAAGAGCCCCTTCAGGCCCGGTGGGGCAATCAATGGCGGTTCTTGCGGGAAGGACGAGACCTTCTACAACGGGATAGTGTATGTTACTTCCTGCCTTTAACCCCACTGGGTACCTTTACACAAAACCCAACGGCTCTCTTCCAAAACATCCCGAGACTAAAAACTTATCCTGGGGGAGGTATGGGACTTCTGGGTGAGTACGCCGGTGCTACTTACATTTTAGGCAAAATGGGGGAAACTTCAGGGGTTATGCCCCCATCATAGAGTAACGGGGCCTGATCCAGATCAT	24	66	7		162	CTGTCTAAAATGTGAAGCATGGACGATGTAACTGGGGGGGGCATACCCCAATACGGGTTGCCTCCTCACGTCTGGCGATACGGGGGGCGCGCCCGGTCCGACCCACCCTCACGACCTATCTCTGAGCCACCAAGAGTGGTTAAGGCATCCAAATCTGCTTGTTATAGTTCGACTTCCATGACCAGTTCATAGAGTTTAAAGTGTTCACGAGGACGGGGGGGGGGGGGGGCCGACTTTCCCCCGAGATACGTGCTGTTCTGCCATACATCAGCGCGGGGGAACGTGTAGCCGAGCGCGGAATTCAGCGCGCGCGAGGGTAAACCCTTAGCTACGTCGTGCCAATTCCCTCAGCTCTATGGCACGCGGAGTTAAACCCGCGACATCTGACCGGCGAACACG…	474	330	381
175	GGGGGGGCGCTGGCCCATGAAAATTCCTGACGGGGGAATACCTCTTCAGGAGGGACGGGAGTTGGCCCTCATCGACTGACGGTCCGGAACACGTCGGGTTCCTAACTATGATTGCAGGTGTTCACACCCACGTGTAACAGGAGCGGCCAAGACAGGGCAGAAGGTGCATCAGGCCCAGGTGGTTCACCAGGTTCGGATGATGAAAAGCAAGATTAAAAGTTCGGCGCGTGGGGCATAATCGATGCGAACGTGGACGGGTTCGACTTCGGGAAGACGAGGTTATCCTCTGGTACACACGGGGGCGATTATTGTTAAGGGGTCCCAGAATTACGGGCTGGGTCCCTTTCCGGTCTTTGGGTGGTCGCAAACAGGCTGTCAATAGTAGCAGTGGCCATTCTG…	66	148	148		163	ATAGACGCGCGAAAGTCAATGTTTGTGGGGGGGGGGGGGGGGGCTTGTCGCGAGTACGGTTCGTCGGACGAAAAATTAATCAACCAAAACGGGGGGGGGGGGGGGGGGCCGAATCTAAGAGACTGTAAGGCATCATAGTGTGAGTTACGCCCGAGGGGGGGGGGGGGGGGGGGGGGGGGGGGATCTAAAGATCCCGCTATCTCGCTCTATACCTATCATTTCTTCTGGGTGAAAGAAGAGCATTCGGGGGGGGGGTTGCCAAGGGAATAGGGATCGGGGACTCTCGACCCGAACCGAACAGGGGGGGGGGGGGGGGGATCTTAATGCTGCCGGAGCTTCGCACCGCTGATAGCACGGAAATGTGATGGGGGGGGGGGGGGGGGGGGTCTGTACACATTA…	390	566	567
176	GGCCATCCTCGTCCGGTCCAACATCCCGACTATTCGATACGGCTAGTCGGGCAATGTGTCCACTGTATCGAGGATTGTCATCATGCGGCAGGAAGGTGCTAGGGCCTAGTTTACCGAGGTTCGGATGATGAAAAGCAAGATATGTAAAGTCGGCGCCGTGGGGCATATCGAGGAATCGTGGACGGGCTCGTTGCGGGAAAGGACGAGGTTATCCTTCGGTACACCGGGGCGCGATGACTATTGTTTAACGGGGCCCCCAGGAATGTTACGGGCTAGGGTCCCCTTTCACGGTCTTGGGTGGTCGCAAAACACCCAACGGCTCTTTCTTCCAAACATCCCGGAGACTAAAAACTTGTCGTGGGTCGCGTAGGTGATGGGAAGGAACCGTACGGGAATGTG…	78	182	182		164	GGGGGGGGGGCTTGTCGCGAGTACGTACAGCGCATACCGCCTATCATCTCCTCGATTACAGGTTCAGGCGGGGACCGAATCTAAGAGACTGTAAGGCATCATAGTGTGTAGATTCGCCCGGAGGGGGGGGGGGGGGGGGGGGGGGGGGGGGATCTAAAGATCCCACTTAAGCACATTAACGCCTGTATTTTCTATCAGGGGGGGGGGGGGGGGGGGGGGGGGGTTATCCAAGGGAAGTAAGTGATCGGGGACTCTCGACCGACCGAACAGGGGGGGGAGGGCGCATGTTCGCGTCGCATAGGCCAGACGCAGAACCGATTTTCACGGGTGTGATTCAATATTGGGGCAACTCGATCATGTGGGGCGCCGACAACACTAAGGCAAAATTGCCTTGCGTAG…	526	616	646
177	ATGTTACGGCTGGGACCCCTTTGAACCTGGTCGCCACCATCTGCTCGTAATGTTCCCCTCAATGGGTGCGTACCGTATAGACCATAATAGTGAAGATAGACCGACGGGAATCAGAAGCAGAGTTCACCGCCCCGCTGTCGATGCACGTGGTGTGGAATCCTCTTCAGGAGTTTATGCCACCCGGAGTAAATGGCTCGCGGCATATTGTCACCCGACTATTTGCACCTCGGGTTCATACCCAAAGAGCCCGACGACGACACCTGGAGGTGCTCAGGCCCTAGGTCACGAGGTTCGGATGGAAAAGCAAATATGAAAAGTTCGGGCCGGGGCAAATCGAGAACGTGCACGGCCGCTTGCGGGAAGGACGTATCCTCGTCACAGGCGCGATGATATTGTTTA…	36	114	114		165	GAACCGAACAGGGGGGGGGGGGGGGGGGCATAGTCTTAAAGCCTCCAGCGTAGAGGGACTGGAGGTGGTGTGGCTGCGGGGGGGGGGGGGGGGGGGGGGGGGATAAATGTGTGTAACACGAACGCTTGGCGCATAGAAAGTAGGTTCAATTCATATAGTGCAACTTACACCCCTGAGGGGGGGGGGGGGGGGGGGGGGGGGGGGGGGGGGGGGGGGGGGGGGGGGGGGGGGGGGGCATCACCGCCCAATACGGGATTGCCTTCCTCACGTCTGGGCAGCTATACGGGGGGGCGCGCCCGGGTCCGGAAGCCACGCACCGGGGGGTGCTTATCAGACCCTGTGCATGGAAGCGGATGCATCCAAATCTGCTTGTTATAGTTCGACTTCCCATGACCAGTT…	512	596	684
178	GTGCGCCTTCACGAGGGATGCGATCGGGCACGGTCTCGTTGGGGAAGGACGGTTATCTTCGTAAACGGCGGATACATTGTTAACGGGTCCCCACATGTTACGGGTGGACCCCCTTCCGGTCTTGTGGTCGCAACACAGGCTTTCTCCAAACATCCCGAGGCTCGCAGGTTGAAGTTTGTGTTCGAAACCCCGCTAAAATGATGTCGCCCGGAAGAAAAGTTTGATCGGAGATACGTGCGGCGGGAGAGACGGGCCGTTACTGCCCCGGGAATGGCGCTACGCGCATATGTCACCCGACTATTCGTTAACCTCGGTTCAAACCAAGAGTCGTAGCAGATGCTCGATCGTACAAACCCAAACAGTCATTGCTTAACAAAGACTGTTCCGTGGCCTTTTTCC…	45	104	104		166	GGGGGGGGGGCTGTCCAGTACTTGTCGCGAAAATTAATACCAAACGGGGGGGGGGGGGGGCCTGATCTAAAGACTGTAAGGCATATAGTGTGTAGATACGCCCGGAGGGGGGGGGGGGGGGGGGGGGGGGGATCAAAGATCCCACTAATGCACATAACCCTGATTTTCTCATCAGGGGGGGGGGGGGGGGGGGGGGGTTATGCCAAGGGGTGAGTGGTCGGGACTCCCGAACCTTGATTCGAGCTCACACGCGCTAGGCTAAGCCCGCCCAAAACGCCACTGTGCCAACTTCCAGTGTGATGAAAGCACTCCTTGATCCGATGTAATGGATGGTCGTTTGAGCGCCTGTCAATTTGCCAGACGCACTACCACGAGTCCAGAGCGCGCTGACAACGAGAC…	357	334	244
179	CCAGGAAGTCGGGGGGTCCCTTTCACGGCTTTGCAGTGGATGTTCCTTCCCTTGGCTCAGCGCAGAGTTCCGATAAAACTTATCTGGGGTGTGGGGAAGGACGGAATGAGTCCGTACCGTGGCAAAAAAAAAAAAGGACACGCCGAGGAATCCTATTCTGGCCGTTGCGCGTAATGGTGCTCGCCAATGTTCACCCAACATCGTTGAACGGTTATACCACAAGAGTGGAGCGACTACTCTACCGGGAGGTGATCGGGCGTGGTCACGAGTGGGATAACAGATTAAAACGCGCGTGGCGGTATCGATCGATGTGGCAGGGCTTCCTGCGGGAAGCGAGTCCTTCTGACACGGGGAGCGATGACATTACGGGGTCCC	44	76	6		167	TATAGTTGATTCCATGACCAGTCATAGAGTTTAAAGTGTCACGAGGACGGGGGGGGGGGGGCCGACTTTCCCCCGAGTACGTGCGTTCTGCCATACATCGCGCGGGGGAACGTGTAGCCGAGCGCGGAATTCAGCGCGCGCGAGGGTAAACCGGGGGGTCTGGTTCGGACTGATAGTTCCACCACGTTTCTTCTCAACCTCCCGCGACATCTGACCGGCCAGGTTCCGGGCTATTAAACTGTCAAAATCGTTCTACTCGCGTTCAGTCGGGGGGGGGGGGGGGGGGGGGGGGGGGGGGGGGGGGGGGGCTTGTCGCGAGTACGGTTCGTCGGACGAAAAATAATCAACCAAACGGGGGGGGGGGGGGGGGGCCGAATCTAAGAGACTGTAAGGCATCAT…	401	526	526
180	ATGTTACGGCTGGGACCCCTACGGTCAGGGTGCATATCTAATCCATTCAGTCCAGAGGTTTGTCTTAGGATAAAACCGTGGGCGTAGGTGTGGGGAAAGACCGACGGGAATCAGAAGCAGAGTTCACCGCCCCGCTGTCGATGCACGTGGTGTGGAATCCTCTTCAGGAGTTTATGCCTGTATGGAAAAGTCGTTAAATACGCAAGGATCGGTTACTAGCGAGTAATTGGGTTCATACACAAAGAGTCGGACGACGACACCTGGAGGTGCTCCGGCCCTAGGTCACGAGGTTCGGATGGAAAAGCAAATATGAAAAGTTCGGGCCGGGGCAAATCGAGAACGTGCACGGCCGCTTGCGGGAAGGACTGTATCCTCGTCACAGGCGCGATGATATTGTTT…	39	115	115		168	GAGTACGGTTCGTCGGACGAAAAAATTAATCAACCAAAACGGGGGGGGGGGGGGGGGGCCTGAATCTAAAGACTGTAAGGATCTAGTGTGTAGATTACGCCCGAGGGGGGGGGGGGGGGGGGGGGGGGGGGGTCTAAGATCCCACTTAATGCAATTAACGCCTCATTACAGATAACGGCGCCCTGCTCTTTTAATGTGTAAGATAAGCGAAGGGAATGAGTGGATCGGGACTCTCGACGAACCGACGGGGGGGGGGGGGGGGGGGGGGGGGGGGGGGGGGGGGGGGGGGGGGGGGGGGGGGGGGGGGGGGGGGGGGGGGGGGGGGGGGGTCCAGCGTACAGTTCCAGTCCTCCGCACAGAGTGGAGAACCCCCCAACATGTTTTGTCGTATAACGCAGT…	492	343	351
181	TTCGTAGGGAAAATCGGGGGGAATACTCTTCAGGAGGTTATGCCACCCGTAAATCGGCGTACGCGCATATGATTCACGACTATTCTCAACCCGGAGCGGAAGTGGCAAGCCGATTGTGGCAGATCAAGCGGGGCAGAGAAGTCGGACTCCAAACGGGGTGATAAAGCAATGATATGAAAGTCGGCGCCGTGGGGCATATCGTTGGCGGTCTTGCGGGATAGGGAGGTTATCCTTCTGTACACACGGGGGCGGATCTTGTTGAGGGGCCTGAATGACGGGCTGGGGTCCTTTCACGGTCTTTGTGTGCAAACCCCAAACGGTCTTCTTCCAAACATCCCGAGGACTAAAAACTTGTATCGTGGGGGAGGTGATGGGGATTTTCTGGGGTGAGATTCGTCC…	56	111	111		169	GGTTACACCAATACCTTCATCAGTCCTCGAGCAACGCGACGAACACACATCAGTACTGCAACACATATTGGGAGCGCTTCCTGCGTGGGGGGGGGGGGGGGGGTCGCGCGCCGAGAACGAGTTTCCAGACGCGGTGCGACCAGGATGAGCGCACCTTCCTCACGTCTGGGCAGCTATACGGGGGGGCGCGCCCGGGTCCGATTCCCACCCTCACGATCCTATCTCTGAGCCACACCAAAGAGTGGTTAAGGCATCCAAATCTGCTTGTTATAGTTCGACTTCCCATGACCAGTTCAGTAGAGTTTAAAAGTGGTTCACGGAGGACGGGGGGGGGGGGGGGCCGACATTATCCCCCGAGATATCGTGCTGTTCTGACCATACATCAGTCGCGGGGGGGGA…	460	483	623
182	TTCGTGTAAAGCAAAGAAGTGGCGGGCAAATCGATGCGCCGGTTCTGAGGGGAGTTATTCGGTCACACGGGAGTATTTTACGGGTCCAGGATGTACGGCGGACCCCTTTCAGCTTGTCCAATCATTGGTGCTTGGCGGGACTCAGCTCCCCTTACGCTTAAGACCGAGGGAACAACAAGTTCACCGCCCCCGTCACACGTGGTTGACTCTTAGTTAGCACCGGAGTAGGCTCGCCGTATGTCACAAATATCAAACGACCGGGCCCTGTGCACCCACCTGCGAGGTGCCAGCATGTCCCGAG	0	0	2		170	GGGGGGGGGGGGGGGGAACCAAGAGGTTACTAGTCTTATGCTGCAGTCAGGAGTACTAGTCATGTGTCTCTCAGTTGCATAATGCCCTGCGGCCCTGAGATCACTGGCGGGGGGGGGGGGGGGGGGGGGGGGGGGGGGGGGGGAGTAGTGAGTACATACGTCTAAACGGTAATCGACTGCATCGACCAAAGTTTACGTCGGGGGCTAAGGTACCGATGGTGACGGAAATGGATCCTAAAGCAACTGGGGGGGGGGGGGGGGGGGGGGGGGGGGGGGACCCCAAGTTCTTATTGCCGACCAGGCCTCGCTACGGGATGTTGGCAGGGTAATCAACAGTTTCCGGTGGGGGGGGGTCTTCTTGAGAGACTGGATGGGAGGCACACCTAGGGGGCGAGCAGA…	249	328	328
183	AAGCAAATAGAAAGTTCGGGCGGGGGCAAATCGATGACGGCCGGTTGCTGCGGGGGAGGTTATCTCGGTCACACGGGATGACTATTGTTTACGGGTCCCCAGGAATGTTTACGGCGGGACCCCTTTCAGGTCCTTGTCCATAAACCCAACCTCTTTTCAACATCCAAGACAAAAACGTGGGGTAGGTGGGGGAAAGATCCGAGGGAACAGAACAGAGTTCACCGCCCCGCTGTCATGCACGTGGTTGGAACTCTTCAGATTAGCACCCGGAGTAAGGCTCGCCGGTATGTCACATAAGATATCAAACGACCAACGGGCCGCTGTTGCAGCACACCACCTGCGAGGTGCACAGGCCATGTCCCGAGGTTCGTGTGAA	47	72	77		171	CGATACCCCTGAGCGTTGGCCTCTTGCTCCTAGTGGGAAGGGGGGGGGGGGGGGGGGGGGGGGGGGGGCTTGTCGCGAGTACGGTTCGTCGGACGAAATAAATTAATCAACCCAAAACGGGGGGGGGGGGGGGGGGGCCTGAATCTAAGAGACTGTAGGCATCATAGTGTGTAGATTACGCCCGGAGGGGGGGGGGGGGGGGGGGGGGGGGGGGGGATCTAAAGATCCCACTTAATGCACATTAACGCCCAGCGCGTCGTGGTCCAATCTGACTGTATTCTTGATGATTAGTTTAGTTCGGGTGCGCCGGGCTGGGGGTAGGCATTAAGAACGAACCAAAAATGGGGGGGGGGGGGGGGGCATAGTCTTAAAGCCTCCAGCGTAGAGGGACTGGAGGTG…	426	495	684
184	TCGAGTGCTCGCCTAGGTAAGACGGTCATCGTGTTGCAGTATCGGGGGGGAATACCTCCGAGGTTATGCCACCCGGAGTAAACAGGTGCCGGTATGGACGAACACGGTTCTTCAGACGTTATCGTCGGGTTCAAACCAACAAAAGTGGTACGACTCTCACCTGACAGGAAGGCATCGGCTAGGGGTCCGAGTTCGGATGATGAAAAGCAGATGAAAAGTGCGCGTGGGGCTAGTCGATGCGATCGTGACGGGTTCGCTGCGGGAAGGACGAGGTTACCTTCTGGTACACACGGGGGCTGATATTTTAACGGTCCCAGGAATGTTACGGGTGGGGTACCCCTTTCCGGTCTTGGGTGGTCGCAAACACCCACGGCTCTCTCCAAAACATCCCGAGACGAC…	58	138	138		172	GGGGGGGGGGCTTGTCGCGGTACGGTGTCGGGAAAATAATCAACCAAACGGGGGGGGGGGGGGGCCGAATCAAGAGACTGTAAGGCATCACTGTGTGGTGCGGGGGGGGGGGGGGGGGGGGGGGATCAAAGACCACTAAGCCATTACGCCTGCATTTTCCTCATCAGGGGGGGGGGGGGGGGGGGGGGTTGCCAGGGAATAGGGATCGGGACCTCGACCGAACCGAACAGGGGGGGGGGGGGATTTAATGTGCCGGCTTCCACGCGATGACGGAAATGTATGGGGGGGGGGGGCGGTAAAGGAATACACCATGCCATTTTCGGCAGGCGGAAGGGGGGGGGGGGGACGGACGGGGCCCTGTCAAAATTGAAGCATGACGTGTACTGGGGGCATCCCCAA…	295	437	435
185	GGTGGGGGAAAGACCGAGGGAACAGAACAGAGTTCACCGCCCCGCTGTCATGCACGTGGTTGGAACTCTTCAGATTAGCACCCGGAGTAAGGCTCGCCGGTATGTCACATAAGATATCAAACGACCAACGGGCCGCTGTTGCAGCACACCACCTGCGAGGTGCACAGGCCATGTCCCGAGGTTCGTGTGAAAAGCAAAATGACGCAATTACAGGTTTATACAAATTGATAACTTGGATCGGTGTAGTCGTTTATCTCGGTCACACGGGATGACTATTGTTTACGGGTCCCCAGGAATGTTACGGCGGGACCCCTTTCAGGTCTTGTCCAAAACCCAACCTCTTTTCAACATCCAGGACAAAAACGTGGGGTA	31	4	15		173	GGGGGGGGGGGCTTGTCGCGAGTACGGTTCGTCGGACGAAAAATTAATCAACCAAAACGGGGGGGGACTCCTTAGCCTCCGACCGAGGTATTAGCCATCGGTACCCCTTCGCGACAGCCCGAGGGGGGGGGGGGGGGGGGGGGGGGGGGGATCTAAAGATCCCACTAAGCACATTAACGCCTGCATTTTCCTCATCAGGGGGGGGGGGGGGGGGGGGGGGGGGTTGCCAAGGGAATAGGGATCGGGGACTCTCGACCCGAACCGAACAGGGGGGGGAGGGGGGGGATCTTAATGCTGCCGGAGCTTCGCACCGCTGATAGCACGGAAATGTGATGGGGGGGGGGGGGGCGGTATAAGTGAGAAATACACCATGCCCATTTTCCGGCGCAGGCGAGAACG…	415	610	558
186	ATATGAAAAGTTCGCGCCGGGGGCAGATCACCATTGAAGGCTATAGGTCGAATACCGGAGCCACGGGGGGATGTGCTTCTGGTACAAGGGGGCGCGATGACTATTGTTTTAAGGCGTTCCCCAGGAATGTTACGGGGCTGGGTACCCCTTTCAGGTTTTGGGGGCGCAAACACCCAACGGCTCTTTTTCCAAAACACCCAGACGACTAAAAACTTGTACGTGGGGCGTAGGATGGGAAAGGGACCGTACGGCGCCTTAACAAGAAGTCTGTTTCAGGGTTATCGGACTGCCAGATAATATCGGAATACTCTTCAGGGGTTATGCCACCGAGTAAAATCGGCTCGCTACGGGCATATGATCACCCGACTATTGATTGCAACCTCGGTTCAAACCAACAAG…	68	170	162		174	GGGGGGGGGGGGGGGTTGCCAAGGGAATAGGGATCGGGGACTCTCGACCCGAACCGAACAGGGGGGGGGGGGGGGGGATCTTAATGCTGCCGGAGCTTCGCACCGCTGATAGCACGGAAATGTGATGGGGGGGGGGGGGGGGGGGGTCTGTACACATTACACCGCCCGGGTCGGATTGTCTCTATCCTCGACGTTAGGGGGGGGGGGGACGGACACGGGGGCCCTGTCTAAAATGTGAAGCATGGACGATGTAACTGGGGGGGGCATACCCCAATACGGGTTGCCTCCTCACGTCTGGCGATACGGGGGGCGCGCCCGGTCCGACCCACCCTCACGACCTATCTCTGAGCCACCAAGAGTGGTTAAGGCATCCAAATCTGCTTGTTATAGTTCGACTTC…	394	595	609
187	GTTCGTGTGAAAAGCAAATAGAAAGTTCGGGCGGGGGCAAATCGATGACGGCCGGTTGCTGCGGGGGAGTTTATCTCGGTCACACGGGATGACTATTGTTTACGGGTCCCCAGGAATGTTACGGCGGGACAGTCTTGCCACATCCCAAGACCGAGCGGGCTGGTACGGGCCTGTGGCACGTAAACGTGGGGTAGGTGGGGGAAAGACCGAGGGAACACTTGATGATGTGCCGGGTGAGCAAGGGGTTCATGCGCCGCGGAGAGGGCATTAGCACCCGGAGTAAGGCTCGCCGGTATGTCACATAAGATATCAAACGACCAACGGGCCGCTGTTGCAGCACACCACACTGCGAGGTGCACAGGCCATGTCCCGAG	47	68	45		175	CTATCTCTGAGCCACACCAAAGAGTGGTTAAGGCATCCAAATCTGCTTGTTATAGTTCGACTTCCCATGACCAGTTCAGTAGAGTTTAAAAGTGGTTCACGGAGGACGGGGGGGGGGGGGGGCCGACATTATCCCCCGAGATATCGTGCTGTTCTGACCATACATCAGTCGCGGGGGGGGAACGTGTAGCCGAGCTGCGGAATTCAGCTGCGCGCAGAGGGTATGAGAGTGGGAAGCCCGTCTTTCTACTCGGTCGAGCACGTAGAGGAGAACTTCGAGGGCTTTTGCGCGATCATCTGATCGGCGAACACGAGGGGGGGGGGGGGGGGGGGGGCTTACAGAACGATACCCCTGAGCGTTGGCCTCTTGCTCCTAGTGGGAAGGGGGGGGGGGGGGGGG…	510	625	622
188	CTCTCAAACTCCGAGACGACAAAACTGTATGTGGGCGGGTGGGAAGGACTACGAGCGCACATCGAGGTGGGGGCGAGTGGCCCTAGAAATTCCTCGAGGGGGGTACGAAGAAGCGATAACGGGGCGAAGTGCCATAAGAGCGTGCCATCCTTCCTCATTGCGGTGTTTCCCCACTGTCGGCGGCCAAGGCACGAGCAGGAAGGTGCTCAGGCCTAGTGTCCAGGCGATGTGAAGCAATAGAAATGGCGTGGGAACGTCGAACGTGAGGTCTTCGCGAACGAGACTTGGTACCGGGGGGGATGATATGTTAGTCCCCGATGTTACGAGCTGGGGTCCTTTCGCTTGGGTGCGAAAAACGG	38	60	56		176	GAACCGAACAGGGGGGGGGGGGGGGGGGCATAGTCTTAAAGCCTCCAGCGTAGAGGGACTGGAGGTGGTGTGGCTGCGGGGGGGGGGGGGGGGGGGGGGGGGATAAATGTGTGTAACACGAACGCTTGGCGCATAGAAAGTAGGTTCAATTCATATAGTGCAACTTACACCCCTGAGGGGGGGGGGGGGGGGGGGGGGGGGGGGGGGGGGGGGGGGGGGGGGGGGGGGGGGGGGGCATCACCGCCCAATACGGGATTGCCTTCCTCACGTCTGGGCAGCTATACGGGGGGGCGCGCCCGGGTCCGGAAGCCACGCACCGGGGGGTGCTTATCAGACCCTGTGCATGGAAGCGGATGCATCCAAATCTGCTTGTTATAGTTCGACTTCCCATGACCAGTT…	509	581	684
189	TCTTTTTCCCGCCCTCGGTGGTTGAAGGTCGCATCAGGTGTCGAAAGCATGTTATATTTAAGCATTAAAGGGTACTCAGTAGGGGCCTGCGAATAGGGAACATAGGATACAGATAATATCGGAATACTCTTCAGGGGTTATGCCACCGAGTAAAATCGGCTCGCTACGGGCATATGATCACCCGACTATTGATTGCAACCTCGGTTCAAACCAACAAGTTCGGGCGACTGCCCTGGAGAAGGTGCTCAGGGCCCTAGGTGTTCACCGAGGTCGGATGATGAAAAGAAGATATGAAAAGTTCGCGCCGGGGGCATAATGAGCGAATCGTGGCACGGGCTTCGCTTGCGGGAAAGGAAGGTTATCCTTCTGGTACAAGGGGGCGCGATGACTATTGTTTAA…	62	125	169		177	CCGGCGAAACGAGGGGGGGGGGGGGGGGGGCACGGCGAGTTATATTACAATAGCCGGAAAGTCAATGTTTTGGGGGGGGGGGGGGGGCTTGGCGAACGGTTCGTCGGACGAAAAATAATCAACCAAGGGGGGGGGGGGGGGGGCCGAATCTAAGGCTAAGCACAATGTGAGTTAGCGAGGGGGGGGGGCAGTAGGAGGAGGTACGCGCACTCTAGGTTCGGGGCATTGATCGGTGGCTCTCAGGGGGGGGGGGGGGGGGGGGTTGCCAAGGGATAGGGATGGGGCTCTCGACCCGAACGAACAGGGGGGGGGGGGGATCTTAATGCTGCGGAGCTTCCGCTGATAGCACGATGGATGGGGGGGGGGGGGGGGGGGGGGGGGGGGGGGGGGGGGGGCCGG…	370	381	341
190	TTCGTAGGGAACGGGGGAATCTCTTCAGGGGTATGCACCCGTAAATGGCGTCGCGCTATGATTCACGTTTACAGCGGAGTGCAGCCGTTGGGCAGATCAAGGGGAGAGAACGACTCCAACGGGGTGAAAACAAGTATAAATGCGCCGTGGCAAGTGGCGGTGAAGGGGTATCCTTCTGACCACGGGGGCGGATCTTTTGGGGGCCCATACGGCTGGGGTCTTACGGTCTTGTTGCAACCCCACGTCTTCTTCCAACACCGAGGACAAACTTACGTGGGAGGTGATGGGTTTTCTGGGGGATTCGTGGGTATTATGAA	7	18	18		178	TCCGACCCACCCTCACGACCTATCTCTGAGCCACCAAGAGTGGTTAAGGCATCCAAATCTGCTTGTTATAGTTCGACTTCCATGACCAGTTCATAGAGTTTAAAGTGTTCACGAGGACGGGGGGGGGGGGGGGCCGACTTTCCCCCGAGATACGTGCTGTTCTGCCATACATCAGCGCGGGGGAACGTGTAGCCGAGCGCGGAATTCAGCGCGCGCGAGGGTAAACCGGGGGGGTCTGGTCTCGGACTGATAGTTCCACCACGTTTCTTCTCAACCTCCCGCGACATCTGACCGGCGAACACGAGGGGGGGGGGGGGGGGGGGGGGCACCGGCGATGTATACTATTACAATAGACGCGCGAAAGTCAATGTTTGTGGGGGGGGGGGGGGGGGCTTGTCG…	474	527	492
191	AGTTACGGTGGGAGTACCCTGCACTGCCTTCACTATTCAAATATCCATCGTCTATACGGTGTTACCTCGGCAATGTGTCCACTGTACAGGATTGCATCATGCGGCGGAAGGTGCTAGGGCCTAGTTACCGAGGTTCGGTGATGAAAAGCAAGATATGAAAGTCGGCGCCGTGGGGATATCGAGGAATCGTGACGGGCTCGTTCGTGAAGGCGAGGTTATCCTTGGTACCCGGGGCGCGATGACTATTGTTTAACGGGCCCCCAGATTACGGGCGGGGTCCCTTTCACGGCTGGGGTGGTCGCAAAACACCCACGGCGTCTTTCTTCCAAACATCCCGAGACAAAAACTGTCGTGGGCGCGTAGGTGTGGGAAGGACCGTACGGTATGTGATTCGTAGCC…	60	143	143		179	GGGGGGGGGGCTGTCCGAGTACGTTCGTCGGCGAAATAAATTAATACCCAAACGGGGGGGGGGGGGGGCCTGAATCTAAAGACTGTAAGGCATCATAGTGTGTAGATTACGCCCGGAGGGGGGGGGGGGGGGGGGGGGGGGGGGATCAAAGATCCCACTAATGCACTTAACCCTGTATTTTCTCATCAGGGGGGGGGGGGGGGGGGGGGGGGTTATGCCAAGGGAGTGAGTGGTCGGGGATCTCACCCGAACCTTGATTCGAGCTCAACACGCGCACGGCTAAGCCCGCCCAAAACGCCACTGTGCCAACTTACCAGTGTGTATGAAAGCACTCCTTGAGTCCGCATGTAATGGAGATGGCCTCGTGACGTATCGGGGGGGGGGGGGGCCAAAGACTTT…	432	575	613
194	AGTACGTGGGACTCCTTACGCCATCCCGTCGTCAACACTACATAGGCAGTCGGGCAGTGTCCTATCGAGGATTGACGCGCGGGGGCTGGCCTATTAGGGTTCGATGAAGCGTTGAAGTCGGCGCGTGGAACGAGGAACGTAGGGCTTCGGGAAAGACGAGTTTCCTGGTCACGGGGCGCATACTATTTACGGCCCCAGGAGTTACGGGCTGGGGTCTCACTTGGTGGTCAACCCACGGCTTTTCTTCCAACACCCGGAGAAAAACTTTGTCGGAGTGTGGGAGGCCGTACAATGATCGTCGTGGCAAAAAAAAAACAAATAGGGGATACCTCTC	13	35	35		180	GGGGGGGGGGGGGGGGGGGGGGGGCATCACCGCCCAATACGGGATTGCCTTCCTCACGTCTGGGCAGCTATACGGGGGGGCGCGCCCGGGTCCGATTCCCACCCTCACGATCCTATCTCTGAGCCACACCAAAGAGTGGTTAAGGCATCCAAATCTGCTTGTTATAGTTCGACTTCCCATGACCAGTTCAGTAGAGTTTAGGACCCTCTTGACCGAGAAGCTGTTGCATTGCGTATCCGTACTCTCTTGGAGATATCGTGCTGTTCTGACCATACATCAGTCGCGGGGGGGGAACGTGTAGCCGAGCTGCGGAATTCAGCTGCGCGCAGAGGGTATGAGAGTGGGAAGCCCGTCTTTCTACTCGGTCGAGCACGTAGAGGAGAACTTCGAGGGCTTTTG…	423	514	661
195	GATAAAGCAAGATATGAAAGTCGGCGCCGTGGGGCATATCGTTGGCGGTCTTGCGGGAAAGGGAGGTTATCCTTCTGTACACACGGGGGCGGATCTTGTTGAGGGGCCCGAATGACGGGCTGGGGTCCTTTCACGGTCTTTGTGTGCAAACCCCAACGGTCTTCTTCCAACACATCCCGAGGACTAAAAACTTGTATCGTGGGGGAGGTGATGGGGAGCGTCAGTGAATTGGATTCTGAGTCGAGCCACGGATTTCATGATGTATGAGGGGAATACTCTTCAGGAGGTTATGCCACCCGTAAATCGGCGTACGCGCATATGATTCACGACTATTCTCAACCCGGAGCGGAAGTGGCAAGCCGATTGTGGCAGAACAAGCGGGGCAGAGAAGTCGGACTC…	52	110	110		181	GCTTCCTCACGTCTGGGCAGCTACGGGGGGGCGCGCCCGGGTCCGATTCCCACCCACGATCCTATCTCTGAGCCACACCAAAGAGTGGTAGGCATCAAATCTGCTTGTTATAGTTCGACTTCCCATGACCAGTTCAGTAAGTTTAAAAGTGGTTCCGGAGGACGGGGGGGGGGGGGGCCACATTATCCCCCGGATTTGCTGTTCACCATACTAGTCCGGGGACGTGTAGCCGAGCTGCGGATTCAGCTATTGCCACAAGTTATCATCTTTCTCTCTGAAGCCTTTCTTCGATGGGTGCCACTTGAGGGCTTTTGCGCGATCATTGACGGCGAACACGAGGGGGGGGGGGGGGGTTACAACCTGGGGAAACCTTGCAATCAGGGTCCCAGTTCCTAGACG…	421	455	575
196	ACCAACGGGCCGCTGTTGCAGCACACCACCTGCGAGGTGCACAGGCCATGTCCCGAGGTTCGTGTGAAAAGCAAATAGAAAGTTCGGGCGGGGGCAAATCGATGACGGCCGGTTGCTGCGGGGGAGGTTATCTCGGTCACACGGGATGACTATTGTTTACGGGTCCCCAGTGAATGTTACGGCGGGACCCCTTTCAGGTCCTTGTCCAAAACCCAACCTCTTTTCCAACATCCAAGACAAAAACGTGGGGTAGGTGGGGGAAAGACCGAGGGAACAGAACAGAGTTCACCGCCCCGCTGTCATGCACGTGGTTTGGAACTCTTCAGATTAGCACCCGGAGTAAGGCTCGCCGGTATGTCACATAAGATATCAAACG	33	77	77		182	GGGGGGGGGGGCTTGTCGCGAGTACGGTTCGTCGGACGAAATAAATTAATCAACCCAAAACGGGGGGGGGGGGGGGGGGGCTTAGGGTGGGAATGCCATGTTCTCCGGGCATCCACGAGCCCCCAGAAGCTGGGGGGGGGGGGGGGGGGGGGGGGGGGGGATCTAAAGATCCCACTTAATGCACATTAACGCCCAGCGCGTCGTGGTCCAATCTGACTGTATTCTTGATGATTAGTTTAGTTCGGGTGCGCCGGGCTGGGGGTAGGCATTAAGAACGAACCAAAAATGGGGGGGGGGGGGGGGGCATAGTCTTAAAGCCTCCAGCGTAGATTGCTACGGTAATAGAATTACTCGCGCGGGAATATTCACAGTGGACCCGCAAATGTGTGTAACACGAAC…	376	306	598
197	ATGTTACGGCTGGGACCCCTTTGAACCGGGTCGCCACCATCTGCTCGACATGTAGAAGCTTCCGACAAACTAAAACCGTGGGCGTAGGTGTGGGGAAAGACCGACGGGAATCAGAAGCAGAGTTCACCGCCCCGCTGTCGATGCACGTGGTGTGGAATCCTCTTCAGGAGTTTATGCCACCCGGAGTAATTGGCTCGCGGCATATTGTCACCCGACTATTTGCACCTCGGGTTCATACACAAAGAGCCGGACGACGACACCTGGAGGTGCTCAGGCCCTAGGTCACGAGGTTCGGATGGAAAAGCAAATATGAAAAGTTCGGTCCGGGGCAAATCGAGAACGTGCACGGCCGCTTGCGGGAAGGACGTATCCTCGTCACAGGCGCGATGATATTGTTTA…	35	114	114		183	GGGCGGGGCTTGTCGCGAGTGGTTCGTCGGACGAAAAATAATCAACCAAACGGGGGGGGGGGGGGGGCCGATCTAAGAACTGTAAGGCATCAAGTTGAGTTACGCCCAGGGGGGGGGGGGGGGGGGGGGGGACAAAGACCCCAAGCACTTAACGCCTGCTTTCTCACAGGGGGGGGGGGGGGGGGGGGGGTTGCCAAGGGTTGTCTTCTAAATTAGTAAATAATTTAAGATATACAGTGTCAGAGGTTAATGCTCCGAGTTCGCACCGCTGATGCACGAAATGTGATGGGGGGGGGGGCGGTATAAGTGAAAATACACCTGCCATTTTCCGGCGCAGCGAGAACGGGGGGGGGGGGGACGGAACGGGGCCGTCTAAATGTAGATGACGATGTAACTGGG…	303	472	411
198	ACACCCAACGGCTCTTTTTCACGATTCGCGTCATTGTCCCTACCTCGAAAGGTAACTGAAGTGAGGCCCGGGACCGTACGGCGCCTTAACAAGAAGTCTGTTTCAGGGTTATCGGACTGCCAGATAATATCGGAATACTCTTCAGGGGTTATGCCACCGAGTAAAATCGGCTCGCTACGGGCATATGATCACCCGACTATTGATTGCAACCTCGGTTCAAACCAACAAGATCGGGCGACTGCCCTGGAGAAGGTGCTCAGGGCCCTAGGTGTTCACCGAGGTCGGATGATGAAAAGAAGATATGAAAAGTTCGCGCCGGGGGCATAATGAGCAAATCGTGGCACGGGCTTCGCTTGCGGGAAAGGAAGGTTATCCTTCTGGTACAAGGGGGCGCGATGA…	59	150	162		184	GGGGGGGGGGGGGGGGGGGGGGGGGGGGGGGGGGGGGGGGGGGGCAGTCCGAGCCTGCTTTTCTTGCTCGACTCCTTGAGCAAACCTCCTGACGTTCGCAAGAGTTGTTAGCAGCTCGCCTCTTTGGGGGGGGGGGGGAGTAGATTAGGTACAACGTCTAAACGTGTTAATCGACTATCGACCAAATTTAGAACCCCTGAACAATTTTCAAGGGGCGCGTTTTCCCGTCTAGTGGAACCGGGGGGGGGGGGGGGGGGGGGGGGGGGGGGGGGGGGGGGGGGGGGACCCCAAGTCCTATATGCGCGATCAGGCCCTCGCTACGGACGTGTTGGCAGGGGTAAGTCAACAAGTTTGCCGGTGGGGGGGTCTTCTTAGATGAACTGGTGGGAGCACGGACTG…	258	329	349
200	AGCGAATCGTGGCACGGGCTTCGCTTGCGGGAAGGAGCCCATTTATTAAATCGCAAGGTCGCAAGCACCGGGCAGCCGACTCACGTTCCCCAGGAATGTTACGGGGCTGGGTACCCCTTTCAGGTATTGGGGGCGCAAACACCCAACGGCTCTTTTTTCCAAAACACCCAGACGACTAAAAACTTGTACGTGGGGCGTAGGATGGGAAAGGGACCGTACGGCGCCTTAACAAGAAGTCTGTTTCAGGGTTATCGGACTGCCAGATAATATCGGAATACTCTTCAGGGGTTATGCCACCGAGTAAAATCGGCTCGCTACGGGCATATGATCACCCGACTATTGATTGCAACCTCGGTTCAAACCAACAAGATCGGGCGACTGCCCTGGAGAAGGTGCTCA…	54	170	170		185	AGCCATCGGTACCCCTTCGCGACAGCCCGAGGGGGGGGGGGGGGGGGGGGGTGGGGGGATCTAAAGATCCCACTAAGCACATTAACGCCTGCATTTTCCTCATCAGGGGGGGGGGGGGGGGGGGGGGGGGTTGCCAAGGGAATAGGGATCGGGGACTCTCGACCCGAACCGAACAGGGGGGTACGCAGGTCAGACCGCGGGCGGTTACGAACCCTGCAAAGTTCTTGCCGAAATGTGATGGGGGGGGGGGGGGCGGTATAAGTGAGAAATACACCATGCCCATTTTCCGGCGCAGGCGAGAACGGGGGGGGGGGGGGGGGGAGGACACGGGGCCCTGTCTAAAATGTGAAGCATGGACGATGAACTGGGGGGGGCATACCCCAATACGGGTTGCCTCCC…	461	490	494
201	GGTGCTCAGGGCCCTAGGTGTTCACCGAGGTCGGATGATGAAAAGAAGATATGAAAAGTTCGCGCCGGGGGCATAATGAGCGAATCGTGGCACGGGCTTCGCTTGCGGGAAGGAGCCCATTTTTTAAATCGCAAGGTCGCAAGCACCGGGCAGCCGACTCACGTTCCCCAGGAATGTTACGGGGCTGGGTACCCCTTTCAGGTTTTGGGGGCGCAAACACCCAACTCTAGACAGATAGCGGTCGACCGTATGGCCGTGTGTATTGTAAGCAGGAAAGGATGGGAAAGGGACCGTACGGCGCCTTAACAAGAAGTCTGTATCAGGCCTGTAAGCCTCCTGCTGGTGAGTGAGTTTAAGGCCAATCACAGTGCCACCGAGTAAAATCGGCTCGCTAGCGGG…	69	64	77		186	GGGGGGGGGGGCTTGTCGCGAGTACGGTTCGTCGGACGAAAAATTAATCAACCAAAACGGGGGGGGACTCCTTAGCCTCCGACCGAGGTATTAGCCATCGGTACCCCTTCGCGACAGCCCGAGGGGGGGGGGGGGGGGGGGGGGGGGGGGATCTAAAGATCCCACTAAGCACATTAACGCCTGCATTTTCCTCATCAGGGGGGGGGGGGGGGGGGGGGGGGGGTTGCCAAGGGAATAGGGATCGGGGACTCTCGACCCGAACCGAACAGGGGGGGGAGGGGGGGGATCTTAATGCTGCCGGAGCTTCGCACCGCTGATAGCACGGAAATGTGATGGGGGGGGGGGGGGCGGTATAAGTGAGAAATACGCCATGCCCATTTTCCGGCGCAGGCGAGAACG…	435	597	437
202	AGGAGTTACTGCCCCGGGAATGGCGCTACGCGCATATGGTCACCCGACTATTCGTAACCTCGGTTCAAACCGAGAGTCGTAGCAGATGCTCGATCGTACAAACCCAAACAGTCATTGCTTAACAAAGACTGTTCCGTGGCCTTTTTCCGGGGTGCGCCTTCACGAGGGATGCGATCGGGCACGGTCTCGTTGGGGAAGGACGGTTATCTTCGTAAACGGCGGATACATTGTTAACGGGTCCCCACATGTTACGGGTGGACCCCTTTCCGTCTTGTGGTCGCAACACAGGCTTTCTCCAAACATCCCGAGGCTAAAACTGTATCGGGGGTCGTAGGTGATGGGAAGGGACCGTACGGGAGATGGCTCGGCAAAAAAAAAAAAAAAAAATAGGAATCCTCT…	31	102	102		187	GGGGGGGGGGGCTTGTCGCGAGTACGGTTCGTCGGACGAAAAATTAATCAACCAAAACGGGGGGGGACTCCTTAGCCTCCGACCGAGGTATTAGCCATCGGTACCCCTTCGCGACAGCCCGAGGGCGACCCACAAGCTTCCCGAGAGTGACGGGCGCGCACCTGAACACGCTCTTAACGCCTGCATTTTCCTCATCAGGGGGGGGGGGGGGGGGGGGGGGGGGTTGCCAAGGGAATAGGGATCGGGGACTCTCGACCCGAACCGAACAGGGGGGGGGGGGGGGGGATCTTAATGCTGCCGGAGCTTCGCACCGCTGATAGCACGGAAATGTGATGCGTCGCGTTACTGGTTGACAGACTCGTGCTTACGGTCCCGTAAAGGGATGCGCAGGCGAGAACG…	424	605	598
203	GAGGTTATCCTTCTGGTACACACGGGGGCGCGATGACTATGTTTAACGGGGTCCTCCCAGGAATGTTACGGGCTGGGGACCCCTTTCACGGTCTTTGGTGGTCGCAAAACACCCAACGGCTCTTTCTTCCAAAACATCCCGAGACGACTAAAACTTGTATCGTGGGGCGTAGTGATGGGGAAAGGGAACCGACGAGGCGCATACATCGAGGTGGGGGCGCGTGGCCCCCATGAAAATTCCTGCGAGGGGGGGAATACCTCTTCAGGAGGTTTATGCACCCGGAGTAAAAATCGGCCGCTCGGGCATATTGATTCACGCCGACTATTCATTGCAGGTGTTTCACACCCACGTGTTAACGAGGCATGCGGCCAAGGCACAGGAGCAGGAAGGTGCATCAGG…	84	190	209		188	GGGGGGGGGGCTTGTCGCGAGTGGTTCGTCGACGAAAATAATCAACCAAACGGGGGGGGGGGGGGGGCCGAATCTAGAGACTGTAAGGCATCAAGTTGAGTTACGCCAGGGGGGGGGGGGGGGGGGGGGACAAAGACCCACTAGCACATTAACCCTGCTTCTCACAGGGGGGGGGGGGGGGGGGGGGGTTGCCAAGGTTGTCTTCTAAAATTAGTAAATAATTTAGATATACAGTGTCCGAGGATTTAATGCTGCCGAGCTTCGCACCGCGATGCACGAAATGTGATGGGGGGGGGCGGTATAGTGAAAACCCGCCCATTTCCGGCGCACGAGAACGGGGGGGGGGAGGCACGGGGCCCTGCTAAAGTGGATGACGATGTAACGGGGGGATACCCCAAT…	285	299	309
204	GTTCGTGTGAAAAGCAAATAGAAAGTTCGGGCGGGGGCAAATCGATGTCGGCCGGTTGCTGCGGGGGAGGTTATCTCGGTCACACGGGATGACTATTGTTTACGGGTCCCCAGGAATGTTACGGCGGGACCCCTTTCAGGTCCTTGTCCATAAACCCAACCTCTTTTCAACATCCAAGACAAAAACGTGGGGTAGGTGGGTGAAAGATCCGAGGGAACAGAACAGAGTTCACCGCCCCGCTGTCTGTTACCCTAGCGACAACGACTCCATGCATACTGCTTTCTCCATTTTTCGGTATGTCACATAAGATATCAAACGACCAACGGGCCGCTGTTGCAGCACACCACCTGCGAGGTGCACAGGCCATGTCCCGAG	37	76	76		189	ACGGGGGGGGGGGGGGGCCGACATTATCCCCCGAGATATCGTGCTGTTCTGACCATACATCAGTCGCGGGGGGGGAACGTGTAGCCGAGCTGCGGAATTCAGCTGCACGCAGAGGGTAAACCGTGGGGGGGGGGGGGGGGGGGGGGGGGGGGGGGGGGTGGTGCCCACTTCGAGGGCTTTTGCGCGATCATCTGACCGGCGAACACGAATGCGCGAGCCCGCCTGAGGTTGATTCGCGGACCGGGCCTTTTTTCGAGCAGGTTACCGGGCGAGTCTTTTATAAGTTTTGGGGGGGGGGGGGGGGGGGCTTGTCGCGAGTACGGTTCGTCGGACGAAATAAATTAATCAACCCAAAACGGGGGCCATACACGCGTACCTGGCACCATTGCCTTCGGACAG…	517	432	518
205	CGGGCCGCTGTTGCAGCACACCACCTGCGAGGTGCACAGGCCATGTCCCGAGGTTCGTGTGCAAAGCAAATAGAAAGTTCGGGCGGGGGCAAATCGATGACGGCCGGTTGCTGCGGGGGAGTTTATCTCGGTCACGCATCTGAAGATGGATGTTCGACGTCGGGTCTCTGTCCAACAAAATAATCTTTCAGGTCTTGTCCAAAACCCAACCTCTTTTCAACAATCCAAGACAAAAACGTGGGGTAGGTGGGGGAAAGACCGAGGGAACAGAACAGAGTTCACCGCCCCGCTGTCATGCACGTGGTTGGAACTCTTCAGATTAGCACCCGGAGTAAGGCTCGCCGGTATGTCACATAAGATATCAAACGACCAA	25	74	74		190	GGGGGGGGGGCTTGTCGCGAGTACGGTCGCGGAAAATAAATTAATCAACCCAAAAGGGGGGGGGGGGGGGGGGGCCGAATCTAAGAGACTGTAAGGCATCATAGTGTGTAGATTCGCCCGGAGGGGGGGGGGGGGGGGGGGGGGGGGGGGGATCTAAAGATCCCACTTAAGCACATTAACGCCTGTATTTTCTATCAGGGGGGGGGGGGGGGGGGGGGGGGGGTTATCCAAGGGAAGTAAGTGATCGGGGACTCTCGACCGACCGAACAGGGGGGGGGGGGGGGGGGGGGGGGCACCGTTCAAGACTGAAGGTAGAGACTGAGAGCAGTGTGATTCAATATTGGGGCAACTCGATCATGTGGGGCGCCGACAACACTAAGGCAAAATTGCCTTGCGTAG…	412	495	608
206	GAACCGTACGAGGCGCATACATCGAGGTGGGGGCGCGTGGCCCTCATGAAAATTCCTGCGACGGGGGGGAATACCTCTTCAGGAGGTTGATGCCACCCGGAGTAAAAATCGGCTCGCTACGCGGCGGAGAGATATAGCGACTGGCATGTCCTTTGCACGCCTTCGACTCTCAGAAAACGAGGCATGCGGCCAAGGCACAGGAGCAGGAAGGTGGATCAGGGCCCTAGGTGGTTCACCGAGGTTCGGATGATGAAAAGCAAGATATGAAAAGTTCGGCGCCGTGGGGCATAATCGATGCGAATCGTGGCACGGGTCTTCGCTTGCGGGAAAGGACGAGGTTATCCTTCTGGTACACACGGGGGCGCGATGACTATTGTTTAACGGGGTTCCCCCAGGAAT…	99	226	226		191	GGGGGGGGGGGCTTGTCCGAGTACGGTTCGTCGGACGAAAAATTAATCAACCAAAACGGGGGGGACTCCTAGCCTCCGACCGAGGTATTAGCCATCGGTACCCCTTCGCGACAGCCGAGGGCACCCACAAGCTCCCGAGAGTGACGGGCGCGCACTGAACAGCTCTTACGCCGCATTTCCCATCAGGGGGGGGGGGGGGGGGGGGGGGGTTGCCAAGGGAATAGGGATCGGGGACTCTCGACCGAACCGAACAGGGGGGGGGGGGGGGGATCTTAAGGCCGGAGCTTCGCACCGCTGATGCACGGATGTGATGGGGGGGGGGGGGGCGGTAAGTGAGAAATACACCTGCCCTTTTCCGGCGCAGGCGAGAACGGGGGGGGGGGGGGGGGGACGGACACG…	424	544	451
208	AGGAGTTACTGCCCCGGGAAGTGGCGCTACGCGCATATGGTCACCCGACTATTCGTAACCTCGGTTCAAACCAAGAGTCGTAGCAGATGCTCGATCGTACAAACCCAAACAGTCATTGCTTAACAAAGACTGTTCCGTGGCCTTTTTCCGGGGTGCGCCTTCACGAGGGATGCGATCGGGCACGGTCTCGTTGGGGAAGGACGGTTATCTTCGTAAACGGCGGATACATTGTTAACGGGTCCCCACATGTTACGGGTGGACCCCTTTCCGTCTTGTGGTCGCAACACAGGCTTTCTCCAAACATCCCGAGGCTAAAACTGTATCGGGGGTCGTAGGTGATGGGAAGGGACCGTACGGGAGATGGCTCGGCAAAAAAAAAAAAAAAAAATAGGAATCCTC…	32	103	103		192	GGTCTGTACACATTACACCGCCCGGGTCGGATTGTCTCTATCCTCGACGTTAGGGGGGGGGGGGACGGACACGGGGGCCCTGTCTAAAATGTGAAGCATGGACGATGTAACTGGGGGGGGCATACCCCAATACGGGTTGCCTCCTCACGTCTGGCGATACGGGGGGCGCGCCCGGTCCGACCCACCCTCACGACCTATCTCTGAGCCACCAAGAGTGGTTAAGGCATCCAAATCTGCTTGTTATAGTTCGACTTCCATGACCAGTTCATAGAGTTTAAAGTGTTCACGAGGAAAATTTTTCCATGGGGAGGACCATTTCAGACGCTGTGCACGGCGCTGCTATACATCAGCGCGGGGGAACGTGTAGCCGAGCGCGGAATTCAGCGCGCGCGAGGGTAA…	391	519	609
209	GGGCAAATCGATGACGGCCGGTTGCTGCGGGGGAGGTTATCTCGGTCACACGGGACTGACTATTGTTTACGGGTCCCCAGGAATGTTACGGCGGGACCCCTTTCAGTTCTTGTCCAAAACCCAACCTCTCTTCAACATCCAAGACAAAAACGTGGGGTAGGTGGGGGAAAGACCGAGGGAACAGAACAGAGTGTCACCGCCCCGCTGTCATGCACGTGGTTGGAACTCTTCAGATTAGCACCCGGAGTAAGGCTCGCCGGTATGTCACATAAGAAATCAAACGACCAACGGGCCGCTGTTGCAGCACACCACCTGCGAGGTGCACAGGCCATGTCCCGAGGTTCGTGTGAAAAGCAAATAGAAAGTTCGGGCGG	39	75	75		193	GGGGGGGGGGGCTTGTCGCGAGTACGGTTCGTCGGACGAGATAAATTAATCAACCCAAAACGGGGGGGGTTGGATCAGCCATCCATTAATGCCATGACGCAGCGCAACCAAGTTAAGCAGGGTCTGACCCGAGGGCAGTCTCATCTCCTGAAACGCTAGGATCTATTGCGTACGTACCCGTGTCGCTGCTGCATCATCTAGGATAGACATGCAGTTCCAGGGGGGGGGGGGGGGGGTTATGCCAAGGGAAGTCGGGGGTTAGCAAGAGGGACCGGGTGCCAAACCGAGTGGCGTTCGGGTACGGGCCATAGGCCATGAAGAGCCGGCATCCGGCCCCCATCAGATCTCGGCAACCGGGGGGGGGGGGGGGGGGGGGGGGGGGGGGGGGGGGGGGGGGGG…	575	442	525
210	CGGTTCCCCCAGAAGACGACTGGGTCCATGATTGCCATGGCTCAGGATATCTCGCTACCTCTTTCCTCTTTCTTCCAAAACATCCCGGACCTAAAACTTTATCGTGGGGCGTAGGAGATGGGAAGGGAAGTCAGGTTAGTTATTGTCCATTCCGTGAAGCCTACCCCCCAGAAAAAAAATAGGGGGGGATACTCTTCAGGAGGTTTATCACCCGAGTAAAAATCTTGCAACCGAGACGGGATGAATCCATGAAATACAACGGGCACAAGGGGTACACGCCACGTGCTGGTGTTTGCAGCTGTGCGTGCCCTTCCGACCCTACTAAAAAAAAAAAAAAAAACGGTTCGGATGATGAAAGCAAGATATAAAAGTTCGGCGCCGTGGGGCATAGTCGATGCG…	54	112	177		194	GTTATAGTTCGACTTCCATGACCAGTTCATAGAGTTTAAAGTGTTCACGAGGACGGGGGGGGGGGGGGGCCGACTTTGCCCCGAGATACGTGCTGTTCTGCCATACATCAGCGCGGGGGAACGTGTAGCCGAGCGCGGAATTCAGCGCGCGCGAGGGTAAACCGGGGGGGTCTGGTCTCGGACTGATAGTTCCACCACGTTTCTTCTCAACCTCCCGCGACATCTGACCGGCGAACACGAGGGGGGGGGGGGGGGGGGGGGGCACCGGCGATGTATACTATTACAATAGACGCGCGAAAGTCAATGTTTGTGGGGGGGGGGGGGGGGGCTTGTCGCGAGTACGGTTCGTCGGACGAAAAATTAATCAACCAAAACGGGGGGGGGGGGGGGGGGCCGAAT…	482	411	449
211	TCCGACGACTAAAAACTGTATCGGGGCGTAGGTGATGGGAAGGGAACTACGTCAGAAGCAAAGTTCAACACGCCCTGCTGATGCCGGGGTGCGGGAATACCTCTTCAGGAGATTACGAGACACTCCCCATTATACATATAGAAGACCCGACTATTCATTGCAAACCTCGGTCATACCACAAGAGTGGAGGACTGACCACCTGCGAAGGTGCACGGGCCCTAGTGGTTCACCGAGGTAGACCCCACACCTAGGCAGCGGACTCGGCACGACTTATCGTTACTTACTCTGTGGCCGTGCACTGACAGCTGCTGAATATTCGAGTAGTGCGGAAAAGCCCGGGCGATTGTAACGGTTCCCAGAATGTTAGGGCGGGGGACCTTTCACGTCTTGGGTGGCCAA…	38	120	120		195	GGGGGGGGGGGCTTGTCGCGAGTACGGTTCGTCGGACGAAATAAATTAATCAACCCAACTATCTTTTGGACCGTTACGCGGCGCAGACAACGAGTCGCGGGTGGTCGATAGTGTGTAGATTACGCCCGGAGGGGGGGGGGGGGGGGGGGGGGGGGGGGGGATCTAAAGACAATCGGAGCATTCGGCTTGGACGGATTGTTTTATGGTTCATCCTTTCCAGGGGGGGGGGGGGGGGGTTATGCCAAGGGAAGTGAGTGGATCGGGGACTCTCGACCCGAACCGAACAGGGGGGGGGGGGGGGGGGGCCATAGGCCATGAAGAGCCGGCATCCGGCCCCCATCAGATCTCGGCAACCGGGGGGGGGGGGGGGGGGGGGGGGGGGGGTGGGGGGCGCGTCCC…	588	394	563
212	AGAGGTTATGCCACCGGAGTAAAATCGGCTGCTCCGGCAATGATTCACCCGACTATCGATTGCACCTGGGTCATAACCACAAAAGTGTAGGACTGATCACGAGGAAGGCATCGGCCTAGGTCTCAGCTTGTTCTTTGGCAGTGTCGGAAACGAATAGGTGATATCGTCGACGTGGCACGGCTTGCTTCGGGAAAGTCCTTGGACAGGTAGACCGCGAGGCCAATGGTACTGCATGCAGGCACAGCCACGGGCGAATAAGTCCTTCCGTTTGGGGTCAAACACCCACGGCTCTTCTTCCAAAGACTCCCAGGACTAAAAACTGCGTGGCGGGGGATGGGGAATGGACGTACGGGAATTATCGTGCCGTGGCAAAAAAAAAAAAAAAAAAAAATACGGGGG…	31	77	71		196	GGGGGGGGGGGGGGGGAACCAAGAGGTTACTAGTCTTATTGCTGCAGTTCAGGAGTACTAGTCATGTGTCATCTCAGTCTGCATAAATGCCGCTGCGGCCCTGAGATCACTGGCGGGGGGGGGGGGGGGGGGGGGGGGGGGGGGGGGGGGAGTAGTGAGGTACATACGTCTAAACGGGGTTAATCGACTGCATCGACCAAAGTTTACGTCCGGGGGGGCTAAGAGTGACTCGATGGTGACGGAAATGGATCCCTAAAAGCAACTGGGGGGGGGGGGGGGGGGGGGGGGGGGGGGGACCCCAAGTTCTTATATGCCCGACCAGGCCCTCGCTACGGACGATGTTGGCAGGGTAAGTCAACAGTTTTCCGGTGGGGGGGGGTCTTCTTGACGAGGGAATAG…	271	368	370
213	TGGGTTCGAGGAGAAGGAATTTTTCAGTATTGATCCTCACCAGCGTTCTACTCAAAAAAAAAAAAAAAACGGGGTGATAAAACATGAAGTTCGGCCCGGTGCGGCAATAATGGCGGTTCTTGCGGGAAGGACGAGACCTTCTCAACGGGGCGGATGCTGGGGCCCGAATGACGGCGGGGTCCTTCACTCTTGCACGCAAGGGAAGCGGGCCCAACCCGTCATAGCCCATACATCGCAATGAAGTGGGGGAGGTATGGGACTTCGGGTGAGTACGCCGGTGCTACTACATTCTAGGCAAATGGGGGAAATTCAGGGGTTATGCCCCATCATAGATAACGGGGCCTTCAGATCAT	19	54	54		197	GGGGGGGGGCTTGGCGAACGTTCGTCGGCGAAAATAATCAACCAAGGGGGGGGGGGGGGGGGCCGAATCTAAGCTAAGCACATGTGAGTTAGGAGGGGGGGGGGGGGGGGGGGGCATGCGGCCGTCTGTCTAGGTCTCACTCGGGAAAGCCAAACCCGAGGGGGGGGGGGGTTGCCAAGGATAGGTGGGGCTCTCGACCCGAACGAACAGGGGGGGGGGGGATCTTAATGCTGGGAGCTTCCGCTATAGCCGATGGATGGGGGGGGGGGGGGGGGGGGGGGGGGGGGGGGGGGCCGGCCTCTTCCCGCTGCCATAATGACCTCGGGCCTAAATTTGTAGTTTCGATTTGGTCATCGAGCAACCAAAGACCCAAACGGGTTGCTCCTCCGCTGGCATAGG…	294	355	348
214	GGGGGGGCGCTGGCCCATGAAAATTCCTGACGGGGGAATACCTCTTCAGGAGGGACGGGAGTTGGCCCTCATCGACTGACGGTCCGGAACACGTCGGGTTAGAGGGTGCGATAGACCAGGTACATCCTGAGGTCACGCCTCCCCACTGGTGACAGGGCAGAAGGTGCATCAGGCCGAGGTGGTTCACCAGGTTCGGATGATGAAAAGCAAGATTAAAAGTTCGGCGCGTGGGGCATAATCGATGCGAACGTGGACGGGTTCGCTTCGGGAAGACGAGGTTATCCTCTGGTACACACGGGGGCGATTATTGTTAAGGGGTCCCAGAATTACGGGCTGGGTCCCTTTCCGGTCTTTGGGTGGTCGCAAACAGGCTGTCAATAGTAGCAGTGGCCATTCTGA…	61	146	146		198	GGGGGGGGGCTTGGCGATACGGTTCGTCGGACAAAAATAATCAACCAAAAGGGGGGGGGGGGGGGGGGCCGAATCTAAGGACTGTAAGGCATCAAGTGTGATTAGCCGAGGGGGGGGGGGGGGGGGGGGGGGGGGGATCTAAAGATCCACTAAGCAGCAATTTGCCAAGGCCTCGTGTTTGGAACCTCAGGATTCACTACAGCATTGCCAAGGGAATAGGGATGGGGACTCTCGACCCGAACCGAACAGGGGGGGGGGGGGGATCTTAATGCTGCCGGAGCTTCACCGGGGCGGGCTGCCTCGTCTAGATGACGTCTCACGAGAGATATGGCTGCAGCGGGGGGGGGGGGGGGGGGGGGGGGGGGGGGGGGGGGGGGGGGGGGGACGACACGGGGCCTG…	377	499	517
215	TTACGGGCGGGACCCCTTTCAGGTCCTTGTCCAAAACCCAACCTCTTTTCCAACATCCAAGACAAAAACGTGGGGTAGGTGGGGGAAAGACCGAGGGAACAGAACAGAGTTCACCGCCCCGCTGTCATGCACGTGGTTGGAACTCTTCAGATTAGCACCCTTAAATCGGACCGCAGTCAACGTATACGGCTGCATGTTACCATTATCCGTCGCTGTTGCAGCACACCACCTGCGAGGTGCACAGGCCATGTCCCGAGGTTCGTGTGAAAAGCAAATAGAAAGTTCGGGCGGGGGCAAATCGATGACGGCCGGTTGCTGAGGGGGAGGTTATCTCGGTCACACGGGATGACTATTGTTTACGGGTCCCCAGGAATG	29	76	76		199	GGGGGGGGGGGCTTGTCGCGAGTACGGTTCGTAGGACGAAAAATTAATCAACCAAAACGGGGGGGGACTCCTTAGCCTCCGACCGAGGTATTAGCCATCGGTACCCCTTCGCGACAGCCCGAGGGGGGGGGGGGGGGGGGGGGGGGGGGGATCTAAAGATCCCACTAAGCACATTAACGCCTGCCCCGTCCATCTGGTAAAATGTACAGTCCCCCTAGCGAGTCCACGGCCGCTATAGGGATCGGGGACTCTCGACCCGAACCGAACAGGGGGGGGGGGGGGGGGATCTTAATGCTGCCGGAGCTTCGCACCGCTGATAGCACGGAAATGTGATGGGGGGGGGGGGGGCGGTATAAGTGAGAAATACACCATGCCCATTTTCCGGCGCAGGCGAGAACG…	434	592	582
216	AGGAGGTTTATCACCCGAGTAAAAATCTTGCAACCGAGACGGGATGAATCCATGAAATACAACGGGCACAAGGGGTACACGCCACGTGCTGGTGTTTGCAGCTGTGCGTGCCCTTCCGACCCTACTAAAAAAAAAAAAAAAAACGGTTCGGATGATGAAAGCAAGATATAAAAGTTCGGCGCCGTGGGGCATAGTCGATGCGAATCGTGGCACGGGCTTCGCTTGCGGGAAAGGACGAGGTATCCTTCTGGTACCACGGGCGCGATGACTATTGTTTAACGGTTCCCCCAGAAGACGACTGGGTCCATGATTGCCATGGCTCAGGATATCTCGCTACCTCTTTCCTCTCTTCTTCCAAAACATCCCGGACCTAAAACTTTATCGTGGGGCGTAGGAGAT…	51	178	154		200	AAAACGCCACTGTGCCAACTTACCAGTGTGTATGAAAGCACTCCTTGAGTCCGCATGTAATGGAGATGGCCTCGTGACGTATCGGTGGGGGGGGGGGCCAAAGACTTTGCTATCAGTCAGTCGTGTAAGGCTTGGTGGTAGCAACGGGGGGGGGGGGGGGGGGGGGGGGGGGCATCACGCCCAATACGGGATTGCCTTCTCACGTCTGGGCAGCTATCGGGGGGGCCCCCGGGTCCGTCACCCTCACGATCCTATCTTAGCCACACAAAGATGTTAGGCATCCAAATCTGCTTTTATAGTTCGACTTCCCATGACCAGTTCAGTAACCCTCATCCGATTGATCAATCCCCTAGGCCCACAGCTGTTGTTCTTCGTAGATATCGTGCTGTTCTGCCATAT…	514	227	338
217	GAGCATGCGCAAGGCACGGAGCAGGAAGTGCATCAGGCCCTGTGGTCACCGGGTTGATGATGAAAGCAAAAGAAAATTCGGGCCGTGGGGCAAATCGATGCGATCGTGCCGGGTCTGCTTGCGGGAAAGGAGAGTACCTTCTGGTACACGGGGCGAGTATTTTTACGGGGTTCCCCAGGAAATGTTACGGCTGGGGACCTCACGGTCTTTGGGGGCGCAACCCAACGGCCTTTCTCCAAACATCCCGGACGACTAAAAACTTGTATCGTGCGTAGGTGGGGAAAGGGAACCGTACGAGGCATAATGAGGTGGGGCGGGCCCAGAATTCCTGCGAGGGGGGGATACTCTTCGGAGTTTGCCACCGGATAAAATCGGCTCGCACGCGGCAATGATCACCCG…	64	128	128		201	GGGGGGGGGGGGGGGGGGGGGGCATCCCGCCAATACGGGATTGCCTTCCTCCGTCTGGGCAGCTATACGGGGGGGCGCGCCCGGGTCCGATTCCCACCCTCACGATCTATCTCTGAGCCACACAAGAGTGGTTAAGGCTCCAATCTGCTTGTTATAGTTCGACTTCCCTGACCAGTTCAGTAAGTTTAAAGTGGTTCACGGAGCGGGGGGGGGGGGGGGCCGACATTTCCCCCGGATATCGTGCTTTCTGACATACTCCACATACACCGGCAAAAATCCGCAAATATCAAACTAATCAAACGCTTCGTGTATGAGAGTGGGAAGCCCGTTTTCTACTCGGTCGAGCGTAGAGGAGAACTTCGGGGCTTTTGCGCGATCATCTATTTGAGCGGCCTGTGG…	391	407	599
218	CGGGCCGCTGTTGCAGCACACCACCTGCGAGGTGCACAGGCCATGTCCCCGAGGTTCGTGTGCAAAGCAAATAGAAAGTTCGGGCGGGGGCAAATCGATGACGGCCGGTTGCTGCGGGGGAGTTTATCTCGGTCACACGGGATGACTATTGTTTACGGGTCCCCAGGAATGTTACGGCGGGACCCCTTTCAGGTCTTGTCCAAAACCCAACCTCTTTTCAACAATCCAAGACAAAAACGTGGGGTAGGTGGGGGAAAGACCGAGGGAACAGAACAGAGTTCACCGCCCCGCTGTCATGCACGTGGTTGGAACTCTTCAGATTAGCACCCGGAGTAAGGCTCGCCGGTATGTCACATAAGATATCAAACGACCAA	32	75	75		202	GGGGGGGGGGGGGGGGGGGGGGGGCATCACCGCCCAATACGGGATTGCCTTCCTCACGTCTGGGCAGCTATACGGGGGGGCGCGCCCGGGTCCGATTCCCACCCTCACGATCCTATCTCTGAGCCACACCAAAGAGTGGTTAAGGCATCCAAATCTGCTTGTTATAGTTCGACTTCCCATGACCAGTTCAATCTGACATCCGCTACCCCAAGGGCCCGTATGCTGGTCACACCTATCGCATTATCCCCCGAGATATCGTGCTGTTCTGACCATACATCAGTCGCGGGGGGGGAACGTGTAGCCGAGCTGCGGAATTCAGCTGCGCGCAGAGGGTATGAGAGTGGGAAGCCCGTCTTTCTACTCGGTCGAGCACGTAGAGGAGAACTTCGAGGGCTTTTG…	443	505	673
219	TAATCGATGCGAATCGTGGAAGGGTCTTCGCTGCGGGAAAGGACGAGGTTATCCTTCTGGTACACACGGGGCGATGACATTGTTAACGCGTAGCATAGAGAGGACCGCTAAGAAGTCGAGTTATAACTCGATCCAGAGAACACCACGCTCTCTTCAAACATCCCGAGACGACTAAAACTTGTATCGTGGGGGTAGGTGATGGGGAAAGGGACGTAGAGGCGCATACATCGAGTGGGCGCTGGCCCTCTGAAAATTCCTGCGACGGGGGGAAACCTCTTCTGGAGGTTTATCCCGGAGTAAAATCGGCTCTCGCGCATATGATTCACCCGATTTGATGCAGGGTTCAACCCCGGTTAGAGCATGCGGCAAGGCACAGGCATGAAGGTGATCAGGGCCTAG…	61	153	153		203	GGTCTGTACACATTACACCGCCGGGTCGGATTGTCTCTTCCTCGACGTTGGGTTCCTCGCGGGACTGTAAGTTAAATTTTATGTCCTGCATCTGTAACTGTAACTGGGGCTACCCCAATACGGGTTGCCTCCTCACGTACTGGCGATACGGGGGGCGCGCCCGGTCCGACCCACCCCACGACCTATCTCTGAGCCACCAAGAGTGGTTAAGGCATCCAAATCTGCTTGTTATAGTCGACTTCCATGACATTCATAGAGTTTAAAGTGTTCACGAGGACGGGGGGGGGGGGGGCCGATTTCCCCCGGATACGTGCGTTCTGCCATACATCAGCGCGGGGACGTGTACCGAGCCGGAATTCAGCGCGCGCGAGGGTAAACCGGGGGGGTCTGTCTCGGACT…	370	429	544
220	GGGGGGGCGCTGGCCCATGAAAATTCCTGACGGGGGAATACCTCTTCAGGAGGGACGGGAGTTGGCCCTCATCGACTGACGGTCCGGAACACGTCGGGTTCCTAACTATGATTGCAGGTGTTCACACCCAGGTGTAACAGGAGCGGCCAAGACAGGGCAGAAGGTGCATCAGGCCGAGGTGGTTCACCAGGTTCGGATGATGAAAAGCAAGATTAAAAGTTCGGCGCGTGGGGCATAATCGATGCGAACGTGGACGGGTTCGCTTCGGGAAGACGAGGTTATCCTCTGGTACACACGGGGGCGATTATTGTTAAGGGGTCCCAGAATTACGGGCTGGGTCCCTTTCCGGTCTTTGGGTGGTCGCAAACAGGCTGTCAATAGTAGCAGTGGCCATTCTGA…	66	146	146		204	GGGGGGGGGGGCTTGTCCCGAGTACGGTTCGTCGGACGAAATAAATTAATCAATCCAAAACGGGGGGGGGGGGGGGGGGGCCTGAATCTAAGAGACTGTAAGGCAAAAGTACACAGAGTTGACCGTCTTGACCCTCCTTGGAGTTGTCAACGTGGGGGGGATCTAAAGATCCCACTTAATGCACATTAACGCCTGTATTTTCCTCATCAGGGGGGGGGGGGGGGGGGGGGGGGGGGTTATGCCAAGGGAAGTGAGTGGATCGGGGACTCTCGACCCGAACCGAACAGGGGGGAGGGGGGGGGGGGGGGGGGGGGGGGGGGGGGGGGGGGGTGGGGGGGGGGGGGGGGGGGGGGGGGGGGGGGGGGGGGGGGGGGGGGGGGGGGTTCCAGCGTTACAGTT…	521	247	414
221	GTTCGTGTGAAAAGCAAATAGAAAGTTCGGGCGGGGGCAAATCGATGACGGCCGGTTGCTGCGGGGGAGTTTATCTCGGTCACACGGGATGACTATTGTTTACGGGTCCCCAGGAATGTTACGGCGGGACCCCTTTCAGGTCTTGTCCAAAACCCAACCTCTTTTGCACTAGGTGTGCTGACAGCACTCACTTTAAAACTCGGCGTCTCATTTTCACTTGATGATGTGCCGGGTGAGCAAGGGGTTCATGCTCCGCGGAGAGGGCATTAGCACCCGGAGTAAGGCTCGCCGGTATGTCACATAAGATATCAAACGACCAACGGGCCGCTGTTGCAGCACACCACACTGCGAGGTGCACAGGCCATGATCCCGAG	38	0	2		205	GGGGGGGGGGGGGGGGGGGGGGCATCCCGCCAATACGGGATGCCTTCCTCCGTCTGGGCAGCTAACGGGGGGGCGCGCCCGGGTCCGATTCCCACCCTCACGATCTATCTCTGAGCCACACAAGAGTGGTTAGGCTCCAATCTGCTTGATAGTTCGACTTCCTGACCATTCAGTAAGTTTAAAGTGGTTCACGGAGCGGGGGGGGGGGGGGGCCGACATTTCCCCCGGATATCGTGTTCTGACATACTCATCGCGGGGGGAACTGTAGCCGAGCGGGAATTCAGCTGCGCGCAGAGGGTATGAGAGTGGGAAGCCCGTTTTACTCGGTCGAGCGTAGAGGAGAATTCGGGGCTTTTGCGCGATCATCTATTTGAGCGGCCTGTGGGTGGTGCTTTGGAT…	402	527	528
222	TGCGAGGTGCACAGGCCATGTCCCGAGGTTCGTGTGAAAAGCAAATAGAAAGTTCGGGCGGGGGCAAATCGATTACGGCCGGTTGCGGCGGGGGAGTTTATCTCGGTCACACGGGATGACTATTGTTTACGGGTCCCCAGGAAAGTTACGGCGGGACCCCTTTCAGGTCTTGTCCAAAACCCAACCTCTTTTCAACATCCAGGACAAAAACGTGGGGTAGGTGGGGGAAAGACCGAGGGAACAGAACAGAGTTCACCGCCCCGCTGTCATGCACGTGGTTGGAACTCTTCAGATTAGCACCCGGAGTAAGGCTCGCCGGTATGTCACATAAGATATCAAACGACCAACGGGCCGCTGTTGCAGCACACCACC	34	73	73		206	TGCGCGCAGAGGGTATGAGAGTGGGAAGCCCGTCTTTCTACTCGGTCGAGCACGTAGAGGAGAACTTCGAGGGCTTTTGCGCGATCATCTGATCGGCGAACACGAGGGGGGGGGGGGGGGGGGGGGCTTACAGAACGATACCCCTGAGCGTTGGTCTCTTGCTCCTAGTGGGAAGGGGGGGGGGGGGGGGGGGGGGGGGGGGGGCTTGTCGCGAGTACGGTTCGTCGGACGAAATAAATTAATCAACCCAAAACGGGGGGGGGGGGGGGGGGGCCTGAATCTAAGAGACTGTAAGGCATCATAGTGTGTAGATTACGCCCGGAGGGGGGGGGGGGGGGGGGGGGGGGGGGGGGATCTAAAGATCCCACTTAATGCACATTAACGCCCAGCGCGTCGTGG…	481	584	623
223	ACTTGTTGGGGCGTAGGTGATGGGGAAAGGAACTAGAGCGCATACGAGGGGGCCTCCCTGAAAATTCCTGCGACGGGGGGGAAACCTCAGGGTTATGCCCGGATAAATCGGCTCGCCGCGGCTATGATTCCCGCTTCGATTCGGTGTTCACCACTGTAAGAGCTGCGGCCAAGGACGAGCAGAGGTGCACAGGCAGGGTCACGAGGTTCGGATGATGAAAGCAATATGAAATTCCGCGCCGGCTATCGGCAACGGGAGGGTCTTGCTGCGGGGACAGGCTGTACAGGGGCCGTGACACCCGATGTTATTCCTATCAGTCTCGACGTCGCCCCAAAGCCGAATGAGTAACGCGTCCGCTAACACCCGCGACTAA	28	24	27		207	TGGTTCACGGAGGACGGGGGGGGGGGGGGGCCGACATTATCCCCCGAGATATCGTGCTGTTCTGACCATACATCAGTCGCGGGGGGGGAACGTGTAGCCGAGCTGCGGAATTCAGCTGCACGCAGAGGGTAAACCGTGGGGGGGGGGGGGGGGGGGGGGGGGGGGGGGGGGTGGTGCCCACTTCGAGGGCTTTTGCGCGATCATCTGACCGGCGAACACGAATGCGCGAGCCCGCCTGAGGTTGATTCGCGGACCGGGCCTTTTTTCGAGCAGGTTACCGGGCGAGTCTTTTATAAGTTTTGGGGGGGGGGGGGGGGGGGCTTGTCGCGAGTACGGTTCGTCGGACGAAATAAATTAATCAACCCAAAACGGGGGCCATACACGCGTACCTGGCACCAT…	515	432	518
224	CCCTAGGTCACGAGGTTCGGATGGAAAAGCAAATATGAAAAGTTCGGGCCGGGGCAAATCGAGAACGTGCACGGCCGCTTGCGGGAAGGACGTATCCTCGTCACAGGCGCGATGATATTGTTTACGGGTTCCCCCAGAATGTTACCGCTGGGACCCCTTTGAACCTGGTCGCCACCTTCTGCTCGACATGTAGAAGCTTCCGACAAACTAAAACCGTGGGCGTAGGTGTGGGGAAAGACCGACGGGAATCAGAAGCAGAGTTCACCGCCCCGCTGTCGATGCACGTGGTGTGGAATCCTCTTCAGGAGTTTATGCCACCCGGAGTAAATGGCTCGCGGCATATTGTCACCCGACTATTTGCACATCGGGTTCATACACAAAGAGTCGGACGACGACACC…	49	114	98		208	GGGGGGGGGGGGGGGGGAACCAAGAGGTTACAGTGCTTATGCTGCAGTCAGGTCTAGTCATGTGTCACTAGTCTGCATAATGCCGCTGCGGCTGAGTCACTGGCGGGGGGGGGGGGGGGGGGGGGGGGGGGGGGGGGGGGGAGTAGATTGAGGTACATACGTCTAACGTGGGTTATCGACTGCATCGGCCAAAGTGAGTCGGGGGGGCTAATGACTCAGGTGGACGGTAAATGGATCCCTAAAAGCAACCGGGGGGGGGGGGGGGGGGGGGGGGGGGGGGGGACCCAAGTCTCTTATATGCGCCGATCCAGGCCCTGCTACGGACGATTTGGCAGGTAAGCAACAATTTTGTCCGGTGGGGGGGGTCTTCCTAGACTGAGACTGGATGGAGGCAGCAAG…	267	341	346
225	TAGTTGCTGTTTGACCTGCTGAGCTGACTGTGCAACAAAACCCCGTGTACGTGCACGGCCGCTTGCGGGAAGGACGTATCCTCGTCACAGCCGCGATGATATTGTTTACGGGTTCCCCCAGAATGTTACGGCTGGGACCCCTTTGAACCTGGTCGCCACCATCTGCTCGACATGTAGAAGCTTCCGACAAACTAAAACCGTGGGCGTAGGTGTGGGGAAAGACCGACGGGAATCAGAAGCAGAGTTCACCGCCCCGCTGTCGATGCACGTGGTGTGGAATCCTCTTCAGGAGTTTATGCCACCCGGAGTAAATGGCTCGCGGCATATTGTCACCCGACTATTTGCACCTCGGGTTCATACACAAAGAGTCGGACGACGACACCTGGAGGTGCTCAGGCC…	58	95	113		209	GGGGGGGGGGGGGGGGGGGGGGCATCCGCAATACGGGTTGCCTTCCTCCGTCTGGGCAGCTATACGGGGGGGCGCGCCCGGGTCCGATTCCCACCCTCACGATTATCTCTGAGCCACCAAGAGTGGTTAAGGCTCCAATCTGCTTGTTATAGTTCGACTTCCCTGACCAGTTCAGTAAGTTAAAGTGGTTCACGGAGCGGGGGGGGGGGGGGGCCGACATTTCCCCGGATATCGTGCTTTCTGACATACTCATCCGGGGGGACGAGTAGCCGAGCTGGGAATTCACTGCGCGCAGAGGGTATGAGAGTGGGAACCCGTTTTCTATCGGTCGAGGTAGAGGAGAACTTCGGGGCTTTGCGCGATCATCTATTTGAGCGGCTGTGGCGTGGTGCTTTTTGG…	395	563	557
226	AGGTGTGGGGAAAGACCGACGGGAATCAGAAGCAGAGTTCACCGCCCCGCTGTCGATGCACGTGGTGTGGAATCCTCTTCAGGAGTTTATGCCACCCGGAGTAAATGGCTCGCGGCATATTGTCACCCGACTATTTGCACCTCGGGTTCATACACAAAGAGTCGGACGACGACACCTGGAGGTGCTCAGGCCCTAGGTCACGAGGTTAGTTGCTGTTTGACCTGCTGAGCTGACTGTGCAACAAAACCCCGTGTACGTGCACGGCCGCTTGCGGGAAGGACGTATCCTCGTCACAGCCGCGATGATATTGTTTACGGGTTCCCCCAGAATGTTACGGCTGGGACCCCTTTGAACCTGGTCGCCACCATCTGCTCGACATGTAGAAGCTTCCGACAAACT…	39	22	33		210	CGGAGGACGGGGGGGGGGGGGGGCCGACATTATCCCCCGAGATATCGTGCTGTTCTGACCATACATCAGTCGCGGGGGGGGAACGTGTAGCCGAGCTGCGGAATTCAGCTGCGCGCAGAGGGTAAACCGTGGGGGGGGGGGGGGGGGGGGGGGGGGGGGGGGGGTGGTGCCCACTTCGAGGGCTTTTGCGCGATCATCTGACCGGCGAACACGAATGCGCGAGCCCGCCTGAGGTTGATTCGCGGACCGGGCCTTTTTTCGAGCAGGTTACCGGGCGAGTCTTTTATAAGTTTTGGGGGGGGGGGGGGGGGGGCTTGTCGCGAGTACGGTTCGTCGGACGAAATAAATTAATCAACCCAAAACGGGGGGGGGGGGGGGGGGGCCTGAATCTAAGAGACT…	414	691	701
227	GCCGTTTTCTACTCAAAAAAAAAAAAAAAAACGGGGTGATGAAAAGCAAGATATGAAAGTTCGGCGCCGTGGGGCAATCATCGAATTGGCCGGTTCGTTGCGGGAAAGGACGAGGTTATCCTTCTGTACACACGGGGGCGGAATGCTATGTTGACGGGGCCCGAATGTACGGGCTGGGGTCCTTTCACGGTCTTTGGTGTCGCAAAACCCGAACGGCTCTTTCTTCCAAAACATCCCGAGGACTAAAAACTTGTATCGTGGGGGAGGTGATGGGGATTTTCTGGGGTGAGTTACCGTCCGGTGCTACTTTGACATTCGTAGGGCAAAAATCGGGGGGAATACTCTTCAGGAGGTTATGCCACCCAACTTTGAATGTGCACACGGTGTGACAACTGACAT…	50	156	156		211	GTTATAGTTCGACTTCCATGACCAGTTCATAGAGTTTAAAGTGTTCACGAGGACGGGGGGGGGGGGGGGCCGACTTTGCCCCGAGATACGTGCTGTTCTGCCATACACAGCGCGGGGGAACGTGTAGCCGAGCGCGGAATTCAGCGCGCGCGAGGGTAAACCGGGGGGGTCTGGTCTCGGACTGATAGTTCCACACGTTTCTTCTCAACCTCCCGCGACATCTGACCGGCGAACACGAGGGGGGGGGGGGGGGGGGGGGGCACCGGCGATGTATACTATTACAATAGACGCGCGAAAGTCAATGTTTGTGGGGGGGGGGGGGGGGGCTTGTCGCGAGTACGGTTCGTCGGACGAAAAATTAATCAACCAAAACGGGGGGGGGGGGGGGGGGCCGAATCT…	470	411	446
228	TGGGGTGAGTTACCGTCCGGGGCTACTAGGCGTCTCCAACTAATATTAAGGTGGGAGGGGGGTATGAGACTTTGGAGCCACCCGGTAAAATCGGCTCGTACGCGCATATGATTCACCCGACTATTCGTTGCAACCTCGGGAGCGGAAGGATTTGATTCATAGTGATCCTCACCAGCCGTTTCCTTTGTCCGGCATCTCATTTATACGGCGTTCGTACGTGGTGAGACCACAAGTTCGGCGCTGCTGGGGCAATCATCGAATTGGCCGGTTCGTTGCGGGAAAGGAGGAGGTTATCCTTCTGTACACACGGGGGCGGATGCTATGTTAACGGGGCCCGAATGTACGGGCTGGGGTCCTTTCACGGTCTTTGGTGTCGCAAAACCCCAACGGCTCTTTCTT…	56	156	156		212	GGGGGGGGGGGCTTGTCGCGAGTACGGTTCGTCGGACGAAAAATTAATCAACCAAAACGGGGGGGACTCCTTAGCCTCCGACCGAGGTATTAGCCATCGGTACCCCTTCGCGACAGCCCGAGGGGGGGGGGGGGGGGGGGGGGGGGGGGATCTAAAGATCCCACTAAGCACATTAACGCCTGCATTTTCCTCATCAGGGGGGGGGGGGGGGGGGGGGGGGGGTTGCCAAGGGAATAGGGATCGGGGACTCTCGACCCGAACCGAACAGGGGGGGGAGGGGGGGGATCTTAATGCTGCCGGAGCTTCGCACCGCTGATAGCACGGAAATGTGATGGGGGGGGGGGGGGCGGTATAAGTGAGAAATACACCATGCCCATTTTCCGGCGCAGGCGAGAACGG…	428	597	481
229	GTTCGTGTGAAAAGCAAATAGAAAGTTCGGGCGGGGGCAAATCGATGACGGCCGGTTGCTGAGGGGGAGGTTATCTCGGTCACACGGGTGCCCCTTCTTTACGGCTCTTAGAAATGCTCTCCTAAATACAAGTGTCTCAGGTCCTTGTCCAAAACCCAACCTCTTTTCCAACATCCAAGACAAAAACGTGGGGTAGGTGGGGGAAAGATCGAGGGAACAGAACAGAGTTCACCGCCCCGCTGTCATGCACGTGGTTGGAACTCTTCAGATTAGCACCCGGAGTAAGGCTCGCCGGTATGTCACATAAGATATCAAACGACCAACGGGCCGCTGTTGCAGCACACCACCTGCGAGGTGCACAGGCCATGTCCCGAG	39	64	64		213	GGGGGGGGGGGCTTGTCGCGAGTACGGTTCGTCGGACGAAAAATTAATCAACCAAAACGGGGGGGGACTCCTTAGCCTCCGACCGAGGTATTAGCCATCGGTACCCCTTCGCGACAGCCCGAGGGGGTATGGACGAAGAGACTCCTGGCTTTCCCTAATGACAATGCACCGATGGCACGCCTGCATTTTCCTGCATCAGGGGGGGGGGGGGGGGGGGGGGGGGGTTGCCAAGGGAATAGGGATCGGGGACTCTCGACCCGAACCGAACAGGGGGGGGGGGGGGGGGATCTTAATGCTGCCGGAGCTTCGCACCGCTGATAGCACGGAAATGTGATGGGGGGGGGGGGGGCGGTATAAGTGAGAAATACACCATGCCCATTTTCCGGCGCAGGCGAGAAC…	428	581	547
230	TGTCATGCACGTGGTTGGAACTCTTCAGATTAGCACCCGGAGTAAGGCTCGCCGGTATGTCACATAAGATATCAAACGACCAACGGGCCGCTGTTGCAGCAACACCACCTGCGAGGTGCACAGGCCATGTCCCGAGGTTCGTGTGAAAAGCAAATAGAAAGTTCGGGCGGGGGCAAATCGATGACGGCCGGTTGCTGCGGGGGAGGTTATCTCGGTCACACGGGATGACTATTGTTTACGGGTCCCCAGGAATGTTACGGCGGGACCCCTTTCAGGTCCTTGTCCAAAACCCACCCTCTTTTCCAACATCCAAGACAAAAACGTGGGGTAGGTGGGGGAAAGACCGAGGGAACTGAACAGAGTTCACCGCCCCGC	34	75	76		214	GGGGGGGGGGGGGGGGGGGGGGGGCATCACCGCCCAATACGGGATTGCCTTCCTCACGTCTGGGCAGCTATACGGGGGGGCGCGCCCGGGTCCGATTCCCACCCTCACGATCCTATCTCTGAGCCACACCAAAGAGTGGTTAAGGCATCCAAATCTGCTTGTTATAGTTCGACTTCCCATGACCAGTTCAATCTGACATCCGCTACCCCAAGGGCCCGTATGCTGGTCACACCTATCGCATTATCCCCCGAGATATCGTGCTGTTCTGACCATACATCAGTCGCGGGGGGGGAACGTGTAGCCGAGCTGCGGAATTCAGCTGCGCGCAGAGGGTATGAGAGTGGGAAGCCCGTCTTTCTACTCGGTCGAGCACGTAGAGGAGAACTTCGAGGGCTTTTG…	455	506	674
231	GATACAAGTATAACGGCGCCGTGGGGCATATGTAGGCGTCTTGCGGGAAAGGAGGTCCTTCGTCACAGGCGGATCTGTTAGGGCGATGACGGCGGGCCTTAGTCTTTGTGGCAACCCCAACGGTTCCAAACACCGGGACAAAAACTTTATCTGGGGGAGGTGAGGGGATTTTCTGGGTGAGATCGTGGGTATTGAATTCGTAGGGAAATGGGGGAATACTTAGGGGTTATGCACGAAAGGCGAGCGCTATGTTCCGACATTCCAACCGGAGCGGGAGTGCACCGATTGGCGATCAAGGGGCAGAGGGACTCCAAACGG	10	19	19		215	GCCGGCATCCGGCCCCCATCAGATCTCGGCAACCGGGGGGGGGGGGGGGGGGGGGGGGGGGGGGGGGGGGGGGGGGGGGGGGGTTAAAGATTTCTTCCCGTAGAACCATATAGTGCAACTTACACCCCTGAGGGCTGTAGTATCCCCGATGTGGATAGAGGGATTGTGACGATCAAGTCGGGGCCATGCGAAAAATACATGGCCTGGAGACGGTTCCACCTACGTCTGGGCAGCTACTCACTGGGCAGCCTAGAGCGTTCGACTTAGCTAAGTGTTTTGCCTTCGCGAGCCACACCAAAGAGTGGTTAAGGCATCCAAATCTGCTTGTTATAGTTCGACTTCCCATGACCAGTTCAGTAGAGTTGAAAAGTGGTTCACGGAGGACGGGGGGGGGGGGGG…	469	511	701
232	GGGGGGGCGCTGGCCCATGAAAATTCCTGACGGGGGAATACCTCTTCAGGAGGGACGGGAGTTGGCCCTCATCGACTGACGGTCCGGAACACGTCGGGTTCCTAACTATGATTGCAGGTGTTCACACCCACGTGTAACAGGAGCGGCCAAGACAGGGCAGAAGGTGCATCAGGCCCAGGTGGTTCACCAGGTTCGGATGATGAAAAGCAAGATTAAAAGTTCGGCGCGTGGGGCATAATCGATGCGAACGTGGACGGGTTCGCTTCGGGAAGACGAGGTTATCCGTAGATCGATGTATCGTTTACGTAACTGATACAGGTCAGTCACATCAGAACTGGGTCCCTTTCCGGTCTTTGGGTGGTCGCAAACAGGCTGTCAATAGTAGCAGTGGCCATTCTG…	59	145	147		216	GGGGGGGGGGTGTCGCGAGTACGGTTCGTCGGACAAATAATTAATCAACCCAAACGGGGGGGGGGGGGGGGGCCTGAATATAAGAGCTGTAAGGCATATAGTGTGTAATTACGCCCGGGGGGGGGGGGGGGGGGGGGGGGGGGGGGATCTAAAGATCCCACTTAATGACATTAACGCTGTATTTCCTCATCAGGGGGGGGGGGGGGGGGGGGGGGGGTTATGCCAAGGGAAGTGAGTGGATCGGGGATCTCGACCCGAACCGCGAGCCGGCTGACATAGGAGTCTCGCCCCAGGTTCACCCGTTGTATTGGGGGGGGGGGGGGGGGGGGGTTTGACCATCATCGCGGGTCTACCATAGGTCCTTAGGGCGTCGTGTTAAAGATTTCTTCCCTAGAACCA…	411	593	599
233	CTACAAACCAACAGTCATTGTATACAAGCCTGCGTTTCGTTGCCGAGTTCGGCGCTGGCAGAGACGGACGGCTGTGCGGGAAGGACGAGTATCTCGACGGCGGATGACTTGTTACGGGTCCCCCGATGACGTGGACCTCCTCTGTGGTCAACACAAGCCTTCTCCACACAACTATTGTATCGGGGGCCCTATTTGCTAAGACACAGAGGACACGTGGGAAGCCTTCCCATTCGTTGGGTACGTCTCGGAGTATCCCGGAAATCGGTCGCACGCGCATGTCCCCCTATCGTGTCGTCACAAAGAGTCGGAGAGCTGCT	6	18	18		217	GGTCTGTACACATTACACGCCCGGGTCGGATTGTCTCATCCTCGACGTTAGGTCTCCGACGGGACTGTAAGTCAAATTTTAGTCCTGCTCTTAACTTGTACTGGGGGGGGCATACCCCAATACGGTGCCTCCTCACGTCTGGCGATACGGGGGGCCGCCCGGTCCGACCCACCCTCACGACCTTTCTGAGCCACCAAGAGTGGTTAAGGCATCCAAATCTGCTTGTTATAGTCACTTCCATGACCAGTTATAGAGTTAAAGTGTTCACGAGCGGGGGGGGGGGGGGGCCGACTTCCCCCGAGATAGTGCTGTTTGCCATACATAGCGCGGGGGAACGTGTAGCCGAGCGCGGAATCAGCGCGCGGAGGGTAAACCGGGGGGGTCTGTCTCGGACTGATA…	412	429	547
235	TGGCGGTTCTTGCGGGAAGGACGAGACCATCTACATCGGGGCGGATGCTGTAGGGGCCCGAATGACGGCGGGGTCCTTCACTCTTGCACGCAAGGGAAGCGGGCCCAACCCGTCATAGCCCATACATCGCAATGAAGTGGGGGAGGTATGGGACTTCTGGGTGAGTACGCCGGTGCTACTTACATTCTAGGCAAAATGGGGGAAACTTCAGGGGTTATGCCCCCATCATAGAGTAACGGGGCCTATCCAGATCATTGGGTTCCGAGGGAAGGAATTTTTCATATTGATCCTCACCAGCGTTCTACTCAAAAAAAAAAAAAAAACGGGGTGATGAAAACAGATGAAAGTTCGGCCCGGTGGGGCAATCAA	27	36	70		218	GGGGGGGGGTGTGCGATCGGTTCGTCGGAGATAATATCAACCAAACGGGGGGGGGGGGGGGGCCTGAATCTAGAGCTGTAAGCATCATGTGTGTAGATACGCCGGGGGGGGGGGGGGGGGGGGGGGGGGATCAAGATCCACTATGCATTACGCCTCCATTACGATACGCGGGCCTGCCTTTTTGTTAAGATAAAGCGAGGGAAGTGGTGGACGGGCTTCGACCCACCAACAGGGGGGGGGGGGCTGGGACTTTTCCCAATGTGGATAAGTCTACCAGAGCTTACGAGCGGGGGGGGGGGGGGGGGGGGGGGGGTTCCAGTCAGCTAGCCTCGAGCACTATTCAGAGAGTAACGGGGGGGGGGGGGGGGGGGGGGGGGGGGGGGGGGGGGGGGGGTCGCG…	424	362	367
236	TTCGTAGGGAAAATCGGGGGGAATACTCTTCAGGAGGTTATGCCACCCGTAAATCGGCGTACGCGCATATGATTCACGACTATTCTCAACCCGGAGCGGAAGTGGCAAGCCGATCGTGGCAGATCAAGCGGGGCAGAGAAGTCGGACTCCAAACGGGGTGATAAAGCAAGATATGAAAGTCGGCGCCGTGGGGCATATCGTTGGCGGTCTTGCGGGAAAGTGAGGTTATCCTTCTGTACACACGGGGGCGGATCTTGTTGAGGGGCCCGGAATGACGGGCTGGGGTCCTTTCACGGTCTTTGTGTGCAAACCCCAACGGTCTTCTTCCAAACATCCCGAGGACTAAAAACTTGTATCGTGGGGGAGGTGATGGGGATTTTCTGGGGTGAGATTCGTCCG…	50	111	111		219	GGGGGGGGGGGCTTGTCGCGAGTACGGTTCGTCGGACGAAATAAATTAATCAACCCAAAACGGGGGGGGGGGGGGGGGGGCCTGAATCTAAGAGACTGTAAGGCATCTACTGGTTTAAGTCTAGGTCCCCATTTGGCTTATTGAGCAGAATTGTAGCTAGGTAGGCATCGCACAACTTCCAAATTGAGCAACGGATTGTTTTATGGTTCATACTTTCCAGGGGGGGGGGGGGGGGGTTGTGCCAAGGGAAGTGAGTGGATCGGGGACTCTCGACCCGAACCGAACAGGGGGGGGGGGGGGGGGGGCCATAGGCCATGAAGAGCCGGCATCCGGCCCCCATCAGATCTCGGCAACCGGGGGGGGGGGGGGGGGGGGGGGGGGGGGGGGGGGGGGGGGGGG…	522	457	652
237	GTTCGTTGAAAGCAAATAAGTTCGGGCGGGGGCAAATCGAGCGGCGGTTCTGCGGGGGAGGTTATCTCGGTCAACGGATGACTATGTTAGGGCCCCAGGAATGTTACCGGACCCCTTTCAGGATGAAAGCGCTACTTGCTGAGTACCAATTACCTGTCTATGGTTCGTAGGTGGGAAGATCCGAGGAACAAACAGAGAGCATTTAAGCATCACTAGGTTACAGTGCAAAGCTTGATCCCGAGTAGGCCGCCGGTATGTCACAAAGATACAAACGACCAACGGCCCTTTGCAGTACACCACCTGGAGGTGCACGGCATTCCCGAG	16	0	0		220	CCAAAACGGGGGGGGGGGGGGGGGGCCGAATCTATTTCGTTTGTGACGGATGATTCTTTGCAGAACTCCTGGATGACTTTTTGGGGGGGGGGGGGGGGGATCTAAAGATCCCACTAAGCACATTACGCTGCATTTTCCTCATCAGGGGGGGGGGGGGGGGGGGGGGGGGTTGCCAAGGGAATAGGGATCGGGGACTCTCGACCCGAACCGAACAGGGGGGGGGGGGGGGGGATCTTAATGCTGCCGGAGCTTCGCACCGCTGATAGCACGGAAATGTGATGGGGGGGGGGGGGGGGGGGGTCTGTACACATTACACCGCCCGGGTCGGATTGTCTCTATCCTCGACGTTAGGGGGGGGGGGGACGGACACGGGGGCCCTGTCTAAAATGTGAAGCATGG…	401	584	547
238	GCGAACGTGGACGGGTTCGCTTCGGGAAGACGAGGTTATCCGTAGATCGATGTATCGTTTACGTAACTGATACAGGTCGTCACATCAGAACTGGGTCCCTTTCCGGTCTTTGGGTGGTCGCAAACAGGCTGTCAATAGTAGCAGTGGCCATTCTGATCGTTTCGTGGCGTAGGGGGAAGGGAACGTACGGGCGCATACATCGGGGGGGGCGCTGGCCCATGAAAATTCCTGACGGGGGAATACCTCTTCAGGAGGGACGGGAGTTGGCCCTCATCGACTGACGGTCCGGAACACGTCGGGTTCCTAACTATGATTGCAGGTGTTCACACCCACGTGTAACAGGAGCGGCCAAGACAGGGCAGAAGGTGCATCAGGCCCAGGTGGTTCACCAGGTTCGGA…	62	146	146		221	GGGGGGGGGGCTTGTCGCGAGTACGGTTCGTCGGACGAAAAATAATCAACCAAACGGGGGGGGGGGGGGGGGGCCGAATCTAAGAGACTGTAAGGCATCATGTGTGGTAGCCGAGGGGGGGGGGGGGGGGGGGGGGGGGGGATCTAAAGATCCACTAAGCCATTAACGCCTGCATTTTCCTCATCAGGGGGGGGGGGGGGGGGGGGGGGGTTGCCAAGGGAATAGGGATCGGGGACTCTCGACCCGAACCGAACAGGGGGGGGGGGGGGGGATCTTAATGTGCCGGACTTCGCACCGCTGATGCACGGAAATGTGATGGGGGGGGGGGGCGGTATAAGGAAAATACACCATGCCCATTTTCCGCGAAGGCGACTATATATAGGAGACTTCGAAGGCGGT…	342	492	458
239	TGGGTTCGAGGAGAAGGAATTTTTCATATTGATCCTCACCGAGTTGCTGTTATGCACTGAGGATATCGAATTCACCGTAGGGCTGAGCAGCGGCCCGGTGGGCAATAATGGCGGTTCTTGCGGGAAGGACGAGACCTTCTCAACGGGGCGGATGCTGGGGCCCGAATGACGGCGGGGTCCTTCACTCTTGCACGCAAGGGAAGCGGGCCCAACCCGTCATAGCCCCATACATCGCAATGAAGTGGGGGAGGTATGGGACTTCGGGTGAGTACGCCGGTGCTACTACATTCTAGGCAAATGGGGGAAATTCAGGGGTTATGCCCCATCATAGATAACGGGGCCTTCAGATCAT	22	53	53		222	GGTCTGTACACATTACACCGCCCGGGTCGGATTGTCTCTATCCTCGACGTTAGGGGGGGGGGGGACGGACACGGGGGCCCTGTCTAAAATGTGAAGCATGGACGATGTAACTGGGGGGGGCATACCCCAATACGGGTTGCCTCCTCACGTCTGGCGATACGGGGGGCGCGCCCGGTCCGACCCACCCTCACGACCTATCTCTGAGCCACCAAGAGTGGTTAAGGCATCCAAATCTGCTTGTTATAGTTCGACTTCCATGACCAGTTCATAGAGTTTAAAGTGTTCACGAGGACGGGGGGGGGGGGGGGCCGACTTTCCCCCGAGATACGTGCTGTTCTGCCATACATCAGCGCGGGGGAACGTGTAGCCGAGCGCGGAATTCAGCGCGCGCGAGGGTAA…	418	610	610
240	GTTCGTGTGAAAAGCAAATAGAAAGTTCGGGCGGGGGCAAATCGATGACGGCCGGTTGCTGCGGGGGAGGTTATCTCGGTCACACGGGATGACTATTGTTTACGGGTCCCCAGGAATGTTACGGCGGGACCCCTTTCAGGTCTTGTCCAAAACCCAACCTCTCTTCAACATCCAAGACACAAAACGTGGGGTAGGTGGGGGAAAGACCGAGGGAACAGAACAGAGTGTCACCGCCCCGCTGTCATGCAAAAGAACCTGGCCCGCTGAGTCTCCCGCGATTCTGCTAATCGCTCGCAAGTCACAATATCGGGCGGTAATAGGTCAAATAGGCGATGCATATCGAGTCTGAATCAGTGCACAGGCCATGTCCCGAG	36	73	68		223	TACCTATCATTTCTTCTGGGTGAAAGAAGAGCATTCGGGGGGGGGGTTGCCAAGGGAATAGGGATCGGGGACTCTCGACCCGAACCGAACAGGGGGGGGGGGGGGGGGATCTTAATGCTGCCGGAGCTTCGCACCGCTGATAGCACGGAAATGTGATGGGGGGGGGGGGGGGGGGGGTCTGTACACATTACACCGCCCGGGTCGGATTGTCTCTATCCTCGACGTTAGGGGGGGGGGGGACGGACACCGGGGCCCTGTCTAAAATGTGAAGCATGGACGATGTAACTGGGGGGGGCATACCCCAATACGGGTTGCCTCCTCACGTCTGGCGATACGGGGGGCGCGCCCGGTCCGACCCACCCTCACGACCTATCTCTGAGCCACCAAGAGTGGTTAAGG…	410	609	609
241	GGGTGCATATCTAATCCATTCAGTCCAGAGGTTTGTCTTAGGATAAAACCGTGGGCGTAGGTGTGGGGAAAGACCGACGGGAATCAGAAGCAGAGTTCACCGCCCCGCTGTCGATGCACGTGGTGTGGAATCCTCTTCAGGAGTTTATGCCACCCGGAGTAAATGGCTCGCGGCATATTGTCACCCGACTATTTGCACCTCGGGTTCATACACAAAGAGTCGGACGACGACACCTGGAGGTGCTCCGGCCCTAGGTCACGAGGTTCGGATGGAAAAGCAAATATGAAAAGTTCGGGCCGGGGCAAATGGAGAACGTGCACGGCCGCTTGCGGGAAGGACGTATCCTCGTCACAGGCGCGATGATATTGTTTACGGGTTCCCCCAGAATGTTACGGCTGG…	39	114	114		224	GGGGGGGGGCCACTTTCCCCAGATACTGCTGTTCTGCCATACATCAGCCGGGAGTGTAGCCAGCGCGGAATTCAGCGCGCGCGAGGGTAAACCGGGGGGGTCTGGTCTCGACGATAGTTCCACCACTTTCTTCTCAACTCCCGCGACATCGAACCCTGATGACACGTGATGATTAGGCCGGCAGGGCTTTTAGACATCGGATGGGGGGGGGGGGGGGGGGGGGGGGGGGGGGGGGGGGGGGGCTTGTCGCGAGTGGTTCGTCGGACGAAAAATAATCAACCAAACGGGGGGGGGGGGGGGGGCCGAATCTAAGAGACTGTAAGGCATCAAGTTGAGTTACGCCCAGGGGGGGGGGGGGGGGGGCGGGGGGGACAAAGACCCACTAAGCACATTAACGCC…	371	429	343
242	TATCGTGGGGCGTAGGTGATGGGGAAAGGGAAACGTACGAGGCGCATACATCGAGGTGGGGGCGCGTGGCCCTCATGAAAATTCCTGCGACGGGGGGGAATACCTCTTCAGGAGGTTTATGCCACCCGGAGTCGTCAACTCAAAACTCCGCTATTCGTCTGAGTCCCCTTTCCCAGGGAGCTAGGTGTTTCACACCCACGTGTTAACGAGGCATGCGGCCAAGGCACAGGAGCAGGAAGGTGCATCAGGGCCCTAGGTGGTTCACCGAGGTTCGGATGATGGAAAGCAAGATATGAAAAGTTCGGCGCCGTGGGGCATAATCGATGCGAATCGTGGCACGGGTCTTCGCTTGCGGGAAAGGACGAGGTTATCCCTTCTGGTACACACGGGGGCGCGATG…	105	226	226		225	GGGGGGGGGGGCTTGTCGCGAGTACGGTTCGTCGGACGAAATAAATTAATCAACCCAAAACGGGGGGGGGGGGGGGGGGGCCTGAATCTAAGAGACTGTAAGGCATCATAGTGTGTAGATTACGCCCGGAGGGGGGGGGGGGGGGGGGGGGGGGGGGGGGATCTAAAGATCCCACTTAATGCACATTAACGCCTGTATTTTCCTCATCAGGGGCTATCCTTCGAGGGTTACCGGCGCAATGAGACGGGGGAACTCTTTTACAAGGACTCTCGACCCGAACCGTTGATTGGAGCTCACGTTGTACGATCTTGTATGGCCTAACGGTTTTGCTTGGGAATTTCGTACGAAAGTCAGACCTTAGCAAGTCATAATAAGATCTCTGCTCGGTAGATACTTCGA…	453	464	626
243	CAAAACACCCAACGGCTCTTTCTTCCAAAACATCCCGGAGACGACTAAAAACTTGTATCGTGGGGCGTAGGTGATGGGGAAAGGGAACCGTACGGGAATGATGATTCCGTAGCCGTGGCAAAAAAAAACAAAAAAAAAAAAAATACGGGGGGGAATACCTCTTCAGGAGGTTCGGGTAGGATGAGACGTTCCTTCAATGGACGGAATGGAGGATTCAGACGGCGACTATTCGATTGCAACCTCGGGTTCATAACCAACAAAGAGGTCCGGCGTTACGCAGCCCATTCTTGGACTATAACGCCTTTCAGGCCCCAGCTCTCGTTAGCTTTGTTCTTATGGGCAGGTGTACGGAAACGAACTCAAGGTGGGGCATAATCGATGCGAATCGTGGCAACGGGC…	81	226	225		226	GGGGGGGGGGGCTTGTCGCGAGTACGGTTCGTCGGACGAAAAATTAATCAACCAAAACGGGGGGGGACTCCTTAGCCTCCGACCGAGGTATTAGCCATCGGTACCCCTTCGCGACAGCCCGAGGGGGGGGGGGGGGGGGGGGGGGGGGGGATCTAAAGATCCCACTAAGCACATTAACGCCTGCATTTTCCTCATCAGGGGGGGGGGGGGGGGGGGGGGGGGGTTGCCAAGGGAATAGGGATCGGGGACTCTCGACCCGAACCGAACAGGGGGGGGAGGGGGGGGATCTTAATGCTGCCGGAGCTTCGCACCGCTGATAGCACGGAAATGTGATGGGGGGGGGGCGGGGCGGTATAAGTGAGAAATACACCATGCCCATTTTCCGGCGCAGGCGAGAAC…	386	611	544
244	GTTCGTGTGAAAAGCAAATAGAAAGTTCGGGCGGGGGCAAATCGATGACGGCCGGTTGCTGCGGGGGAGGTTATCTCGGTCACACGGGATGACTATTGTTTACCGGTCCTAACGGTATGACTCATGGCTGGGCCGTGAACTTATACTAGGTATGGGCGTCTCTTTTCCAACATCCAAGACAAAAACGTGGGGTAGGTGGGGGAAAGACCGAGGGAACTGAACAGAGTTCACCGCCCCGCTGTCATGCACGTGGACGTCTGCGTCCGTGCCGGGGGAGTGCCGGGCTGGAGGTGTTCAGGTTTGTAAGATATCAAACGACCAACGGGCCGCTGTTGCAGCACACCACCTGCGAGGTGCACAGGCCATGTCCCGAG	42	75	75		227	GGGGGGGGGGGCTTGTCGCGAGTACGGTTCGTCGGACGAAATAAATTAATCAACCCAAAACGGGGGGGGGGGGGGGGGGGCCTGAATCTAAGAGACTGTAAGGCATCATAGTGTGTAGATTACGCCCGGAGGGGGGGGGGGGGGGGGGGGGGGGGGGGGGATCTAAAGATCCCACTTAATGCACATTAACGCCTGTATTTTCCTCATCAGGGGGGGGGGGGGGGGGGGGGGGGGGGTTATGCCAAGGGAAGTGAGTGGATCGGGGACTCTCGACCCGAACCGTTGATTCGAGCTCACGTTGTACGATCTTGTATGGCCTAACGGTTTTGCTTGGGAATTTCGTACGAAAGTCAGACCTTAGCAAGTCATAATAAGATCTCTGCTCGGTAGATACTTCGA…	445	659	702
245	GTTCGTGTGAAAAGCAAATAGAAAGTTCGGGCGGGGGCAAATCGATGACGGCCGGTTGCTGCGGGGGAGGTTATCTCGGTCACACGGGATGACTATTGTTTACGGGTCCCCAGGAATGTTACGGCGGGACCCCTTTCAGGATGAAAGCGCATACTAATGCTGGAAGTACCAATTACCTGTCTAATGGTTCGTAGGTGGGGGAAAGATCCGAGGGAACAGAACAGAGAGCATGATGTAAGCATACATCTATGGTTAGCAGTTGCAAAGCTTGGATCCCGGAGTAAGGCTCGCCGGTATGTCACATAAGATATCAAACGACCAACGGGCCGCTGTTGCAGTACACCACCTGCGAGGTGCACAGGCCATGGCCCGAG	41	2	30		228	GTTATAGTTCGACTTCCATGACCAGTTCATAGAGTTTAAAGTGTTCACGAGGACGGGGGGGGGGGGGGGCCGACTTTGCCCCGAGATACGTGCTGTTCTGCCATACATCAGCGCGGGGGAACGTGTAGCCGAGCGCGGAATTCAGCGCGCGCGAGGGTAAACCGGGGGGGTCTGGTCTCGGACTGATAGTTCCACCACGTTTCTTCTCAACCTCCCGCGACATCTGACCGGCGAACACGAGGGGGGGGGGGGGGGGGGGGGGCACCGGCGATGTATACTATTACAATAGACGCGCGAAAGTCAATGTTTGTGGGGGGGGGGGGGGGGGCTTGTCGCGAGTACGGTTCGTCGGACGAAAAATTAATCAACCAAAACGGGGGGGGGGGGGGGGGGCCGAAT…	481	430	449
246	TGGGTTCGAGGAGAAGGAATTTTTCATATTTATCCTCACCAGCGTTCTACTCAAAAAAAAAAAAAAAACGGGGTGATAAAACATGAAGTTCGGCCCGGTGCGGCAATAATGGCGGTTCTTGCGGGAAGGACGAGACCTTCTCAACGGGGCGGATGCTGGGGCCCGAATGACGGCGGGGTCCTTCACTCTTGCACGCAAGGGAAGCGGGCCCAACCCGTCATAGCCCATACATCGCAATGAAGTGGGGGAGGTATGGGACTTCGGGTGAGTACGCCGGTGCTACTACATTCTAGGCAAATGGGGGAAATTCAGGGGTTATGCCCCATCATAGATAACGGGGCCTTCAGATCAT	18	53	53		229	GAACGTGTAGCCGAGCGCGGAATTCAGCGCGCGCGAGGGTAAACCGGGGGGGTCGGGTCTCGGACTGATAGTTCCACCAGAGTAATCCGCCTTCAAAAGGAGTAGTTTCCTTAAGCTCGCCATGGGCTCGGGGGGGGGGGGGGGGGGGGGGGGGGGGGGGGGGGGGGGGGGGGGGGGGGGGGGGGGGGGGGGGGGGGGGGGGGGGGGGGGCTTGTCGCGAGTACGGTTCGTCGGACGAAAAATTAATCAACCAAAACGGGGGGGGACTCCTTAGCCTCCGACCGAGGTATTAGCCATCATATTAATATGTCCCACGCGTAGTGGGGGAAGGTTCGAGGCCCCGATACTGATCTAAAGATCCCACTAAGCACATTAACGCCTGCATTTTCCTCATCAGGG…	464	448	346
247	CAAAACACCCAACGGCTCTTTCTTCCAAAACATCCCGGAGACGACTAAAAACTTGTATCGTGGGGCGTAGGTGATGGGGAAAGGGAACCGTACGGGAATGATGATTCCGTAGCCGTGGCAAAAAAAAACAAAAAAAAAAAAAATACGGGGGGGAATACCTCTTCAGGAGGTTCGGGTAGGATGAGACGTTCCTTCAATGGACGGAATGGAGGATTCAGACGGCGACTATTCGATTGCAACCTCGGGTTCATAACCAACAAAGAGTCGGTAGCGACTGACTCACCTGCAGGAAGGTGCATCAGGGCCCTAGGTGGGCTCTCGTTAGCTTTGTTCTTATGGGCAGGTCTACGGAAACGAACTCAAGGTGGGGCATAATCGATGCGAATCGTGGCACGGGGC…	89	226	226		230	GGGGGGGGGGTTGTCGCGATACGGTTCGTCGGACGAAAAATAATCAACCAAACGGGGGGGGGGGGGGGGGGCCGAATCTAAGAGACTGTAAGGCACATGTGTGGTGCCGAGGGGGGGGGGGGGGGGGGGGGGGGGATCTAAAGATCCACTAGCCATTAACGCTGCATTCCCATCAGGGGGGGGGGGGGGGGGGGGGGTTGCAAGGGATAGGGATCGGGGACTCTCGACCCGAACCGAACAGGGGGGGGGGGGGGATCTTAATGTGCCGGACTTCGCACCGCTGATGCACGGAAATGTGTGGGGGGGGGGCGGTATAAGAAATACACCATGCCCATTTTCCGCGCAGGCGGAAGGGGGGGGGGGGGGGAGGAACGGGGGCCCTGTCAAATGTGAAGCATG…	348	466	376
248	TCGTGGAATGGGGGGAATATCTCAGGAGGTCATGCCCCCGTAAATCGGCGTACGCGCATAGAGTACCACGGGCAAAGATAGGGGCGTAGAGGCAAAAAGGAAATGTACCCGGGCAGAGAAGTCGCTCCAAAGGGTGATAAAGAGATTGCATGACGCAGCTAACTAAACCCCAAAACTGTTTTACCGTGTTCCGGGGACCTTCTGTCACACGGGGGGGACTTGTGAGGGGCCAATGACGGGCTGGGGTCCTTTCACGTCTTTGTGTGCAAACCCCAAACGGTCTTCTTCCAAACATCGGGACTAAAAACTGTATTGGGGAGTGATGGGGATTTCGGGTGGTTCGCGGGTATTTGAA	28	56	56		231	GGGGGGGGGGGCTTGTCGCGAGTACGGTTCGTCGGACGAAAAATTAATCAACCAAAACGGGGGGGGACTCCTTAGCCTCCGACCGAGGTATTAGCCATCGGTACCCCTTCGCGACAGCCCGAGGGGGGGGGGGGGGGGGGGGGGGGGGGGATCTAAAGATCCCACTAAGCACATTAACGCCTGCATTTTCCTCATCAGGGGGGGGGGGGGGGGGGGGGGGGGGTTGCCAAGGGAATAGGGATCGGGGACTCTCGACCCGAACCGAACAGGGGGGGGTAGGGGGGGGATCTTAATGCTGCCGGATGTGTGTAACATGGGATCGCACGGATTGTCCGCGTCGATAATTCTTCGAGATAAGTGAGAAATACACCATGCCCATTTTCCGGCGCAGGCGAGAAC…	387	611	573
249	TGTTACGAGGCAGCGCAGGCACAGACAGAAGGTGCATCGGCCTAGGTGGTCCCGAGGTTCGGATGATGAAAAGCAGATAGAATCGCGCCGGGGATAATCGTGCGACGTGACGGGCTCGCTTGGGAGACGAGGTATCCTTCTGTAACACAGGGGCGCGATGAGGCCAGACGAGTGGTCTAGTCGAAAGGACTCTGGAACCAACCAACGGGGACTTGGTGGTCGAACAGGTTCATTAAGTTAGCAGTGGCCTAAACTCTGAATCGTCTTTATCGTGGGCGAGATGGGAGGAACCGTCGAGGCGCATACTAGGGGGGGGGTGGCCCTATGAAATCTGCGACGGGGGGAATACCTCTTCAGATTATGCCACCGGTAAAATGGCTCCTACCGGCATATTGATCA…	56	127	127		232	GGGGGGGGGCCACTTTCCCCAGATACTGCTGTTCTGCCAAATCAGCCGGAGTGTAGCCAGCGCGGAATTCAGCGCGCGCGAGGGTAAACCGGGGGGGTCGGTCTCGACGAGTCCACCACTTTCTTCTCAATCCGCGAATCGAACCCTGATGACACGTGATATTAGCCGCAGGGCTTTTAGACACGGATGGGGGGGGGGGGGGGGGGGGGGGGGGGGGGGGGGGGGGCTTGTCGCGATGGTTCGTCGGACGAAAAATAATCAACCAAACGGGGGGGGGGGGGGGGGCCGAATCTAAGAGACTGTAAGGCATCAGTTGAGTTACGCCCAGGGGGGGGGGGGGGGGGGGGGGGACAAAGACCACTAAGCACATTAACGCCTGCTTTCTACAGGGGGGGGGGG…	325	357	369
250	TCATCATGCGGCAGGAAGGTGCTAGGGCCTAGTTTACGAGGTTCGGATGATGAAAAGCAAGATATGAAAAGTCGGCGCCGTGGGGCATATCAGGAACGTGGACGGGCTCGTTGCGGGAAAGGACGAGGTTATCCTTCGTACACCGGGGCGCGAGACTATTGTTTAACGGGGCCCCCAGGAATGTTACGGGCTGGGGTCCCCTTTCACGGTCTTGGGTGGTCGCAAAACACCCAACGCTCTTTCTTCCAAACATCCGGAGCTAAAAACTTGTCGTGGTCGCGTAGGTGAGGGAAGGAACCGTACGGGAATGTGATTCGTAGCCGTGCAAAAAAAAAAAAAAAAAATACGGGGGGAATACCTCTTCAGGTTACGGTAGGGGTAGCTCTTACGGCCATCCTC…	77	162	162		233	GGGGGGGGGGGCTTGTCGCGAGTACGGTTCGTCGGACGAAAAATTAATCAACCAAAACGGGGGGGGACTCCTTAGCCTCCGACCGAGGTATTAGCCATCGGTACCCCTTCGCGACAGCCCGAGGGCGACCCACAAGCTTCCCGAGAGTGACGGGCGCGCACCTGAACACGCTCTTAACGCCTGCATTTTCCTCATCAGGGGGGGGGGGGGGGGGGGGGGGGGGTTGCCAAGGGAATAGGGATCGGGGACTCTCGACCCGAACCGAACAGGGGGGGGGGGGGGGGGATCTTAATGCTGCCGGAGCTTCGCACCGCTGATAGCACGGAAATGTGATGCGTCGCGTTACTGGTTGACAGACTCGTAATATGTGTATAGGCGCGCGGGCTGGACCGCTTAGCT…	406	590	454
252	AAAGGAACTAGAGCGCATACGAGGGGGCCTCCCTGAAAATTCCTGCGACGGGGGGGAAACCTCAGGGTTATGCCCGGATAAATCGGCTCGCCGCGGCTATGATTCCCGCTTCGATTCGGTGTTCACCACTGTAAGAGCTGCGGCCAAGGACGAGCAGAGGTGCACAGGCAGGGTCACGAGGTTCGGATGATAGAAAGCAATATGAAATTCCGCGCCGGCTATCGGCAACGGGAGGGTCTTGCTGCGGGGACAGGCTGTACAGGGGCCGTGACATTGACGGGGTTCCCAGGATGTTCGGAATCTTCACGATTGGCAGACTGATACGCGTCCGCTAACACCCGCGACTAAACTTGTTGGGGCGTAGGTGATGGGG	28	33	63		234	GGGGGGGGGGGCCGACTTTCCCCCGAGATACGTGCTGTTCTGCCATACTCAGCGCGGGGGAACGTGTAGCCGAGCGCGGAATTCAGCGCGCGCGAGGGTAAACCGGGGGGGTCTGGTCTCGGACTGATAGTCTCCGATGGAATGGCTCTTACCTTCAAAAGACTAGAACGCACTGCGCACGGGGGCAATTACACCACGTTCAGAGTGGTCTTACGCAGCCCACAACTATTCAATCGTCAATGTTTGTGGGGGGGGGGGGGGGGGCTTGTCGCGAGTACGGTTCGTCGGCGAAAAATTAATCACCAAAACGGGGGGGGGGGGGGGGGGCCGAATCTAAGAGACTGTAAGGCATCATAGTGTGAGTTACGCCCGAGGGGGGGGGGGGGGGGGGGGGGGGGG…	447	499	596
253	GGATATCTCGCTACCTCTTTCCTCTTTCTTCCAAAACATCCCGGACCTAAAACTTTATCGTGGGGCGTAGGAGATGGGAAGGGAAGTCAGGTTAGTTATTGTCCATTCCGTGAAGCCTACCCCCCAGAAAAAAAATAGGGGGGGATACTCTTCAGGAGGTTTATCACACGAGTAAAAATCGCTCCTACGCGGCATTTGATTACCCGACTATTCGATTGCAATGTCCTGGTCACGCCACGTGCTGGTGTTTGCAGCTGTGCGTGCCCTTCCGACCCTACTAAAAAAAAAAAAAAAAACGGTTCGGATGATGAAAGCAAGATATAAAAGTTCGGCGCCGTGGGGCATAATCGATGCGAATCGTGGCACGGGCTTCGCTTGCGGGAAAGGACGAGGTATCTT…	48	156	177		235	GGGGGGGGGGCTTGTCGCGAGTACGGTTCGTCGGACGAAAAATAATCAACCAAACGGGGGGGGGGGGGGGGGGCCGAATCTAAGAGACTGTAAGGCATCATGTGTGGTAGCCGAGGGGGGGGGGGGGGGGGGGGGGGGGGGATCTAAAGATCCACTAAGCCATTAACGCCTGCATTTTCCAGTTCCAGTACTACACTTCACGGGGGTGCTACTTTTATAAATCGTGTATCTGGGACTCTCGACCCGAACCGAACAGGGGGGGGGGGGGGGGATCTTAATGTGCCGGACTTCGCACCGCTGATGCACGGAAATGTGATGGGGGGGGGGGGCGGTATAAGGAAAATACACCATGCCCATTTTCCGCGCAGGCGGAAGGGGGGGGGGGGGGGGACGGACACG…	342	548	548
254	CATGCGGCAGGAAGGTGCTAGGGCCTAGTTTACCGAGGTTCGGATGATGAAAAGCCAGATATGAAAAGTCGGCGCCGTGGGGCATATCGAGGAATCGTGGACGGGCTCGTTGCGGGAAAGGACGAGGTTATCCTTCGGTACACCGGGGCGCGATGACTATTGTTTAACGGGGCCCCCAGGAATGTTACGGGCTGGGGTCCCCTTTCACGGTCTTGGTTGGTCGCAAAACACCCAACGGCTCTTTCTTCCAAACATCCCGGAGACTAAAAACTTGTCGTGGGCGCGTAGGTGATGGGTAGGAACCGTACGGGAATGTGATTCGTAATTTGGATCCTCCAAGGTAATGTTGCGATCCAGGCGATCGGGCGCACGACTACGGTAGGGAGTAGCTCCTTACGG…	90	179	179		236	GGGGGGGGGGCTTGTCGCGAGTACGGTTCGTCGGAGAAATAATTAATCAACCCAAAACGGGGGGGGGGGGGGGGGGGCCTGATTAAGAGACTGTAGGCATCATGTGTGTAGATTAGCCCGAGGGGGGGGGGGGGGGGGGGGGGGGGGGGGATCTAAAGATCCCACTTATGCACTTACGCCTGTATTTTCCTCATCAGGGGCTACCTTGAGGGTTACCGGCGCAAGACGGGGGAACTCTTTTACAAGGACTCTCGACCCGAACCGTTGATGGAGCTCACGTTGTACGATCTTGTATGCCTACGGTTTGCTTGGAATTTCGTACGAAAGTCAGACCTTAGCAGTCATAATAGATCTCTGCTCGGTGATACTTCGATGAACCCGTATAGATATTTCAGCGGT…	430	496	604
255	CTTACTCTGTGGCGGTCTTCGCTTGCGAAGACGAGTACCTTCTGGTCCACGGGGGGCGTGACTATTGTAACGGCTTCCCAGAATGTTAGGGCGGGGGACCTTTCACGGTCTTGGGTGGCCAAACACCACACCTTCTCCAAAATCCGACGACTAAAAACTGTATCGGGGCGTAGGTGATGGGAAGGGAACTACGTCAGAAGCAAAGTTCAACACGCCCTGCTGATGCCGGGGTGCGGGAATACCTCTTCAGGAGATTACGAGACACTCCCCATTATACATATAGAAGACCCGACTATTCATTGCAAACCTCGGTCATACCACAAGAGTGGAGGACTGACCACCTGCGAAGGTGCACGGGCCCTAGTGGTTCACCGAGGTAGACCCCACACCTAGGCAGCG…	59	122	122		237	GGGGGGGGGGGGGGGGGGACGGACACGGGGGCCCTGTCTAAAATGTGAAGCATGGACGATGTAACTGGGGGGGGCATACCCCAATACGGGTTGCCTCCTCACGTCTGGCGATACGGGGGGCGCGCCCGGTCCGACCCACCCTCACGACCTATCTCTGAGCCACCAAGAGTGGTTAAGGCATCCAAATCTGCTTGTTATAGTTCGACTTCCATGACCAGTTCATAGAGTTTAAAGTGTTCACGAGGACGGGGGGGGGGGGGGGTCGACTTTCCCCCGAGATACGTGCTGTTCTGCCATACATCAGCGCGGGGGAACGTGTAGCCGAGCGCGGAATTCAGCGCGCGCGAGGGTAAACCGGGGGGGTCTGGTCTCGGACTGATAGTTCCACCACGTTTCTTC…	450	317	391
256	GTTCTGTGAAAAGCAAATAGAAGTTCGGGCGGGAAATCGATGACGCCGTGCTGAGGGGAGGTATCTCGTCACACGGGATGCTATGGGTCCCAGGAATGTACGGGCGGGACCCTTTCAGTCCTTGTAAAACCAACCCTTCCACATCAAACAAACGTGGTAGTGGGGAGACCAGGACAGAAAGATTCACCCCCGCTGTCATCACGGTTGGACCTTCAGATTAGCACCCTTATCGGCCCAGCACGTATACGCGCATGTACCATTATCCTGCTGTTGCAGCACCCACTGCGGGGCACAGGCCATGTCCGAG	5	0	8		238	GGGGGGGGGGCTTGTTCTTAAACTGCACGCTTCATAAGCTCCAACACAGACGCTGAACCCCCGGGGCCGATCTAAGGACGTAAGGCATCAGTGTGAGTTGCCAGGGGGGGGGGGGGGGGGGGGGGGGGATCAAAGATCCACTAAGCAATTAACGCCTGCATTTCATCAGGGGGGGGGGGGGGGGGGGGGGGTTGCCAAGGGAATAGGGATGGGTCTCGACCCGAACCGAACAGGGTGGGGGGGGGATCTAATGCCCGGAGCTTCACCGCTGATAGCACAAATGTGATGGGGGGGGGGGGGGGGGGGGGGGGGGGGGGGGGGGGCCGGCCTCTTCCCGCAGCCATTAAGCTGTACGATGACAGTGTGAGTTCTAAAATGGAAGCATGGCGATGTAATGGG…	358	397	426
257	GTTCGGGCGGGGGCAAATCGGACGGCGGCCAAAAGTCGGAGGGTTGAAAAGGCGAACGTGAATTTCCACATCTCCAACTCCCCAGGAAGTTACGGCGGACCCCTTCGGTCTTGCCAAAACCCACCTCTTTTCAATCCAAGAAAACGTGGGGTAGGTGGGGGAAAGCCGAGGGAACAGAACAGAGTGTCACCGCCCCGCTGTCTGACGTGGTTGGAACTCTCAGATTAGCACCCGGGTAGGCCGCCGGTTGTCCATAAGATATCAAACGACCAACGGGCCGCTGTTGCAGCACACCACCTGCGAGGTCACAGCCTGTCCCAGTTCTGTGAAAGGAATAGAAA	21	42	42		239	TAAGCACAATGTGAGTTAGCGAGGGGGGGGGGGGGGGGGGGGGGGGGACTAAGTCCACTAAGACATTAACGCCTGCATTTCTCTCAGGGGGGGGGGGGGGGGGGGGTTGCCAAGGGATAGGGATGGGGCTCTCGACCCGAACGAACAGGGGGGGGGGGGGATCTTAATGCTGCGGAGCTTCCGCTGATAGCACGATGGATGGGGGGGGGGGGGGGGGGGGGGGGGGGGGGGGGGGGGGGCCGGCCTCTTCCCGCATGCCATTAAGCTGTACATGAAGTGTGATGTGCTAAAATGTGAGCATGGCGATGTAATGGGGGGCATACCCCCAAACGGGTTGCTCCTCACGCTGGCGATACGGGGGGCGCGCCCGGTCCGCCCCCCTCACGACCTATCTTGAGC…	307	397	389
258	GGTTATCTCGGTCACACGGGATGACTATTGTTTACGGGTCCCCAGGAATGTTACGGCGGGACCCCTTTCAGGTCTTGTCCAAAACCCAACCTCTCTTCAACATCCAAGACACAAAACGTGGGGTAGGTGGGGGAAAGACCGAGGGAACAGAACAGAGTGTCACCGCCCCGCTGTCATGCACGTGGTTGGAACTCTTCAGATTAGCACCCGGAGTAAGGCTCGCCGGTATGTCACATAAGATTTCAAACGACCAACGGGCCGCTGTTTCAGCACACCACCTGCGAGGTGCACAGGCCATGTCCCGAGGTTCGTGTGAAAAGCAAATAGAAAGTTCGGGCGGGGGCAAATCGATGACGGCCGGTTGCTGCGGGGGA	41	75	75		240	GGGGGGGGGGGCTTGTCGCGAGTACGGTTCGTCGGACGAAAAATTAATCAACCAAAACGGGGGGGGACTCCTTAGCCTCCGACCGAGGTATTAGCCATCGGTCTCGCCTGCAATAACGCCTGTCATCGGACCGCCCGCCACAGCACACTTGGGGCGCGCACCTGAACACGCTCTTAACGCCTGCATTTTCCTCATCAGGGGGGGGGGGGGGGGGGGGGGGGGGTTGCCAAGGGAATAGGGATCGGGGACTCTCGACCCGAACCGAACAGGGGGGGGGGGGGGGGGATCTTAATGCTGCCGGAGCTTCGCACCGCTGATAGCACGGAAATGTGATGCGTCGCGTTACTGGTTGACAGACTCGTGCTTACGGTCCCGTAAAGGGATGCGCAGGCGAGAACG…	445	590	599
259	GTTCGTGTGAAAAGCATATAGAAAGTTCGGGCGGGGGCAAATCGATGACGGCCGGTTGCTGCGGGGGAGGTTATCTCGGTCACACGGGATGACTATTGTTTACGGGTCCCCAGGAATGTTACGGCGGGACCCCAGCTTTTCTGTTCTCCGTTGTGCGATATAAGATTTATTGTATCAGACGTGAACGTGGGGTAGGTGGGGGAAAGATCCGAGGGAACAGAACAGAGTTCACCGCCCCGCTGTCATGCACGTGGTTGGAACTCTTCAGATTAGCACCCGGAGTAAGGCTCGCCGGTATGTCACATAAGATATCAAACGACCAACGGGCCGCTGTTGCGGCACACCACCTGCGAGGTGCACAGGCCATGTCCCGAG	45	67	76		241	GGGGGGGGGGGCTGCGCGAGTACGTCGTCGGACGAATAAATTAATCAACCCAAAACGGGGGGGGGGGGGGGGGGCTGAATCTAAGAGCGTAAGGCATCATAGTGTTAGAGATCCGACACCCGACAAGTCACGGATCCTCGACTATAGCGGTACTCCCACTTAATGCACATTAACGCCCAGCGCGTCGTGTCCATCTGACGTATTCTTATGATTAGTTATGCCCAAGAGAAGTGTGGGATCGGGGACTCTCGACCCGAACCGACAGGGGGGGGGGGGGGGCTAGTCTTAAACCTCCAGCGTAGAGGGACGGAGGTGTGTGGCTGCGGGGGGGGGGGGGGGGGGGGGGAAAATGTGTGTAACACGAACGTTGGCGCATAGAAAGAGGTTCAATTATATAGT…	465	524	606
260	TTCGTAGGGAAAATCGGGGGGAATACTCTTCAGGAGATTATGCCACCCGTAAATCGGCGTACGTGCATATGATTCACGACTATTCTCAACCCGGAGCGGAAGTGGCAAGCCGATTGTGGCAGATCAAGCGGGGCAGAGAAGTCGGACTCCAAACGGGGTGATAAAGCAAGATATGAAAGTCGGCGCCGTGGGGCATATCGTTGGCGGTCTTGCGGGAAAGGGAGGTTATCCTTCTGTACACACGGGGGCGGATCTTGTTGAGGGGCCCGCATGACGGGCTGGGGTCCTTTCACGGTCTTCGTGTGCAAACCCCAACGGTCTTCTTCCAAACATCCCGAGGACTAAAAACTTGTATCGTGGGGGAGGTGATGGGGATTTTCTGGGGTGAGATTCGTCCGG…	47	109	109		242	TGCGCGCAGAGGGTATGAGAGTGGGAAGCCCGTCTTTCTACTCGGTCGAGCACGTAGAGGAGAACTTCGAGGGCTTTTGCGCGATCATCTGATCGGCGAACACGAGGGGGGGGGGGGGGGGGGGGGCTTACAGAACGATACCCCTGAGCGTTGGCCTCTTGCTCCTAGTGGGAAGGGGGGGGGGGGGGGGGGGGGGGGGGGGGGCTTGTCGCGAGTACGGTTCGTCGGACGAAATAAATTAATCAACCCAAAACGGGGGGGGGGGGGGGGGGGCCTGAATCTAAGAGACTGTAAGGCATCATAGTGTGTAGATTACGCCCGGAGGGGGGGGGGGGGGGGGGGGGGGGGGGGGGATCTAAAGATCCCACTTAATGCACATTAACGCCCAGCGCGTCGTGG…	458	525	571
261	CGAGACTCGGTCCGGTGTTGGGTACCGCTCTTCAGGAGGTTTATGCCCCGGGAAAATTGGTCGCTACGCGCATATTGTTCACCCGACTATTCGTTGAACCTCGGGTTCAAACCAAAAGAGTCGTAGCAGATGCTGCGATCGTACAAAACCCAAAACAGTCATTTGCTTATACAAGCTCATGCTGTTTCCGCTGTGCCGTGAAAGTTCGGCGCTGGGGCATATTCGATGCGATCAGGGCACGGGCTCGTTGCGGGAAAGGACGAGTTATCTTCGGTAAACGGGCGCGATGACATTGTTAACGGGGTTCCGCACGATGTTACGGGTGGGACCCCTTTCACGGTCTTGGTGGTCGCAAACACAAGGCTCTTCTCCAAACATCCCGAGAGACTAAAACTTGTG…	52	159	159		243	CCCGGAGGGGGGGGGGGGGGGGGGGGGGGGGGGGGATCTAAAGATCCCACTTAAGCACATTAACGCCTGTATTTTCTATCAGGGGGGGGGGGGGGGGGGGGGGGGGGTTATCCAAGGGAAGTAAGTGATCGGGGACTCTCGACCGACCGAACAGGGGGGGGAGGGCGCATGTTCGCGTCGCATAGGCCAGACGCAGAACCGATTTTCACGGGTGTGATTCAATATTGGGGCAACTCGATCATGTGGGGCGCCGACAACACTAAGGCAAAATTGCCTTGCGTAGAACCATATAGTGCAACTTACACCCCTGAGGGGGGGGGGGGGGGGGGGGGGGGGGGGGGGGGGGGTGGGGGGGGGGGGGGGGGGGGCATCACCGCCCAATACGGGATGCCTTCCTCA…	492	623	645
262	AGGTACGGTAGGGTAGCTCTTACGCCATCCCGTCGGTCAATCCCGACTTTCGATACGCTAGTAAGCTCTCCGTAATGGAACGAGGGCAGTCATTCATTATCGTCAAGACAGGCCTAGTTAGAGGTCTGAGAAAACAAGATATGAAAAGTCGGCCCGTGGGCATATCAGGAACGTGACGGGCTCGGCGGAAGGACGAGGTTTCCTTCGTACACCGGGCGCGAGCTATTGTAACGGGGCCCCCAGGAATGTTACGGGTGGGTCCTTTCACGCTTGGTGTCGCAAAACCAGCTCTTTCTTCCAAACCCGGAGCTAAAAACTTGTCGTGGTCGCGAGGGAGGAGGAACCGTACGGGATGTGATTCGTAGCCGTGCAAAAAAAAAAAAAAAAAATACGGGGGAA…	27	109	109		244	GGTATTAGCCATCGGTACCCCTTCGCGACAGCCCGAGGGGGGGGGGGGGGGGGGGGGGGGGGGGATCTAAAGATCCCACTAAGCACATTAACGCCTGCATTTTCCTCATCAGGGGGGGGGGGGGGGGGGGGGGGGGGTTGCCAAGGGAATAGGGATCGGGGACTCTCGACCCGAACCGAACAGGGGGGGGAGGGGGGGGATCTTAATGCTGCCGGATGTGTGTAACATGGGATCGCACGGATTGTCCGCGTCGATAATTCTTCGAGATAAGTGAGAAATACACCATGCCCATTTTCCGGCGCAGGCGAGAACGGGGGGGGGGGGGGGGGGACGGACACGGGGGCCCTGTCTAAAATGTGAAGCATGGACGATGTAACTGGGGGGGGCATACCCCAATAC…	397	610	567
263	CTCTCAAACTCCGAGACGACAAAACTGTATGTGGGCGGGTGGGAAGGACTACGAGCGCACATCGAGGTGGGGGCGCGTGGCCCTAGAAATTCCTCGAGGGGGGTACGAAGAAGCGATAACGGGGCGAAGTGCCATAAGAGCGTGCCATCCTTCCTCATTGCGGTGTTTCCCCACTGTCGGCGGCCAAGGCACGAGCAGGAAGGTGCTCAGGCCTAGGGTCCAGGCGATGTGAAGCAATAGAAATGGCGTGGGAACGTCGAACGTGAGGTCTTCGCGAACGAGACTTGGTACCGGGGGGGATGATATGTTAGTCCCCGATGTTACGAGCTGGGGTCCTTTCGCTTGGGTGCGAAAAACGG	39	60	60		245	GGGGGGGGGGGCTTGTCGCGAGTACGTTCGTCGGACGAAATAAATCAGGACCAGGCTATACTTTCAGCAGACAGTATGTCGCGTGACGCAGTTGGAGGCATCATAGTGTGTAGACTCCTAGCAGATGCTCGGACAGCATCAGGAAGTAAAGTCAATAAAATGTCCCCTTAATGCACATTAACGCCTGTAATTTCCTCATCAGGGGGGGGGGGCGCATAATTATCCGTGGCGAGATACCCGGTTGGGTCGATATGGAGTCTTGTTGGGCACGGTAAGAAGAACGCAGCCGATAGCCATATGTCACAACAGGAATAGAAAAGAGTTTTCGGGGGGGGGGGGGGATTCATTCGAAGACGCCTCAGGCAATAATCTGAGGTTTTACTGGAGGGAACGAGCAAC…	426	587	653
264	ATGTTACGGCTGGGACCCCTTTGAACCTGGTCGCCACCATCTGCTCGACATGTAGAAGCTTCCGACAAACTAAAACCGTGGGCGTAGGTGTGGGGAAAGACCGACGGGAATCAGAAGCAGAGTTCACCGCCCCGCTGTCGATGCACGTGGTGTGGAATCCTCTTCAGGAGTTTATGCCACCCGGAGTAAATGGCTCGCGGCATATTGTCACCCGACTATTTGCACCTCGTGTTCATACACAAAGAGTCGGACGACGACACACGGTATGACCCTTGCAACCTAATATGTTCGCATCACGCATGAGACACCCCGAGCTGACTGTGCAACAAAACCCCGTGTACGTGCACGGCCGCTTGCGGGAAGGACGTATCCTCGTCACAGCCGCGATGATATTGTTTA…	44	107	114		246	GGGGGGGGGGCTGTCCAGTACTTGTCGCGAAAATTAATACCAAACGGGGGGGGGGGGGGGCCTGATCTAAAGACTGTAAGGCATATAGTGTGTAGATACGCCCGGAGGGGGGGGGGGGGGGGGGGGGGGGGATCAAAGATCCCACTAATGCACATAACCCTGATTTTCTCATCAGGGGGGGGGGGGGGGGGGGGGGGTTATGCCAAGGGGTGCGTGGTCGGGACTCCCGAACCTTGATTCGAGCTCACACGCGCTCGGCTAAGCCCGCCCAAAACGCCACTGTGCCAACTTCCAGTGTGATGAAAGCACTCCTTGATCCGATGTAATGGATGGTCGTGCGTACGGGGGGGGGGGCCAAAGACTTTGCATCGTAGTCGTGTAAGGCTGTGACAACGGGGG…	389	500	512
265	ACCAACGGGCCGCTGTTGCAGCACACCACCTGCGAGGTGCACAGGCCATGTCCCGAGGTTCGTGTGAAAAGCAAATAGAAAGTTCGGGCGGGGGCAAATCGATGACGGCCGGTTGCTGCGGGCGGAGGTTATCTCGGTCACACGGGATGACTATTGTTTACGGGTCCCCAGTGAATGTTACGGCGGGACCCCTTTCAGGTCCTTGTCCAAAACCCAACCTCTTTTCCAACATCCAAGACAAAAACGTGGGGTAGGTGGGGGAAAGACCGAGGGAACAGAACAGAGTTCACCGCCCCGCTGTCATGCACGTGGTTGGAACTCTTCAGATTAGCACCCGGAGTAAGGCTCGCCGGTATGTCACATAAGATATCAAACG	32	77	77		247	GGGGGGGGGGCTTCCGTACGGTCGTGGACGAAAATAATCAACCAAAAGGGGGGGGGGGGGGAGTCTTTCTGGTCTGCCTTAAAGGCACGACCGCTAAGAGCGCGGCGCCGGGGGGGGGGGGGGGGGATCTAAGTCACTAAGCACTTAAGCCTGCATTCTCATCAGGGGGGGGGGGGGGGGGGGTTGCCAAGGAATAGGGATGGGGACTCCGACCCGACCGAACAGGGGGGGGGGGATCTATGCGCCGGAGCTTACCGCTGATACAGAAATGTGATGGGGGGGGGGGGGGGGGGGGGGGGGGGGGGGGGGGGGGGGGCGGCCTCTCCCGCATGCCATTAACTTACGTGACAGTGTGATGTGTCCTACGCACTTACTCTCGGGCCGAGAAATTGTCTGCCC…	303	360	338
266	GGCCTTTCTCAAACATCGAGACGACTAAAAACTTGTATCGTGGGGCGAGGTGTGGGGAAAGGACCGTAGAGGCGCAACATGAGGTGGGGGCGCGTGGCCCTCATAAATCCTCGACGGGGGGTATAATCACGTATAGAATTTGGCAATAATGCATTGAGCGAACCTTTCACCCGACTATTCATGGTTTTCACCCCACGTGTTAACGGCAGGGCCAAGGAGAGCGGGAAGTGCTAGGGCCCTAGGTGTCCAGGTCGATGTGAAGCAAGTATGAAGTTCGGCGTGGGAAATCGTCGAATCTGCACGGTCTCTGACAGCGAGGACTTTGTAACCGGGGGGATGATATGTTTAGGGTCCCCCAGATGTTACGGGCTGGGGTACCCTTAGGCTTGGTGGTCGAAA…	46	106	106		248	GGTCTGTACACATTACACCGCCCGGGTGGATTGTCTCTATCCTCGACGTAGGGGGGGGGGGACGACACGGGGGCCCTGTCTAAAATGTGAAGCATGGAATGTAATGGGGGGGCATACCCAATACGGTTGCCCCTCACGTCTGGCGAACGGGGGCGCGCCCGGTCCGACCCACCTCACGACCATCTCTGAGCCACCAAGAGTGGTTAAGGCATCCAAATCTGCTTGTATAGTTCGCTTCCATGACCAGTCATAGAGTTTAAAGTGTCAGAGAGGGGGGGGGGGGCCGACTTTCCCCCGAGATAGTGCTGTTCTGCATACATCAGCGCGGGGGAAGTGTAGCCGAGCGGGAATTCAGCGCGCGCGAGGGTAAACCGGGGGGGTCTGGCTCGGACTGATAGT…	368	538	541
267	AATCGGCTCGCTACGGGCATATGATCACCCGACTATTGAATCAGGGGACCGATGAGACGACTCGCACTTCTTCTTGACGGAGCTGCGAATGCTCAGGGCCCTAGGTGTTCACCGAGGTCGGATGATGAAACGAAGATATGAAAAGTTCGCGCCGGGGGCATAATGAGCGAATCGTGGCACGGGCTTCGCTTGCGGGAAGAGGAAGGTTATCCTTCTGGTACAAGGGGGCGCGATGACTACCCGCTTTCGAGTTTACAATAAGGGGTCCACTGGCACCTTGTGCCCTTGGGGTTTTGGGGGCGCAAACACCCATCGGCTCTTTTTCCAAAACACCCAGACGACTAAAAACTTGTACGTGGGGCGTAGGATGGGAAAGGGACCGTACGGGATGATGATTCC…	65	171	101		249	GGGGGGGGGGCTTGTCGCGAGTGGTTCGTCGGACGAAAAATAATCAACCAAACGGGGGGGGGGGGGGGGGCCGAATCTAAGAGACTGTAACCGACCCGGGATTTATCTAAGAGGTTATCATGGAGACCTATCTCGTCTAGAAGTACCCACTAAGCACATTAACGCCTGCTTTCTCACAGGGGGGGGGGGGGGGGGGGGGGGTTGCCAAGGGTTGTCTTCTAACATTAGTAAATAATTTAAGATATACAGTGTCCAGAGGATCTTAATGCTGCCGAGCTTCGCACCGCTGATGCACGAAATGTGATGGGGGGGGGGGCGGTATAAGTGAAAATACACCTGCCCATTTTCCGGCGCAGAGCACAAGGTTCACCCCAGGGTTGTTTTGTCACTTATCCGTGA…	305	382	504
268	AGGCACAGGCATGAAGGTGATCAGGGCCTGGCTGCTGCACGGTCCTGATTCCCCTATAAATATAAATCACCAGTACAAAGGGCATAATCGATGCGAATCGTGGAGGGTCTTCGCTGCGGGAAAGGACGAGGTTATCCTTCTGGTACACACGGGGCGATGACATTGTTAACGCGTCCCCAGAAGTACGCTGGGGTACCTTTCACGGTCTTTGGTGGTCGCAAAACACCACGCTCTCTTCAAACATCCCGAGACGACTAAAACTTGTATCGTGGGGGTAGGTGATGGGGAAAGGGACGTAGAGGCGCATACATCGAGTGGGCGCTGGCCCTCTGAAAATTCCTGCGACGGGGGGAAACCTCTTCTGGAGGTTTATCCCGGAGTAAAATCGGCTCTCGCGCA…	64	152	152		250	GGGGGGGGGGGCTTGTCGCGAGTACGGTTCGTCGGACGAAATAAACTAATCAACCCAAAACGGGGGGGGGGGGGGGGGGGCCTGAATCTAAGAGACTGTAAGGCATCATAGTGTGTAGATTACGCCCGGAGCTCCTGGTAGGCCAATTTTGCGCTTAGTGTAAAAACATACTGCCTGGACTCACATTAACGCCCAGCGCGTCGTGGTCCAATCTGACTGTATTCTTGATGATTAGTTATGCCCAAGGGAAGTGAGTGGATCGGGGACTCTCGACCCGAACCGAACAGGGGGGGGGGGGGGGGGGCATAGTCTTAAAGCCTCCAGCGTAGAGGGACTGGAGGTGGTGTGGCTGCGGGGGGGGGGGGGGGGGGGGGGGGGATAAATGTGTGTAACACGAAC…	486	398	644
269	AAGGACGTATCCTCGTCACGGCGCGAGATATTGTTTACGGGTCCCCCAGAATGTTCGGTGGGACCCCTTTGAACTGGTCGCCCTCTGCTCGACATGTAAAGCTTCCGACAACTAAAACCTGGGCGTGGTGGGGGAAAGACCGACGGATCAGAAGAGGTTCACCGCCCGCTTGATGCACGTGGTGTGAATCCTCTTCAGAGTTTATGCCACCCGAGTAAGGCTCGCGGCATATTGTCACCCGATATTTGCACCTCGGGTTCTACACAAAGAGTCGACGACGACAATGGAGGTCTAGCCCTAGTCACGAGGTTCGAGGAAAAGCAGAAAAAGTTCGGCCGGGCAAATCGAGAACGGCACGGCCGCTTGCGGG	31	71	71		251	CAGTAGAGTTTAAAGTGGTCACGGAGGACGGGGGGGGGGGGGGGCCGACATTATCCCCCGAATATCGTGCGTTCTGACCATACTCGTCCGGAGGGGGGAACGTGTAGCCGGCTGCGGAATTCAGCTGCGCGCAGAGGGTAAACCGGGGGGGGGGGGGGGGAATTTCATGGTAGACGTCGAGACCAGCATCACCTAGGAAGACCTGTTCTGACCGGCGAACACGAATGCGCGAGCCCGCCTGAGGTTGATCGCGCGTCATATGCGTTGTTTTAGGGGGGGGGGGGGGGGGGGGGGGGGGGGGGGGGGGGGGGGGGGGGGGCTTGTCGCGAGTACGGTCGCGGAAAATAAATTAATCAACCCAAAAGGGGGGGGGGGGGGGGGGGCCGAATCTAAGAGACT…	490	370	465
271	TCGCGCTAAAACTTATCGGGGCGTAGGTGATGGGGGGAATACGTCAAGCAGTTCAACACGCCCTGCTGCCGGGGGCGGGATACCCTTCAGGAGATAGAGACCTCCCCATTATACATATAGAGACCCGACTATTCATGCAACCTCGTCATACCAAAGATGGAGGACTGAACCTGCGAGGGCACGGGCTGTGGTTCACCGAGGTAACCCCACACAGGGCTCGGCACGATTATCGTTACTACTCTGGGCCGTGCCGACAGCTGCGAATATTCGAGTAGTGCGGAAAGCCGGGCGATTGTACGTTCCCAAATTTAGGGCGGGGCCTTCCGTCTTGGTGGCCAACACCACCTTCCAAA	25	54	54		252	GGGGGGGGGGGCTTGTCGCGAGTACGGTTCTCGGACGAAATAAATTAATCAACCCAAAACGGGGGGGGGGGGGGGGGGGCCTGAATCTAAGAGATGTAAGGCATCATAGTGGTAGAGATCCGACACCGATCGAAGGGTCACAGGATCCTCGTACTATAGCGGTACTCCCACTTATGCACATTAACGCCCAGCGCGTCGTGGTCCAATCTGACGTATTTTGATATAGTTATGCCCAAAGAAGTGTGTGGATCGGGGACTCTCGACCCGAACCGAACAGGGGGGGGGGGGGGGGGCATAGTCTTAAAGCCTCCAGCGTAGAGGGACTGGAGGTGGTGTGCTGCGGGGGGGGGGGGGGGGGGGGGGGATAAATGTGTGTAACACGAACGCTTGGCGCATAGA…	472	510	632
272	GGGGGGGCGCTGGCCCATGAAAATTCCTGACGGGGGAATACCTCTTCAGGAGGGACGGGAGTTGGCCCTCATCGACTGACGGTCCGGAACACGTCGGCTATCGCTACTGCTCATTCATCAAAATGCCTACTTGTATAGCCTCGTTGGAAGACAGGGCAGAAGGTGCATCAGGCCCAGGTGGTTCACCAGGTTCTGGATGATGAAAAGCAAGATTAAAAGTTCGGCGCGTGGGGCATAATCGATGCGAACGTGGACGGGTTCGCTTCGGGAAGACGAGGTTATCCTCTGGTACACACGGGGGCGATTATTGTTAAGGGGTCCCAGAATTACGGGCTGGGTCCCTTTCCGGTCTTTCGGGTGGTCGCAAACAGGCTGTCAATAGTAGCAGTGGCCATTCTG…	59	126	147		253	GGGGGGGGGGCTTGTCGCGGTACGGTTCTCGGACGAGTAATTAATCAACCCAAAACGGGGGGGGGGGGGGGGGCCTAATCAAGAGACTGTAAGGCATCATATGGCTCAAGGGTCTGACCCGAGGGCAGTCTCATCTCCTAACGCAGTTATGCTACGTACCCGTGCGCTGCTGCATCATAGGATAGACATGCAGTTCCAGGGGGGGGGGGGGGGGGTTAGCCAAGGAATAGTGGATCGGGGACTCTCGACCCGAACGAACGGGGGGGGGGGGGGGGGGGCCATGGCCATGAAGAGCCGGCATCCGGCCCCCACAGACGGCAACCGGGGGGGGGGGGGGGGGGGGGGGGGGGGGGGGGGGGGGGGGGGGGGTTAAAGATTTCTTCCGGTAGAACCATATAG…	473	353	469
273	CCAGGAAGTCGGGGGGTCCCTTTCACGGCTTTGCAGTGTATGTTCCCTCCCTTGGCTCAGCGCAGAGTTCCGATAAAACTTATCTGGGGTGTGGGGAAGGACGGAATGAGTCCGTACCGTTCTTTCGGTGGGCCCTCGGTCGATTACTTGGCTAATGTTGTTTCAGCGGCGTAATGGTGCTCGCCAATGTTCACCCAACATCGTTGAACGGTTATACCACAAGAGTGGAGCGACTACTCACCGGGAGGTGATCGGGCGTGGTCACGAGTGGGATAACAGATTAAAACGCGCGTGGGGTATCGATCGATGTGGCAGGGCTTCCTGCGGGAAGCGAGTCCTTCTGACACGGGGCGCGATGACATTACGGGGTCCC	40	74	58		254	CAACCCTCACGACCTATCTCTGAGCCACCAAGAGTGGTTAAGGCATCCAAATCTGCTTGTTATAGTTCGACTTCCATGACCAGTTCATAGAGTTTAAAGTGTTCACGAGGACGGGGGGGGGCGACCATCTACATAGGACGCCCTAGCGGTCATGGGTACCGCCGAAGGCTGCGGGGGAACGTGTAGCCGAGCGCGGAATTCAGCGCGCGCGAGGGTAAACCGGGGGGGTCTGGTCTCGGACTGATAGTTCCACCACGTTTCTTCTCAACCTCCCGCGACATCTGACCGGCGAACACGAGGGGGGGGGGGGGGGGGGGGGGCACCGGCGATGTATACTATTACAATAGACGCGCGAAAGTCAATGTTTGTGGGGGGGGGGGGGGGGGCTTGTCGCGAGTA…	435	598	594
274	ATCCCGGAGACGACTAAAAACTTGTATCGTGGGGCGTAGGTGATGGGGAAAGGGAACCGTACGGGAATGATGATTCCGTAGCCGTGGCAAGAAAAAACAAAAAAAAAAAAAATACGGGGGGGAATACCTCTTCAGGAGGTTCGGGTAGGATGAGACGTTCCTTCAATGGACGGAATGGAGGATTCAGACGGCGACTATTCGATTGCAACCTCGGGTCACTACATAACTTTCACTAAGAAAGAATCATAGGCAGTGAGAAGCTGCCCATCAAGGGCCCTAGGTGGGCTCTCGTTAGCTTTGTTCTTATGGGCAGGTGTACGGAAACGAACTCAAGGTGGGGCATAATCGATGCGAATCGTGGCACGGGCTTCGCTTGCGGGAAAGGACGAGGTTATCCTT…	93	222	222		255	CTGATAGCACGGAAATGTGATGCGTCGCGTTACTGGTTGACAGACTCGTGCTTACGGTCCCGTAAAGGGATGCGCAGGCGAGAACGGGGGGGGGGGGGGGGGGACGGACACGGGGGCCCTGTCTAAAATGTGAAGCATGGACGATGTAACTGGGGGGGGCATACCCCAATACGGGTTGCCTCCTCACGTCTGGCGATACGGGGGCGCGCGCCCGGTCCGACCCACCGGGTCGAGCATTGCCAACAGATGCAACCAGGGAGTGCCCCGTCTGTATGGCTTGTTATAGTTCGACTTCCATGACCAGTTCATAGAGTTTAAAGTGTTCACGAGGACGGGGGGGGGGGGGGGCCGACTTTCCCCCGAGATACGTGCTGTTCTGCCATACATCAGCGCGGGGGA…	493	331	337
275	GAACTCTTCAGATTAGCACCCGGAGTAAGGCTCGCCGGTATGTCACATAAGATATCAAACGACCAACGGGCCGCTGTTGCAGCACACCACCTGCGAGGTGCACAGGCCATGTCCCGAGGTTCGTGTGAAAAGCAAATAGAAAGTTCGGGCGGGGGCAAATCGATGACGGCCGGTTGCTGCGGGGGAGGTTATCTCGGTCACACGGGATGACTATTGTTTACCGGTCCCCAGGAATGTTACGGCGGGACCCCTTTCAGGTCCTTGTCCAAAACCCAACCTCTTTTCCAACATCCAAGACAAAAACGTGGGGTAGGTGGGGGAAAGACCGAGGGAACTGAACAGAGTTCACCGCCCCGCTGTCATGCACGTGGTTG	38	75	75		256	GGGGGGGGGGCTTGTCGCGAGTCGGTTCGTCGGACGAAAAATTAATCAACCAAAACGGGGGGGACTCCTAGCCTCCGCGGTATAGCCATCGGTACCCCTTCGCGACAGCCGAGGGGGGGGGGGGGGGGGGGGGGGGATCTAAAGTCCCACTAGCACATAAGTGCATTTCCTCATCAGGGGGGGGGGGGGGGGGGGGGGGGTTGCCAAGGGATAGGGATCGGGGACTCCGACCCGAACCGAACGGGGGGGAGGGGGGGATCTATGCTGCCGGAGCTTCGCACCGCTGAGCACGAAATGTGATGGGGGGGGGGGGCGGTATAAGTGAGAAATCCCTGCCCATTTTCCGGGCAGGCGAGAACGGGGGGGGGGGGGGGACGGACAGGGGGCCCTGTTAAAATG…	318	513	450
276	CGCAAAACACCCAACGGCTCTTTCTTCCAAAACATCCCGGAGACGACTAAAAACTTGTATCGTGGGGCGTAGGTGATGGGGAAAGGGAACCGTACGGGAATGATGATTCCTCTACGACGGTGACCGACCTTTTTTCACCGGACATATTTTCGTTTGTGAGCTCTTCAGGAGGTTCGGGTAGGATGAGACGTTCCTTCAATGGACGGAATGGAGGATTCAGACGGCGACTATTCGATTGCAACCTCGCTCAGAGGATATTGTTTGCGACTTCCCGGGGCTAAACCGGATGTTGAATGTGCATCAGGGCCCTAGGTGGGCTCTCGTTAGCTTTGTTCTTATGGGCAGGTGTACGGAAACGAACTCAAGGTGGGGCATAATCGATGCGAATCGTGGCACGGG…	89	225	195		257	GGTCTGTACACATTACACCGCCCGGGTCGGATTGTCTCTATCCTCGACGTTAGGGGGGGGGGGGACGGACACGGGGGCCCTGTCTAAAATGTGAAGCATGGACGATGTAACTGCCGACGCTGAGCCCGCATGAGAGATATCTGTCATCCCAGGTGTCCATTGAGGGCGCGCCCGGTCCGACCCAACCCTCACGACCTATCTCTGAGCCACCAAGAGTGGTTAAGGCATCCAAATCTGCTTGTTATAGTTCGACTTCCATGACCAGTTCATAGAGTTTAAAGTGTTCACGAGAGCTGTGCACGACAATTAACTTCTTCACACAGCCCGCTGTTCATCTCCGCCGAATATATTCGCGGGGGAACGTGTAGCCGAGCGCGGAATTCAGCGCGCGCGAGGGTA…	380	264	298
277	GGTGGGGCGCGTGGCCCTCATAAAATTCCTGCGACGGGGGAATACCTTTCAGGAGGTTTATGCCACCCGGAGAAAAATCGGCTCGCACGCGGCATATTTGTTTATTCCCTCCCTGGGGCTCCTGCGGGTTGCATCCGGTCGTGGAAGGCATGCGGCCAAGGCACAGAGCAGGAAGGTGCACAGGGCCCTAGGTGTTCACCGAGGTTCGGATGATGAAAAGCAAGATATGAAAAGTTCGGCGCGTGGGGCATAATCGATGGAATCGTGGCACGGGCTCTTCGCTTCGGGAAAGGACGATTATCCTCTGGACACACGGGGGCGCGATGACTATTGTGTTAACGGGTTCCCCCAGGAGATGTTACGGGCGGGGTACCCTTTCACGGTCTTTGGGTGGTCGCA…	78	196	196		258	TCTTTGGTTACACCAATACCTTCATCAGTCCTCGAGCAACGCGACGAACACACATCAGTACTGCAACACATATTGGGAGCGCTTCCTGCGTGGGGGGGGGGGGGGGGGTCGCGCGCCGAGAACGAGTTTCCAGACGCGGTGCGACCAGGATGAGCGCACCTTCCTCACGTCTGGGCAGCTATACGGGGGGGCGCGCCCGGGTCCGATTCCCACCCTCACGATCCTATCTCTGAGCCACACCAAAGAGTGGTTAAGGCATCCAAATCTGCTTGTTATAGTTCGACTTCCCATGACCAGTTCAGTAGAGTTTAAAAGTGGTTCACGGAGGACGGGGGGGGGGGGGGGCCGACATTATCCCCCGAGATATCGTGCTGTTCTGACCATACATCAGTCGCGGGG…	478	343	483
278	AGTTACGGTAGGGGTAGCTCTTCGGCCATCCTCGTCCGTCAACTCCCCTATTCGATAGTGGTCGGGCAATGTGTCACTTATCGGGATTGTATCATGCGCAGAAGGTGCTAGGCCTAGTTCCGGTTCGGATGATGAAAAGCAAGATTCCTCCAGGGTCAATAATTCAGCAATCGATAGACCCGCAGAATGATGGACGGACGAGGTTATCCTTCGGTACACCGGGGGATGACTATGTTTACGGGGCCCCAGGAATGTTACGGGCGGGTCCCCTTTCACGGTCTGGGTGGTCGCAAAACACCCAACGGCTCTTTCTTCCAAACACCCGGAGCTAAAAACTTGTGTGGGCGCGTAGTATGGAAGGACCGTACGGGAATGTGATCGTAGCCGTGCAAAAAAAAA…	47	126	95		259	AAAACGCCACTGTGCCAACTTACCAGTGTGTATGAAAGCACTCCTTGAGTCCGCATGTAATGGAGATGGCCTCGTGACGTATCGGGGGGGGGGGGGGCCAAAGACTTTGCTATCAGTCAGTCGTGTAAGGCTTGGTGGTAGCAACGGGGGGGGGGGGGGGGGGGGGGGGGGGCATCACGCCCAATACGGGAATTGCCTTCTCACGTCTGGGCAGCTATCGGGGGGGCCCCCGGGTCCGTCACCCTCACGATCCTATCTTAGCCACACAAAGATGTTAGGCATCCAAATCTGCTTTTATAGTTCGACTTCCCATGACCAGTTCAGTAACCCTCATCCGATTGATCAATCCCCTAGGCCCACAGCTGTTGTTCTTCGTAGATATCGTGCTGTTCTGCCATA…	507	244	339
279	GGCCAAGGCACAGGAGCAGGAAGGTGCATCAGGGCCCTAGGTGGTTCACCGAGGTTCGGATGATGAAAAGCAAGATATGAAAAGTTCGGCGCCGTGGGGCATAATCGATGCGAATCGTGGCACGGGTCTTCGCTTGCGGGAAAGGACGAGGTTATCCTTCTGGTACACACGGGGGCGCGATGACTATTGTTTAACGGGGTTCCCCCAGGAAATGTTACGGGCTGGGGTACCCCTTTCACGGTCTTGGTACACCATAGTCCAATCACCTATGGATTTACTACCTTAGTAGGTCATACGACTAACAACTTGTATCGTGGGGCGTAGGTGATGGGGAAAGGGAACCGTACGAGGCGCATACATCGAGGTGGGGGCGCGTGGCCCTCATGAAAATTCCTGCGA…	109	226	226		260	ATCCTATCTCTGAGCCACACCAAAAGTGGTTAAGGCATCCAAATCTGCTTGTTATAGTTCGACTTCCCATACCAGTTCATAGGTTTAAAAGTGTTCCGGAGGACGGGGGGGGGGGGGGCCGACATTATCCCCCGAGATATCGTGCTGTTCTGACCATACATAGTCGCGGGGGGGGAACGTGTAGCCGAGCTGCGGAATTCAGCTGCGCGCAGAGGGTATGAGAGTGGGAAGCCGTCTTTCTACTCGGTCGAGCACGTAGAGGAGAACTTCGAGGGCTTTTGCGCGATCTCGATCGGCGAACACGAGGGGGGGGGGGGGGGGGGGGGCTTACAGAACGATACCCCTGACGTTGGCCTCTTGCTCCTAGTGGGAAGGGGGGGGGGGGGGGGGGGGGGGGGG…	502	601	599
280	TTGGTAACCGGGGGCGGATGATATGTTTAGGGTCCCCCAGATGTTACGGGCTGGGGTACCCTTTCAGGCTTGGGTGGTCGAAAACAACCCAGGCCTTTCTCAAACATCCGAGACGACTAAAAACTTGTATCGTGGGGCGTAGGTGTGGGGAAAGGGACCGTACGAGGCGCAAGGTTAACGGGGGCATCACAGTTCGGCTCAGCTGCAATACGCTCTTCTAGCTAATCACGTGATAGATATTTGGCAATAATAATGCATTGAGTCCGAACCATTTCACCCGACTATTCGATTGCGGTGTTTCACCCCACGTGTTAACGGGCAGGGCCAAGGCACAGAGCAGGAAGGTGCTCAGGGCCCTAGGTGTCACAGGTCGATGTGGAAAGCAAGTATGAAAGTTCG…	64	130	150		261	GGGGGGGGGGCTTCCGTACGGTCGTGGACGAAAATATAACCAAAAGGGGGGGGGGGGGGAGTTTTCTGGTCTGCTTAAAGGCACGACCGCTAAGAGCGCGCCCGGGGGGGGGGGGGGGGGATCTAAGTACTAAGCACTTAAGCCTGCATTCCATCAGGGGGGGGGGGGGGGGGGGTTGCCAAGGAATAGGGATGGGGACTCCGACCCGACCGAACAGGGGGGGGGGGATCTATGCGCCGGAGCTTACCGCTGATACAGAAATGTGATGGGGGGGGGGGGGGGGGGGGGGGGGGGGGGGGGGGGGGGGGCGGCCTCTCCCGCATGCCATTACTTACGTGACAGTGTGATGTGTCAAAATTGAAGCGGCGATGTAAGGGGGGGGCATACCCAAACGGGTGC…	324	336	343
281	GGGAAGGGACCGTACGGGAGATGTCTCGGCAAAAAAAAAAAAAAAATATAGGAATCCTCTTCAGGAGTTACTGCCCCGGGAATGGCGCTACGCGCATATGGTCACCCGACTATTCGTAACCTCGGTTCAAACCAAGAGTCGTAGCAGATGCTCGATCGTACAAACCCAAACAGTCATTGCTTAACAAAGACTGTTCCGTGGCCTTTTTCCGGGGTGCGCCTTCACGAGGGATGCGATCGGGCACGGTCTCGTTGGGGAAGGACGGTTATCTTCGTAAACGGCGGATACATTGTTAACGGGTCCCCACATGTTACGGGTGGACCCCTTTCCGTCTTGTGGTCGCAACACAGGCTTTCTCCAAACATCCCGAGGCTAAAACTGTATCGGGGGCGTAGGTGAT	36	101	101		262	GGGGGGGGGGGGGGGGGATAGGATTCACTTTGGTGTGCCGGAAGTGTTTTCGAAATTTCTTAGTGAATGTCGTGCTAACTGAGACCGTAGATGAGGGGCGCTGCCGTAGGACTTAGAGCCCTGTCGCCCAGGCTCCCCTTGGCTACCGGCTAAGTAGCCCGGAGGCAACGTCGAAGCCTTGCGGTATCTCAGTCTCTAAATGCGCGCGGCCTGAGTACTGCGGGGGGGGGGGGGGGTGGGGGGGGGGGGGGGGGGAGTAGATTGAGGTAAAGTCTAACGGGGTTTCGACTGCAGCCAAGTTAACGCCGGGGGGGGGGGGGGGGGGGGGGGGGGGGGGGGGGGAATCTACAAATACGGACTATTAACAAAGGCCTAGTACGCAAAGGGACACTACGGAGG…	247	185	197
282	AATCGGCTCGCGACGGCATATGACACCCGACATTGATTGCACCTCGGTTCAACCAACAAGATCGGGGACTGCCCTGGAGAAGTGCTGGGCCCTAGGTGTTCACCGAGGTCGGAGATGAAACGAAGAATGAAAGTTCGCGCCGGGGGCATAATGAGCGAATCGTGGCAGGGCTATAGTTGTTTAGTTCCGAACTTCCATTATCTTTGACCTAATAGTAGTCCACTATTAGTTAAGCGTTCCCAGGAATGTTACGGGGCTGGGTACCCTTTCAGGTTTTGGGGGAACACCCAACGGCTTTTTTCCAAACACCCAGACGACTAAAAACTGACGTGGGGCGAGGATGGGAAAGGGACCGTACGGGATATGATTCCGTAGCCGGGCAAAAAAAAAAAAAAAAAA…	35	132	47		263	GGGGGGGGGGGCTTGTCCCGAGTACGGTTCGTCGGACGAAATAAATTAATCAATCCAAAACGGGGGGGGGGGGGGGGGGGCCTGAATCTAAGAGACTGTAAGGCAAAAGTACACAGAGTTGACCGTCTTGACCCTCCTTGGAGTTGTCAACGTGGGGGGGATCTAAAGATCCCACTTAATGCACATTAACGCCTAAGAACATGATGAGTCCGGTAGGTGCCTGCGTGTCCTACCTACCTCCGTTAGGGAAGTGAGTGGATCGGGGACTCTCGACCCGAACCGAACAGGGGGGGGGGGGGGGGGGGGGGGGGGGGGGGGGGGGGGGGGGGGGGGGGGGGGGGGGGGGGGGGGGGGGGGGGGGGGGGGGGGGGGGGGGGGGGGGGTTCCAGCGTTACAGTT…	530	231	427
283	GGTGTTCACCCCACGTGTTACGAGCATGCGCCAAGGCCAGGAGCAGGAAGTGCATCAGGGCCCAGGTGGTTACCGAGGTTCGGATGAAAAGCAGATTGAAGTTCGGGCCGTGGGGCATAATCGATCGAATCGGGCACGGGTCTTCCTTGCGGGAAAGACGAGGTATCCTTCTGGTACACACGGGGCGATGACTATTGTTTAACGGGGTTCCCCCAGGAATGTTACGGCTGGGTACCCCTTCACGTCTTTGGTGGTCGCAAACACCCCGGCTCTTTCTTCCAAACATCCCGAGCGCTAAAAACTTGTCGTGGGCGTAGGTGATGGGGAAGGGAAACGTACGAGGCGCATACATCAATGGGGGCGCGTGCCCTCATGAAAATTCTGCGACGGGGGGGATAC…	94	175	175		264	GGGGGGGGGGCTTGCGCGAGTACGGTTCGTCGGACAAAATTAATCAACCAAACGGGGGGGACTCCTAGCTCCGACCGAGGTATTACCATCGGACCCCTTCGCGACAGCCCGAGGGGGGGGGGGGGGGGGGGGGGGGGGATCTAAAGATCCCCTAAGCCATTACGCCGCCCCGCCATCTGGTAAAATGTATCCCCTACGAGTCCAGCGTTAGGTCGGGATCTCGCCCGAACCGAACAGGGGGGGGGGGGGGGGATTAATGCTCCGGAGCTTCGCACCGCTGATAGCCGGAATGTGTGGGGGGGGGGGGCGGTATAATGGAAATACACCATGCCCATTTTCCGGCGCGGCGAGAACGGGGGGGGGGGGGGGACGGAACGGGCCCTGTCTAAAATGTGAAGC…	361	430	325
284	CTGGTACAAGGGGGCGCGATGACTATTAGTTTAAGGCGTTCCCCAGGAATGTTACGGGGCTGGGTACCCCTTTCAGGTTTTGGGGGCGCAAACACCCAACGGCTCTTTTTCCAAACACCCAGACGACTAAAAAACTTGTCGTGGGGCGTAGGATGGGAAAGGGACCGTACGGGATGATGATTCCGTAGCCGGGCAAAAAAAAAAAAAAAAAAAAATACGGGGGGAATACTCTTACAGGGGTTATGCCACCGAGTAAAATCGGCTCGCTACGGGCATATGATCACCCGACTATTGATTGCAACCTCGGTTCAAACCAACAAGATCGGGCGACTGCCCTGGAGAAGGTGCTCAGGGCCCTAGGTGTTCACCGAGGTCGGATGATGAAATGAAGATATGAAA…	62	158	169		265	GGGGGGGGGGGCTTGTCGCGAGTACGGTTCGTCGGACGAAATAAACTAATCAACCCAAAACGGGGGGGGGGGGGGGGGGGCCTGAATCTAAGAGACTGTAAGGCTCGTAGAGGCGGACGGTCGTCCTTTAAACGTTCGAGGAGGCTCTCCTACATTAGTGTAAAAACATACTGCCTGGACTCACATTAACGCCCAGCGCGTCGTGGTCCAATCTGACTGTATTCTTGATGATTAGTTATGCCCAAGGGAAGTGAGTGGATCGGGGACTCTCGACCCGAACCGAACAGGGGGGGGGGGGGGGGGGCATAGTCTTAAAGCCTCCAGCGTAGAGGGACTGGAGGGGCGGCGACATGTGGACTGTCATCTATCGGCACGGGTTGAAACTGGTTAAACACGAAC…	487	659	701
285	GTTCGTGTGAAAAGCAAATAGAAAGTTCGGGCGGGGGCAAATCGATGACGGCCGGTTGCTGCGGGGGAGGTTATCTCGGTCACACGGGATGACTATTGTTTACGGGTCCCCAGGAATGTTACGGCGGGACCCCTTTCAGGTCTTGTCCAAAACCCAACCTCTCTTCAACATCCAAGACACAAAACGTGGGGTAGGAGCTGGCACCTGAGGTACGGGTCCGTTTCGACATCACTAGCGTGTCCTCGGCACGTGGTTGGAACTCTTCAGATTAGCACCCGGGCGGACCCTTGGCACACACGATCAACGACGTATAGGTGAGCTATGGGTTCCTGTTGCAGCACACCACCTGCGAGGTGCACAGGCCATGTCCCGAG	38	75	75		266	GTTATAGTTCGACTTCCATGACCAGTTCATAGAGTTTAAAGTGTTCACGAGGACGGGGGGGGGGGGGGGCCGACTTTGCCCCGAGATACGTGCTGTTCTGCCATACATCAGCGCGGGGGAACGTGTAGCCGAGCGCGGAATTCAGCGCGCTGCGAGGGTAAACCGGGGGGGTCTGGTCTCGGACTGATAGTTCCACCACGTTTCTTCTCAACCTCCCGCGACATCTGACCGGCGAACACGAGGGGGGGGGGGGGGGGGGGGGGCACCGGCGATGTATACTATTACAATAGACGCGCGAAAGTCAATGTTTGTGGGGGGGGGGGGGGGGGCTTGTCGCGAGTACGGTTCGTCGGACGAAAAATTAATCAACCAAAACGGGGGGGGGGGGGGGGGGCCGAA…	498	332	351
286	CACGTGTTAACGAGGCATGCGGCCAAGGCACAGGAGCAGGAAGGTGCATCAGGCCTAGGTGGTCACCGAGGTTCGGATGATGAAAAGCAAGATAGAAAAGTTCGGCGCCGTGGGGCAAATCGATGCGAATCGTGGAACGGGTCTTCGCTTGCGGGAAAGGACGAGGTTATCCTTCTGATACACACGGGGGCGCGATGACTATGTTTAACGGGGTCCCCCAGGAATGTTACGGGCTGGGGACCCCTTTCACGGTCTTTGGTGGTCGCAAAACACCCAACGGCTCTTTCTTCCAAAACATCCCGAGACGACTAAAACTTGTATCGTGGGGCGTAGTGATGGGGAAAGGGAACCGACGAGGCGCATACATCGAGGTGGGGGCGCGTGGCCCCCATGAAAATT…	105	208	208		267	AGGCATCATAGTGTGTAGATTACGCCCGGAGGCATGCGGAAGCGCCACTAGGACTCCATTGGGTCAAGGAGTCCGACAACCTACATTAACGCCTCCATTACGATAACGCGGCGCCCTGCTCTTTTAATGTGTAAGATAAAGCGAAGGGAAGTGAGTGGATCGGGGACTCTCGACCCGAACGGCCGATTTGAAGCATGGTACCTCTCAATATCTTCGCTCCGTTACCTATAGTCCGCGAGGTACTGGAAAAATAGGGCGAAGTTTCCCGCAAAGGCGGGGGGGGTTCCAGCGTTACAGTTCTCAGTCCTCGAGCAACGTATTCCAGAGAGTAACGGGGGGGGGGGGGGGGGGGGGGGGGGGGGGGGGGGGGGGGGGGGGGGGGGGTCGCGCGCCGAGAAC…	440	685	697
288	GTTCGTGTGAAAAGCAAATAGAAATTCGGGCGGGGGCAAATCGATGACGGCCGGTTGCTGAGGGGGAGGTTATCTCGTCACACGGATGACTATTGTTTACGGGTCCCCAGGAATGTTACGGGCGGACCCCTTTCAGGTCCTTGTCCAAAACCCAACCTCTTTTCCAACATCCAAGACAAAAACGTGGGGTAGGTGGGGGAAAGACGAGGGAACAGAACAGAGTTCACCGCCCCGCTGTCATGCACGTGGTTGGAACTCTTCAGATTAGCACCCTTAAATCGGACCGCAGTCAACGTATACGGCTGCATGTTACCATTACCGTCGCTGTTCAGCACACCACCTGCGAGGTGCACAGGCCATGTCCCGAG	42	69	69		268	GGGGGGGGGGCTTGTCGCGAGTACGGTCGCGGAAAATAAATTAATCAACCCAAAAGGGGGGGGGGGGGGGGGGGCCGAATCTAAGAGACAGTAAGGCATCATAGTGTGTAGATTCGCCCGGAGGGGGGGGGGGGGGGGGGGGGGGGGGGGGATCTAAAGATCCCACTTAAGCACATTAACGCCTGTATTTTCTATCAGGGGGGGGGGGGGGGGGGGGGGGGGGTTATACAAGGGAAGTAAGTGATCGGGGACTCTCGACCGACCGAACAGGGGGGGGGGGGGGGGGGGGGGGGCACCGTTCAAGACTGAAGGTAGAGACTGAGAGCAGTGTGATTCAATATTGGGGCAACTCGATCATGTGGGGCGCCGACAACACTAAGGCAAAATTGCCTTGCGTAG…	385	511	607
289	CATCCCGGAGACGACTAAAAACCCAGTCCATCACTATGTGTTGTGGTGGCGTGTGCCGCTGGCACACATACGGATTCCGTAGCCGTGGCAAAAAAAAAAAAAAAAAAAAAAAATACGGGGGGGAATACCTCTTCAGGAGGTTCGGGTAGGATGAGACGTTCCTTCAATGGACGGAATGGAGGATTCAGACGGCGACTATTCGATTGCAACCTCGCTCAGAGGATATTGTTTGCGACTTCCCGGGGCTAAACCGGATGTTGAATGTGCATCAGGGCCCTAGGTGGGCTCTCGTTAGCTTTGTTCTTATGGGCAGGTGTACGGAAACGAACTCAAGGTGGGGCATAATCGATGCGAATCGTGGCACGGGCTTCGCTTGCGGGAAAGGACGAGGTTATCCTT…	88	210	176		269	GGGGGGGGGGGCTTGTCGCGAGTACGGTTCGTCGGACGAATAAATTAATCAACCCAAAACGGGGGGGGGGGGGGGGGGCTCTGCATACAGTCACTTATTAGCATTGATGTCCAACTGTACTCGTAATGGGGGGGGGGGGGGGGGGGGGGGGGGGGATCTAAAGTCCCACTTAATGCACATTAACGCCTGTATTTTCCTCATCAGGGGGGGGGGGGGGGGGGGGGGGGGGGTTATGCCAAGGGAAGTGAGTGGATCGGGGACTCTCGACCCGAACCGTTGATTCGAGCTCACGTTGTACGATCTTGTTGGCTAACGGTTTTGCTTGGGAATTTCGTACGAAAGTCAGACCTTAGCAAGTCATAATAAGATCTCTGCTCGGTAGATACTTCGATGCACCCC…	462	355	566
290	GAGGTTATCCTTCTGGTACACAGGGGGCGGAGACTATGTTTACGGGGCCCCCAGAATGTTCGGCTGGGGACCCTTTCACGGTCTTGGGGCGCAAAAACCCAACCTCTTCTTCCAAAACATCCCGAGACGACTAAAACTTGTATCGTGGGGGTAGTGATGGGGAAAGGAACCGAGAGGGCATACATCGAGGTGGGGCGGTGGCCCCCAGAATTCCTGCGAGGGGGGAATACCTCTTCAGGAGGTTTAGCACCCGGAGTAAAAACGGCCGCTCGGGCATATTGATTCCGCCGACTATTCATTGCAGGTTTTCACACCACGTGTAACGAGGCATGCGGCCAAGGCACAGGAGCAGGAAGGTGCATCAGGCTAGGTGGTCACGGGTTCGGATGATAAAAGCAA…	68	167	167		270	GGGGGGGGGGGCCGACTAAGAGCTGTAAGCATCATAGTGTGAGTTACGCCCGAGGGGGGGGGGGGGGGGGGGGGGGGGATCTAAGATCCACTAAGCACATTAACGCCTGCATTTTCCTCATCAGGGGGGGGGGGGGGGGGGGGGGGGGGTTGCAAGGGAATAGGGATCGGGGACTCTCGACCCGAACCGAACAGGGGGGGGGGGGGGGGGATCTTATGCTGCCGGAGCTTCCACCGCTGATAGCACGAAATGTGATGGGGGGGGGGGGGGGGGGGGTCTGTACACATTACACCGCCCGGTCGGATTGTCTCTATTTGCTCAATTTCGACATCACTTTCTCGTCGACTCAGGCCGCGCGATTTCGACATGGACGATGTAACTGGGGGGGCTACCCCAATA…	365	556	559
291	TATCGTGGGGCGTAGGTGATGGGGAAAGGGAAACGTACGAGGCGCATACATCGAGGTGGGGGCGCGTGGCCCTCATGAAAATTCCTGCGACGGGGGGGAATACCTCTTCAGGAGGTTTATGCCACCCGGAGTCGTCAACTCAAAACTCCGCTATTCGTCAGAGTCCCCTTTCCCGAGGTTTTCGTATTTGTCGAGCGCAAGGCAGATGGACTCCAACGTCGAAGCACAGGAGCAGGAAGGTGCATCAGGGCCCTAGGTGGTTCACCGAGGTTCGGATGATGAAAAGCAAGATATGAAAAGTTCGGCGCCGTGGGGCATAATCGATGCGAATCGTGGCACGGGTCTTCGCTTGCGGGAAAGGACGAGGTTATCCTTCTGGTACACACGGGGGCGCGATGA…	98	225	225		271	GGGGGGGGGGGGGGGGGGGGGGGGCATCACCGCCCAATACGGGATTGCCTTCCTCACGTCTGGGCAGCTATACGGGGGGGCGCGCCCGGGTCCGATTCCCACCCTCACGATCCTATCTCTGAGCCACACCAAAGAGTGGTTAAGGCATCCAAATCTGCTTGTTATAGTTCGACTTCCCATGACCAGTTCAATCTGACATCCGCTACCCCAAGGGCCCGTATGCTGGTCACACCTATCGCATTATCCCCCGAGATATCGTGCTGTTCTGACCATACATCAGTCGCGGGGGGGGAACGTGTAGCCGAGCTGCGGAATTCAGCTGCGCGCAGAGGGTATGAGAGTGGGAAGCCCGTCTTTCTACTCGGTCGAGCACGTAGAGGAGAACTTCGAGGGCTTTTG…	443	505	673
292	AAAGTCGGCGCCGTGGGGCATATCGAGGAATCGTGGACGGGCTCGTTGCGGGAAAGGACGAGGTTATCCTTCGGTACACCGGGGCGCGATGACTATTGTTTAACGGGGCCCCCAGGAATGTTACGGGCTGGGGTCCCCTTTCATAGTGGACCTGTCCACAGGCGGACTTCATCGGCGGAGTCCCACAATAGAACGGAGACTAAAAACTTGTCGTGGGCGCGTAGGTGATGGGAAGGAACCGTACGGGAATGTGATTCGTAGCCGTGGCAAAAAAAAAAAAAAAAAAATACGGGGGGAATACCTCTTCAGTTACGGTAGGGAGTAGCTCCTTACGGCCATCCTCGTCCGGTCCAACATCCCGACTATTCGATACGGCTAGTCGGGCAATGTGTCCACTGT…	86	180	180		272	GACTGTAAGGCATCATAGTGTGTAGATTACGCCCGGAGGGGGGGGGGGGGGGGGGGGGGGGGGGGGGATCTAAAGATCCCACTTAATGCACATTAACGCCTGTATTTTCCTCATCAGGGGGGGGGGGGGGGGGGGGGGGGGGGTTATGCCAAGGGAAGTGAGTGGATCGGGGACTCTCGACCCGAACCGAACAGGGGGGGGGGGGGGGGGGGGGGGGGGGGGGGGGGGGGGGGGGGGGGGGGGGGGGGGGGGGGGGGCGACGAGTACGCGGAGCACACAGGTGTCTTTGGTTACACCAATACCTTCATCAGTCCTCGAGCAACGCGACGAACACACATCAGTACTGCAACACATATTGGGAGCGCTGCCTGCGTGGGGGGGGGGGGGGGGGTCGCGCGC…	474	391	599
293	AGGAGTTACTGCCCCGGGAATGGCGCTACGCGCATATGGTCACCCGACTATTCGTAACCTCGGTTCAAACCAAGAGTCGTAGCAGCAACGTACCTCTCTGTCGCTGAGCACAGATTATCCTGCTCGAGGAGCGGAGTGGCCTTTTTCCGGGGTGCGCCTTCACGAGGGATGCGATCGGGCACGGTCTCGTTGGGGAAGGACGGTTATCTTCGTAAACGGCGGATACATTGTTAACGGGTCCCCACATGTTACGGGTGGACCCCTTTCCGTCTTGTGGTCGCAACACAGGCTTTCTCCAAACATCCCGAGGCTAAAACTGTATCGGGGGTCGTAGGTGATGGGAAGGGACCGTACGGGAGATGGCTCGGCAAAAAAAAAAAAAAAAAATAGGAATCCTCT…	33	102	102		273	CAGCAGCCTAGGGGGGGGCCGCGAAGCAGAGAGTCCCGACTTCGAGCACACTGCCCTAGGTCTGCTGCTTAAGATTTCAGGTAGAGTGAGGGAACGGTCGCGGGGGGGGGGGGGGGGGGGGGGGGGGATAGGATTCACTTTGGTGTGCCGGAAGTGTTTTCGAAATTTCTTAGTGAATGTCGTGCTAACTGAGACCGTAGATGAGGGGCGCTGCCGTAGGACTTCGAGCCCTGTCGCCCAGGCTCCCCTTGGCTACCGGCTAAGTAGCCCGGAGGCAACGTCGAAGCCTTGCGGTATCTCAGTCTCTAAATGCGCGCGGCCTGAGTACTGCGGGGGGGGGGGGGGGTGGGGGGGGCATACCGCGGGGTAAGGTTGCCGGTTTTCGTGGATCTGTTATAT…	221	254	255
294	GAACTACGTCAGAAGCAAAGTTCAACACGCCCTGCTGATGCCGGGGTGCGGGAATACCTCTTCAGGAGATTACGAGACACTCCCCATTATACATATAGAAGACCCGTCTATTCATTGCAAACCTCGGTCATACCACAAGAGTGGAGGACTGACCACCTGCGAAGGTGCACGGGCCCTAGTGTTTCACCGAGGTTCGGATATGAAGCAAGATTGAAAGTTCGGCGCCGTGGGGCATACATCGAATGTGGCGGTCTTCGCTTGCGAAGACGAGTACCTTCTGGTCCACGGGGGGCGTGACTATTGTAACGGTTCCCAGAATGTTAGGGCGGGGGACCTTTCACGTCTTGGGTGGTCCAAACACCACACCTTCTCCAAAATCCGACGACTAAAAACTGTATC…	33	121	121		274	ATCGACCAAAGTTTACGTCCGGGGGGGCTAAGAGTGACTCGATGGTGACGGAAATGGATCCCTAAAAGCAACTGGGGGGAGTACTTCACATGTTAGGCCTTTTACTCAAGCCACCCACGATAGTAATGTAGGCCCTCGCTACGGACGATGTTGGCAGGGTAAGTCAACAGTTTTCCGGTGGGGGGGGGTCTTCTTGACGAGACTGGATGGGAGGCCACAGCCTAGGGGGGCCGAAGCAGACGGAGTCCGGATTGTCCGAGCAACATCTCCCCTAGGGTTCTCTGCTTTAAAGTTTCAGGATATGAGTGAGGGAAGGGTCGCGGGGGGGGGGGCCAGTCTAGTGCGGGCGATGGGAGCAGGCGGCGACAGTGTGCACGGGGGGAGGGGGGGGGCCGCTTC…	249	369	369
295	GGCCATCCTCGTCCGGTCCAACATCCCGACTATTCGATACGCTAGTCGGGCAATGTGTCCACTGTATCGAGGATTGTCATCATGCGGCAGGAAGGTGCTAGGGCCTAGTTTACCGAGGTTCGGTATGAAAAGCAAGATATGAAAGTCGGCGCCGTGGGGCATATCGAGGAATCGTGGACGGCTCGTTGCGGGAAAGGACGAGGTTACCTTCGGTACACCGGGGCGCGATGACTATTGTTTAACGGGGCCCCCAGGAATGTTACGGGCTAGGGTCCCCTTTCACGGTCTTGGGTGGTCGCAAAACACCCAACGGCTCTTCTTCCAAACTCCCGGAGACTAAAAACTTGTCGTGGGTCGCGTAGGTGATGGGAAGGAACCGTACGGGAATGTGATTCGTAG…	74	171	171		275	GGGGGGGGGGCTTTCGATAGGTTCGTGGACGAAATAATATACCCAAACGGGGGCCAACACGGACTGGCACCATTGCCTTCCAAAGGGTAAAGGTCAGATTACGCCCGGAGGGGGGGGGGGGGGGGGGGGGGGGATCTAAAGACAATCGGAGCATCGGCTTGGGATTTTTTATGTTCATACTTTCCAGGGGGGGGGGGGGGGTTGCAAGGGAATGAGGGAGGACTCCGACCCGAACCGAACAGGGGGGGGGGGGGGGGCCATAGGCCTGAGACCGGCATCCGGCCCCCATCAGATCTCGGCACCGGGGGGGGGGGGGGGGGGGGGGGGGGGGGGGGGGGGGGGGGGTTAAATCCCCGAGAACATATAGTCTTTCGGTTAGTAAATGTAATCTGCAGGCAG…	396	396	522
297	GTTCGTGTGAAAAGCAAATAGAAAGTTCGGGCGGGGGCAAATCGATGACGGCAGGTTGCTGAGGGGGAGGTTATCTCGGTCACACGGGATGACTATTGTTTACGGGTCCCCAGGAATGTTACGGCGGGACTCCTTTCAGGTCCTTGTCCAAAACCCAACCTCTTTTCCAACATCCAAGACAAAAACGTGGGGTAGGTGCGGGAAAGACCGAGGGAACAGAACAGAGTTCACCGCCCCGCTGTCATGCACGTGGTTGGAACTCTTCAGATTAGCACCCGGAGTAAGGCTCGCCGGTATGTCACATAAGATATCAAACGACCAACGGGCCGCTGTTGCAGCACACCACCTGCGAGGTGCACAGGCCATGTCCCGAG	41	68	67		276	CAACCTCCCGCGACATCTGACCGGCGAACACGAGGGGGGGGGTTTGGCCCGCCGTCGCTGGGCCACGTCGTGCGCAAGTTCGAATCATCTGAGTCAATGTTTGTGGGGGGGGGGGGGGGGGCTTGTCGCGAGTACGGTTCGTCGGACGAAAAATTAATCAACCAAAACGGGGGGGGGGGGGGGGTGGCCGAATCTAAGAGACTGTAAGGCATCATAGTGTGAGTTACGCCCGAGGGGGGGGGGGGGGGGGGGGGGGGGGGGATCTAAAGATCCCACTAAGCACATTAACGCCTGCATTTTAGGATCCGACCTTAACACGCGCAGTAGTTTGATCGCCTACGTCGATCGGGGATCGGGGACTCTCGACCCGAACCGAACAGGGGGGGGGGGGGGGGGATC…	438	610	602
298	AATCGGCTCGCTACGGGCATATGATCACCCGACTATTGATTGCAACCTCGGTTCAAACCAACAAGATCGGGCGACTGCCCTGGAGAAGGTGCTCAGGGCCCTAGGTGTTCACCGAGGTCGGATGATGAAACGAAGATATGAAAAGTCGCGCCGGGGGCATAATGAGCGAATCGTGGCACGGGCTTCGCTTGCGGGAAGAGGAAGGTTATCCTTCTGGTACAAGGGGGCGCGATGACTATTAGTTTAAGGCGTTCCCCAGCAATGTTACGGGGCTGGGTACCCCTTTCAGGTTTTGGGGGCGCAAACACCCAACGGCTCTTTTTCCAAAACACCCAGACGACTAAAAACTTGTACGTGGGGCGTAGGATGGGAAAGGGACCGTACGGGATGAGTCATTCC…	76	171	164		277	GGGGGGGGGGGCTTGTCGCGAGTACGGTTCGTCGGACGAAATTGTGTGATTACCTCGCCTTGATTACACGATAAGGAAACGGGCCACCTCTGAGACTGTAAGGCATCATAGTGTGTAGATTACGCCCGGAGGGGGGGGGGGGGGGGGGGGGGGGGGGGGGATCTAAAGATCCCACTTAATGCACATTAACGCCTGTATTTTGCCTCATCAGGGGGGGGGGGGGGGGGGGGGGGGGGGTTATGCCAAGGGAAGTGAGTGGATCGGGGACTCTCGACCCGAACCGCGAGCCGGCTGACATAGCGAGTCTCGCACCCAGGTTCACCCGTTGTATTTGGGGGGGGGGGGGGGGGGGGGGGTTTGACCATCATCGCGGTGTCTACCTATAGGTCCTTAGGGCTG…	435	670	657
299	GGTGCTCAGGGCCCTAGGTGTTCACCGAGGTCGGATGATGAAAAGAAGATATGAAAAGTTCGCGCCGGGGGCATAATGAGCGAATCGTGGCACGGGCTTCGCTTGCGGGAAGGAGCCCATTTTTTAAATCGCAAGGTCGCAAGCACCGGGCAGCCGACTCACGTTCCCCAGGAATGTTACGGGGCTGGGTACCCCTTTCAGGTTTTGGGGGCGCAAACACCCAACTCTAGACAGATAGCGGTCGACCGTATGGCCGTGTGTATTGTAAGCAGGAAAGGATGGGAAAGGGACCGTACGGCGCCTTAACAAGAAGTCTGTATCAGGCCTGTAAGCCTCCTGCTGGTGAGTGAGTTTAAGGCCCGTTCTCACCTACACCGGTTAACAAATATCCCGATTGTG…	63	167	154		278	GCTCCTCAGTTGGGCAGCTAACGGGGGGCGCGCCCGGGTCCGATTCCACCCACGATCCTATCCTGAGCCACAAAAGACTGGTAGGCATCAAATCTCTGTTATAGTTCACTCCATGACAGTTATAAGTTTAAAGTGGTTCGGGACGGGGGGGGGGGGCCAATTATCCCCCGGATTCTGCTGTCGACATACTAGTCCGGGGGACGTGTAGCCACTGCGGTTAGCTGCGCGCAGGGTAACCGTGGGGGGGGGGGGGGGGGGGGGGGGGGGGGGGTGCCCACTTGAGGGCTTTGCGCGATCATGCCGGCGAACCGAGGGGGGGGGGGGGGGTTACAACCTGAGGGAAACCTGCAATCAGTCCCAGTCCTAGACAGGGGGGGGGGGACTGTCGTCGCCTTCATG…	398	543	543
300	TTGTTTACCGGTCCCCAGGAATGTTACGGCGGGACCCCTTTCAGGTCCTTGTCCAAAACCCAACCTCTTTTCCAACATCCAAGACAAAAACGTGGGGTAGGTGGGGGAAAGACCGAGGGAACTGAACAGAGTTCACCGCCCCGCTGTCATGCACGTGGTTGGAACTCTTCAGATTGAGCACCCGGAGTAAGGCTCGCCGGTATGTCACATAAGATATCAAACGACCAACGGGCCGCTGTTGCAGCACACCACCTGCGAGGTGCACAGGCCATGTCCCGAGGTTCGTGTGAAAAGCAAATAGAAAGTTCGGGCGGGGGCAAATCGATGACGGCCGGTTGCTGCGGGGGAGGTTATCTCGGTCACACGGGATGACTA	44	74	76		279	GGGGGGGGGGGCTTGTCGCGAGTACGGTTCGTCGGACGAAAAATTAATCAACCAAAACGGGGGGGGACTCCTTAGCCTCCGACCGAGGTATTAGCCATCGGTACCCCTTCGCGACAGGATTTATCTTCCGCAGCAGCGTGACGCCAAAAAGCATTGGAGCGCTGGGAAGCACATTAACGCCTGCATTTTCCTCATCAGGGGGGTGGGGGGGGGGGGGGGGGGGTTGCCAAGGGAATAGGGATCGGGGACTCTCGACCCGAACCGAACAGGGGGGGGGGGGGGGGGATCTTAATGCTGCCGGAGCTTCGCACCGCTGATAGCACGGAAATGTGATGGGGGGGGGGGGGGCGGTATAAGTGAGAAATACACCATGCCCATTTTCCGGCGCAGGCGAGAACG…	449	597	527
301	GTTCGTGTGAAAAGCAAATAGAAAGTTCGGGCGGGGGCAAATCGATGACGGCCGGTTGCTGCGGGGGAGGTTATCTCGGTCACACGGGATGACTATTGTTTACGGGTCCCCAGGAATGTTACGGCGGGACCCCTTTCAGGTCTTGTCCAAAACCCAACCTCTCTTCAACATCCAAGACACAAAACGTGGGGTAGGTGGGGGAAAGACCGAGGGAACAGAACAGAGTGTCACCGCCCCGCTGTCATGCACGTGGTTGGAACTCTTCAGACCCATTGTAAGGTGGCTCCCAGAGTGGTAGTTGATGCAACTCGTTCGAGCCCAACGGGCCGCTGTTTCAGCACACCACCTGCGAGGTGCACAGGCCATGTCCCGAG	52	70	75		280	GGGGGGGGGGCTGTCCGAGTACGTTCGTCGGCGAAATAAATTAATACCCAAACGGGGGGGGGGGGGGGCCTGAATCTAAAGACTGTAAGGCATCATAGTGTGTAGATTACGCCCGGAGGGGGGGGGGGGGGGGGGGGGGGGGGGATCAAAGATCCCACTAATGCACTTAACCCTGTATTTTCTCATCAGGGGGGGGGGGGGGGGGGGGGGGGTTATGCCAAGGGAGTGAGTGGTCGGGGATCTCACCCGAACCTTGATTCGAGCTCAACACGCGCTCGGCTAAGCCCGCCCAAAACGCCACTGTGCCAACTTACCAGTGTGTATGAAAGCACTCCTTGAGTCCGCATGTAATGGAGATGGCCTCGTGACGTATCGGGGGGGGGGGGGGCCAAAGACTTT…	428	582	613
302	TGGGTTCGAGGAGAAGGAATTTTTCATATTGATCCTCACCAGCGTTCTACTCAAAAAAAAAAAAAAAACGGGGTGATAAAACATGAAGTTCGGCCCGGTGTGTTGAAATCCTCCTGCCAGCAATCGGTAAACCCCTGGCACCTGTGGGGCGGATGCTGGGGCCCGAATGACGGCGGGGTCCTTCACTCTTGCACGCAAGGGAAGCGGGCCCAACCCGTCATAGCCCATACATCGCAATGAAGTGGGGGAGGTATGGGACTTCGGGTGAGTACGCCGGTGCTACTACATTCTAGGCAAATGGGGGAAATTCAGGGGTTATGCCCCATCATAGATAACGGGGCCTTCAGATCAT	19	14	53		281	GGTCTGTACACATTACACCGCCCGGGTCGGATTGTCTCTATCCTCGACGTTAGGGGGGGGGGGGACGGACACGGGGGCCCTGTCTAAAATGTGAAGCATGGACGATGGTATTCGTACGCTTTTCAGCTAGGCCTGTCCTATGTGGACAACCCGAGTTTACGGGGGGCGCGCCCGGTCCGACCCACCCTCACGACCTATCTCTGAGCCACCAAGAGTGGTTAAGGCATCCAAATCTGCTTGTTATAGTTCGACTTCCATGACCAGTTCATAGAGTTTAAAGTGTTCACGAGGACGGGGGGGGGGGGGGGCCGACTTTCCCCCGAGATACGTGCTGTTCTGCCATACATCAGCGCGGGGGAACGTGTAGCCGAGCGCGGAATTCAGCGCGCGCGAGGGTAA…	422	493	610
303	GGGAGGTGGGGGAAAGACCGAGGGAACAGAACAGAGTTCACCGCCCCGCTGTCATGCACGTGGTTGGAACTCTTCAGATTAGCACCCGGATACACTTTGCTATAAATCAGCAGGTCGGCATGCGTCTTCTTTGGTATGAAGACACACCACCTGCGAGGTGCACAGGCCATTCCGAGGTTCGTGTGAAAAGCAAATGAAGTTCGGGCGGGGCAAATCGATGACGGCGGTTGCGCGGGGGAGGTATCTCGGTCACACGGGATGACTATTGTTTACGGGTCCCCAGGAATGTTAGGGGGACCCTTTCAGGTCCTGTCCAAAACCAACTCTTTTCCAACACCAAGCAAAAACGTG	14	9	52		282	GGGGGGGGGGGCTTGTCGCGAGTACGGTTCGTCGGACGAATAAATTAATCAACCCAAAACGGGGGGGGGGGGGGGGGGGCCTGAATCTAAGGTCACTCGCGGGAGTAATGCTGTATCTCCATTAAGCCACACAAGTTAGAGGGGGGGGGGGGGGGGAAATTCTTAAAACCTCTCCCTACTTGCCCGCTAAGCGAGCCAAAAACCGGTCATACTTTCCAGGGGGGGGGGGGGGGGGTTATGCCAGGGAAGTGAGTGGATCGGGGACTCTCGACCCGAACCGAACAGGGGGGGGGGGGGGGGGGGCCATAGGCCATGAAGAGCCGGCATCCGGCCCCCATCAGATCTCGGCAACCGGGGGGGGGGGGGGGGGGGGGGGGGGGGGGGGGGGGGGGGGGGGGG…	539	359	547
305	TTCGTAGGGAAAATCGGGGGGAATACTCTTAAGGAGGTTATGCCACCCGTAAATCGGCGTACGCGCATATGATTCACGACTATTCTCAACCCGGAGCGGAAGTGGCAAGCCGATTGTGGCAGATCAAGCGGGGCAGAGAAGTCGGACTCCAAACGGGGTGATAAAGCAAGATATGAAAGTCGGCGCCGTGGGGCATATCGTTGGCGGTCTTGCGGGAAAGGGAGGTTATCCTTCTGTACACACGGGGGCGGATCTTGTTGAGGGGCCCGAATGACGGGCTGGGGTCCTTTCACGGTCTTTGTGTGCCAAACCCCAACGGTCTTCTTCCAAACATCCCGCCGTCGAGACCGCAATGCCTTGTATGGGCCTTATACATAGACTGGGCGTAAGATTCGTCCG…	52	110	110		283	GGGGGGGGGGGGGGCGACGAAGCGGAGCACACAGGTGTCTTTGGTTAACCAATACCTCATCATCCTCGAGCAACGCGCGACACACATCAGGCACACATATTGGGAGCGCTTCCTGCTGGGGGGGGGGGGGGGGGTCGCGCGCCGAGAACGAGTTTCCAGACGCGGTGCGACCAGGGAGCGCACCTTCCTCAGTCTGGGCAGCTAACGGGGGGGCGCCCGGGTCCGATTCCCACCCTCACGATCCTATCTCTGAGCCAACCAAAGAGTGGTTAAGGCACCAAATCTGCTTGTTATAGTTCGACTTCCCATACCAGTTCAGTAGAGTTTAAAAGTGGTTCACGGAGGACGGGGGGGGGGGGGGGCCGACATTATCCCCGAGATATCGTGTGTTCTGACCAT…	408	452	617
306	GGTGGGCGCGTGCCCTCTGAATTCCTGCCGGGGATACTCTTCAGGAGGTAGCCACCCGATAAAACGGCTCGCTACGCGGCATTCGTTACCTCCCTGGGCTCTGCGGGTCATCGTAAGGATGCGGAAGGCACGGAGCAGAGTGCATCAGCCAGGTGGTCACCGGGTTCGGATGATAAGCGATTGAAAGTTCGGGCGTGGGGCATATCGATCGAATCGTGGCGCTCCTTGCGGAAAGACGAGGTTACCTTCTGGTACACACGGGGCGGATGCTATGTGTAACGGGGTCCCCAGAGATGTTAGGGCTGGGTACCCTTTCCGTCTTTGGGTGGTCGAAACGGCTGTAAACGTTAAGCAGTGGCCTAAACTCTGAGGCTTTAGTGGCTAGGGAGGAAAGGGAAC…	53	116	116		284	CCAAATCTGCTTGTTATAGTTCGACTTCCCATGACCAGTTCAGTAAGTTTAAAAGTGGTTCCGGAGGACGGGGGGGGGGGGGGGCCACATTATCCCCCGGATATCTGCTGTTCGACCATACTAGTCCGGGGGACGTGTAGCCGAGCTGCGGATTCAGCTGCGCGCAGGGTAACCGTGGGGGGGGGGGGGGGGGGGGGGGGGGGGGGGGGTGCCCACTTGAGGGCTTTTGCGCGATCATTGACCGGCGAACACGAGGGGGGGGGGGGGGGTTACAACCTGAGGGAAACCTTGCAATCAGGGTCCCAGTTCCTAGACGAAGGGGGGGGGGGGGGACTGTCTGTCGGCCTTGCACTGGTCTAGGAACGAAGCGTAGAGGTCGCTTTCAACCCAAACGGGGGG…	480	637	637
307	TCACCGCCCCGCTGTCATGCACGTGGTTGGAACTCTTCAGATTAGCACCCGGAGTAAGGCTCGCCGGTATGTCACATAAGATATCAAACGACCAACGGGCCGCTGTTCCAGTACACCACCTGCGAGGTGCACAGGCCACGTCCCGAGGTTCGTGTGAAAAGCAAATAGAAAGTTCGGGCGGGGGCAAATCGATGACGGCCGGTTGCTGCGGGGGAGGTTATCTCGGTCACACGGGATGACTATTGTTTACGGGTCCCCAGGAATGTTACGGCGGGACCCCTTTCAGGTCCTTGTCCAAAACCCAACCTCTTTTCAACATCCAAGACAAAAACGTGGGGTAGGTGGGGGAAAGATCCGAGGGAACAGAACAGAGT	31	75	75		285	GGGGGGGGGCTTGTCGCGAGTACGGTCGCGGAATAATAATCAACCCAAAGGGGGGGGGGGGGGGGGCCGAATCTAAGAGATGTAAGGCATCTAGTGTGTAGATCGCCCGGGGGGGGGGGGGGGGGGGGGGGGGGGGGGATCTAAAACCGGAAGACTAGGCCTAAATTAAGGCCCGGTCCTGATTGATGAGGGGGGAGCGGGGGTTATCCAGGAAGTAGTGATCGGGGCTCTCGACCGACCGAACAGGGGGGGGGGGGGGGGGGGGGGGCACCGTTCGACTGAAGGTAGAGCTGAGAGCAGGTGATTCAATATTGGGGAATCGATCATGTGGGGCGCGACAACACTAAGGAATTGCCTGCGTGAACCATATAGTCAACTTACACCCTGAGGGGGGGGGGG…	349	523	554
308	AGACCGAGGGAACAGAACAGAGTTCACCGCCCCGCTGTCATGCACGTGGTTGGAACTCTTCAGATTAGCACCCGGAGTAAGGCTCGCCGGTATGTCACATAAGATATCAAACGACCAACGGGCCGCTGTTGCAGCACACCACCTGCGAGGTGCACAGGCCATGTCCCGAGGTTCGTGTGAAAAGCAAATAGAAAGTTCGGGCGGGGGCAAATCGATGACGGCCGGTTGCGGCGGGGGAGGTTATCTCGGTCACACGGGATGACTATTGTTTACGGGTCCCCAGGAATGTTACGGCGGGACCCCTTTCAGGTCCTTGTCCAAAACCCAACCTCTTTTCCAACATCCAAGACAAAAACGTGGGGTAGGTGGGGGAA	27	56	75		286	GGGGGGGGGGCTGTCCGAGTACGTTCGTCGGCGAAATAAATTAATACCCAAACGGGGGGGGGGGGGGGCCTGAATCTAAAGACTGTAAGGCATCATAGTGTGTAGATTACGTCCCAAATTACGTGACTCTCAAGGCGGGTTTCACTAAACCGAGGTCGATTCTCACGACCGGTAAGAACATCTTACTGGACCCCTTTTATACAGGGACAGGGTTATGCCAAGGGAGTGAGTGGTCGGGGATCTCACCCGAACCTTGATTCGAGCTCAACACGCGCTCGGCTAAGCCCGCCCAAAACGCCACTGTGCCAACTTACCAGTGTGTATGAAAGCACTCCTTGAGTCCGCATGTAATGGAGATGGCCTCGTGACGTATCGGGGGGGGGGGGGGCCAAAGACTTT…	383	433	566
309	GGTGCTCAGGGCCCTAGGTGTTCACCGAGGTCGGATGATGAAAAGAAGATATGAAAAGTTCGCGCCGGGGGCATAATGAGCGAATAGTGGCACGGGCTTCGCTTGCGGGAAGGAGCCCATTTTTTAAATCGCAAGGTCGCAAGCACCGGGCAGCCGACTCACGTTCCCCAGGAATGTTACGGGGCTGGGTACCCCTTTCAGGTTTTGGGGGCGCAAACACCCAACTCTAGACAGATAGCGGTCGACCGTATGGCCGTGTGTATTGTAAGCAGGAAAGGATGGGAAAGGGACCGTACGGCGCCTTAACAATAAGTCTGTTTCAGGGTTATCGGACTGCCAGATAATATCGGAATACTCTTCAGGGGTTATGCCACCGAGTAAAATCGGCTCGCTACGGGC…	56	169	137		287	CGACATTATCCCCCGAGATATCGTGCTGTTCTGACCATACATCAGTCGCGGGGGGGGAACGTGTAGCCGAGCTGCGGAATTCAGCAGGTGCAAGCTTTTGCCGGAACACTTTGCTACCCAACGTCCGTGTTGCTGGGGGGTGGTGCCCACTTCGAGGGCTTTTGCGCGATCATCTGACCGGCGAACACGAATGCGCGAGCCCGCCTGAGGTTGATTCGCGGACCGGGCCTTTTTTCGAGCAGGTTACCGGGCGAGTCTTTTATAAGTTTTGGGGGGGGGGGGGGGGGGGCTTGTCGCGAGTACGGTTCGTCGGACGAAATAAATTAATCAACCCAAAACGGGGGGGGGGGGGGGGGGGCGACTAACCGTAAGGGCAATGAGGTCCTGCGGTCGATATGA…	587	397	472
310	TTCCCCAGATTACGGGCTGGGTACCTTTACGGTCTTTGGTGTCGAAAACCCCGGCTCTTTCTTCAAAACTCCGGAGACTAAACTTGTATCGTGGGGCGAGGTGAGGGGAAAGGGACCGACGAGGCGCATACATCGAGGTGGGCGCGTGGCCCTCATGAATTCCTGACGGGGGGAATACCTCTTCGGAGGTTGCACCTGGAGTAAATGGCCCTACGCCATATTGATTCACCCACTATTCGATTGGGTGTTTCACACCCCGGTTAACAGGCATGCGGCGCACAGGCAGGAAGGTGCATCAGGGCCCTAGGTGTTCCAGTTCGGTGATGAAAGCAAGATATGAAAGTTCGGGCCGGGGGCAAATCCGATGCGATCGTGCCGGGTCTTCGCTTGCGAAAGGAC…	69	142	142		288	GGGGGGGGGCTTGTCGCGAGTACGGTCGCGGAATAATAATCAACCCACAGGGGGGGGGGGGGGGGGCCGAATCTAAGAGATGTAAGGCATCTAGTGTGTAGATCGCCCGGGGGGGGGGGGGGGGGGGGGGGGGGGGGGATCTAAAACCCACTTAGACATTAACGCCTGTATTTCTATCAGGGGGGGGGGGGGGGGGGGGGGGGTTATCCAGGAAGTAGTGATCGGGGCTCTCGACCGACCGAACAGGGGGGGGGGGGGGGGGGGGGGGCACCGTTCGACTGAAGGTAGAGCTGAGAGCAGGTGATTCAATATTGGGGAATCGATCATGTGGGGCGCGACAACACTAAGGAATTGCCTGCGTGAACCATATAGTCAACTTACACCCTGAGGGGGGGGGGG…	345	480	501
311	GGTGCTCAGGGCCCTAGGTGGTTCACCGAGGTCGGATGATGAAAAGAAGATATGAAAAGTTCGCGCCGGGGGCATAATGAGCGAATCGTGGCACGGGCTTCGCTTGCGGGAAGGAGCCCATTTTTTAAATCGCAAGGTCGCAAGCACCGGGCAGCCGACTCACGTTCCCCAGGAATGTTACGGGGCTGGGTACCCCTTTCAGGTTTTGGGGGCGCAAACACCCAACTCTAGACAGATAGCGGTCGACCGTATGGCCGTGTGTATTGTAAGCAGGAAAGGATGGGAAAGGGACCGTACGGCGCCTTAACAATAAGTCTGTTTCAGGGTTATCGGACTGCCAGATAATATCGGAATACTCTTCAGGGGTTATGCCACCGAGTAAAATCGGCTCGCTACGGG…	55	170	159		289	CAACCTCCCGCGACATCTGACCGGCGAACACGAGGGGGGGGGGGGGGGGGGGGGGCACCGGCGATGTATACTATTACAATAGACGCGCGAAAGTCAATGTTTGTGGGGGGGGGGGGGGGGGCTTGTCGCGAGTACGGTTCGTCGGACGAAAAATTAATCAACCAAAACGGGGGGGGGGGGGGGGGGCCGAATCTAAGAGACTGTAAGGCATCATAGTGTGAGTTACGCCCGAGGGGGGGGGGGGGGGGGGGGGGGGGGGGATCTAAAGATCTATATCTAGAAGTACCGGTCTTGCGGATGACAGACGTCCTATGACTCTTCAGTAGTTTGATCGCCTACGTCGATCGGGGATCGGGGACTCTCGACCCGAACCGAACAGGGGGGGGGGGGGGGGGATCT…	451	550	596
312	GAAAGGGAACCGACGAGGCGCATACATCGAGGTGGGGGCGCGTGGCCCCCATGAAAATTCCTGCGAGGGGGGGAATACCTCTTCAGGAGGTTTATGCACCCGGAGTAAAAATCGGCCGCTCGGGCATATTACTAGGCCACAGAGTTAGGAGCTCCGGTACGGCCTCTTAGATTTTCGAAGGCATGCGGCCAAGGCACAGGAGCAGGAAGGTGCATCAGGCCTAGGTGGTCACCGAGGTTCGGATGATGAAAAGCAAGATAGAAAAGTTCGGCGCCGTGGGGGAAATCGATGCGAATCGTGGACGGGTCTTCGCTTGCGGGAAAGGACGAGGTTATCCTTCTGGTACACACGGGGGCGCGATGACTATGTTTAACGGGGTCCCCCAGGAATGTTACGGGC…	92	206	206		290	GGGGGGGGGTTGGCGAACGGTTCTCAGAAAAAATAACCAGGGGGGGGGGGGGGGCCGAATCTAGGCTAAGCACAGTGGTAGCGAGGGGGGGGGGGGGGGGGGGGGGACTAAGTCCACTAAGACATTAACGCCGCATTTCCTAGGGGGGGGGGGGGGGGGTTGCAAGGGATAGGGATGGCTCTCGACCCGAACGAACGGGGGGGGGGGTCTTATGCTGCGGAGCTTCCCTGATAGCACGATGGATGGGGCGGGGGGGGGGGGGGGGGGGGGGGGGGGGGCCGGCCTCTCCGCTGCCATTAAGCTGACTGAATGTGATGTGCTAAATGTGAGCATGGCATGTATGGGGGCATCCCAACGGGTTGCCCCACCTGGCTACGGGGGCGCGCCCGTCCGCCCCCC…	272	284	259
313	GAGGCGATCATCGAGGGGGGGCGCGTGGCCCTATAAATCCTGGGGGGATAATCACGTGATAATTTGGAATAATAATCATTGGTCCAACCATTTCACCGTATTCGATTGCGGTGTTTACCCCCACGTGTTAAGGCAGGGCCAAGGCCGAGCAGGAAGGTCTCAGCCTGGTGTCACAGGTCGATGTAAAAAGTATGAAAGTTGGCGTGGGAAATCGTCGTCGTGCACGGTCTCTGCGAGCGAGGATCTTTGGTAACCGGGGGCGGGATATGTTAGGGTCCCCCAGTGTCGGGCTGGGTACCCTTTAGGCTTGGGTGGTCGACACCCGCCTTTCTCAACCCGAGAACTAAAAACGATCGTGGGCGTAGGTTGGGGAAAGGACGTA	28	83	83		291	GGGGGGGGGGGCCGACTTTCCCCCGAGATACGTGCTGTTCTGCCATACTCAGCGCGGGGGAACGTGTAGCCGAGCGCGGAATTCAGCGCGCGCGAGGGTAAACCGGGGGGGTCTGGTCTCGGACTGATAGTCTCCGATGGAATGGCTCTTACCTTCAAAAGACTAGAACGCACTGCGCACGGGGGGGGGGGGGGGGGGCACCGGCGATGTATACTATTACAATAGACGCGCGAAAGTCAATGTTTGTGGGGGGGGGGGGGGGGGCTTGTCGCGAGTACGGTTCGTCGGCGAAAAATTAATCACCAAAACGGGGGGGGGGGGGGGGGGCCGAATCTAAGAGACTGTAAGGCATCATAGTTGTGAGTTACGCCCGAGGGGGGGGGGGGGGGGGGGGGGGGG…	449	457	558
314	ATGTTACGGCTGGGACCCCTTTGAACCTGGTCGCCACCATCTGCTCGACATGTAGAAGCTTCCGACAAACTAAAACCGTGGGCGTAGGTGTGGGGAAAGACCGACGGGAATCAAGAAGCAGAGTTCACCGCCCCGCTGTCGATGCACGTGGTGTGGAATCCTCTTCAGGAGTTTATGCCACCCGGAGTAAATGGCTCGCGGCATATTGTCACCCGACTATTTGCACCTCGGGTTCATACACAAAGAGCCGGACGACGACACCTGGAGGTGCTCAGGCCCTAGGTCACGAGGTTCGGATGGAAAAGCAAATATGAAAAGTTCGGGCCGGGGCAAATCGAGAACGTGCACGGCCGCTTGCGAGAAGGACGTATCCTCGTCACAGGCGCGATGATATTGTGT…	41	116	116		292	GCCCGGGGGGGGGGGGGGGGGGGGGGGGGGGGGGATCTAAAACCCACTTAGACATTAACGCCTGTATTTCTATCAGGGGGGGGGGGGGGGGGGGGGGGGTTATCCAGGAAGTAGTGATCGGGGCTCTCGACCGACCGAACAGGGGGGGGGGGGGGGGGGGGGGGCACCGTTCGACTGAAGGTAGAGCTGAGAGCAGGTGATTCAATATTGGGGAATCGATCATGTGGGGCGCGACAACACTAAGGAATTGCCTGCGTGAACCATATAGTCAACTTACACCCTGAGGGGGGGGGGGGACGCACATTAAGGGTCCTCAAGATTCTATAGTAAGGCTGACCGCCCATACGGATGCCTTCCTCACGTCTGGCAGCTTACGGGGGCCCCCGGGTCCGATTCACC…	346	523	556
315	ATGTTACGGCTGGGACCCCTTTGAACCTGGTCGCCACCATCTGCTCGACATGTAGAAGCTTCCGACAAACTAAAACCGTGGGCGTAGGTGTGGGGAAAGACCGACGGAATCAGAAGCAGAGTTCACCGCCCCGCTGTCGATGCAGTGGTGTGGAATCCTCTTCAGGAGTTATGCCACCCGGAGTAAATGGCTCGCGGCATATTGTCACCCGACTATTTGCACCTCGGGTTCATACACAAAGAGTCGGACGACGACACCTGGAGGTGCTCAGGCCCTAGGTCACGAGGTTAGTTGCTGTTTGACCTGCCGAGTGACTGTGCGACAAAACCCCGTGTACGTGCACGGCCGCTTGCGGGAAGGACGTATCCTCGTCACAGCCGCGATGATATTGTTTACGGT…	44	109	109		293	GGTCTGTACACATTACACCGCCCGGGTCGGATTGTCTCTATCCTCGACGTTAGGGTTCTCTCGACGGGACATGTAAGTTCAAATTTTATGTCCTGCATCTGTTACTTGTAACTGGGGGGGGCATACCCCAATACGGGTTGCCTCCTCACGTCTGGCGATACGGGGGGCGCGCCCGGTCCGACCCACCCTCACGACCTATCTCTGAGCCACCAAGAGTGGTTAAGGCATCCAAATCTGCTTGTTATAGTTCGACTTCCATGACCAGTTCATAGAGTTTAAAGTGTTCACGAGGACGGGGGGGGGGGGGGGCCGACTTTCCCCCGAGATACGTGCTGTTCTGCCATACATCAGCGCGGGGGAACGTGTAGCCGAGCGCGGAATTCAGCGCGCGCGAGGGTA…	413	498	573
316	TTCGTAGGGAAAATCGGGGGGAATACTCTTCAGGAGGTTATGCCACCCGTAAATCGGCGTACGCGCATATAATTCACGACTATTCTCAACCCGGAGCGGAAGTGGCAAGCCGATTGTGGCAGATCAAGCGGGGCAGAGAAGTCGGACTCCAAACGGGGTGATAAAGCAAGATATGAAAGTCGGCGCCGTGGGGCATATCGTTGGCGGTCTTGCGGGAAAGGGAGGTTATCCTTCTGTACACACGGGGGCGGATCTTGTTGAGGGGCCCGAATGACGCGGCTGGGGTCCTTTCACGGTCTTTGTGTGCAAACCCCAACGGTCTTCTTCCAAACATCCCGAGGACTAAAAACTTGTATCGTGGGGGAGGTGATGGGGATTTTCTGGGGTGAGATTCGTCAG…	54	110	110		294	CTAAGAGTGACTCGATGGTGGACGGTAAATAGGATCCCTAAAAGCAACCTGGGGGGGGGGGGGGGGGGGGGGGGGGGGGGGGGGGGACCCCAAGTCTCTTATATGCGCCGATCCAGGCCCTCGCTACGGACGATGTTGGCAGGGGTAAGTCAACAAGTTTTGTCCGGTGGGGGGGGGGTCTTCCTTAGACTGAGACTGGATGGGAGGCCAGCAAGCCTAGGGGGGGGGCCGCGAAGCAGACGGAGTCCGCGGATCTGTCCGAGCAACATCTGCCCCTAGGGTGTCTCTGCTTTAAAGTTTTCAGGTATATGAGTGAGGGAAGCGGTCGCGGGGGGGGGGGGGCCAGTCTACGTGCGGAGCGATGGGAGCAGGCGGCGGGACAGTGTGCAACGGGGGGGG…	344	441	441
317	ATGAAAAGTGCGCGTCGTAGTCGATGGATCGTGACGGTTCGCTCGGAAGCGAGGTTACTTCTGTACACACGGGGGCTGATTTTAACGGTCCCAGGAATGTTACGGGTGGGGTACCCCTTTCCGGCTTGGGTGGTGCAAACACCACGGCTCTCCAAAACATCCGAGACGACTAAAACTTGATCGGGCGTAGGGAGGGACGACCTCGAGTGCTCGCCTAGGTAGAGTATGTGTTAGTATCGGGGGGGATACCTCCAGGTTTGCCCCCGGAGTAAACAGGTGCCGGTAGGCGAACGTTCTAGACGTTAATTCCTCATGTGATTACGTACGGTACCATTAGAAGTGCTGCACCGTTCTCTAGGGGCCGACGGATGATGAAAGCAG	35	82	82		295	GGGGGGGGGGGGGGGAACCAAGAGGTTACTAGTCTTATTGCTGCAGTTCAGGAGTACTAGTCAGTGTCATCTCAGTCTGCATAAATGCCGCTGCGGCCCTGAGTCACTGGCGGGGGGGGGGGGGGGGGGGGGGGGGGGGGGGGGGAGTAGTGAGGTACATACGTCTAAACGGGGTTAATCGACTGCATCGACCAAAGTTTACGTCCGGGGGGGCTAAGAGTACTCGTGGGACGGAATGATCCTAAAACAACTGGGGGGGGGGGGGGGGGGGGGGGGGGGACCCAAGTTCTTTATGCCCGACAGGCCCTCGCTACGGACGATGTTGGCAGGTAAGCAACAGTTTTCCGGTGGGGGGGGGTCTTCTTACGAGACCTGGATGGGAGGCCACAGCTAGGGGGG…	249	337	337
318	TTGCACCTCGGGTTCATACACAAAGAGCCGGACGACGACACCTGGAGGTGCTCAGGCCCTAGGTCACGAGGTTCCACCTAGATAGGCCATTACTCAGTCTTAATGCAGACTATTTCCAGACGGTGCACGGCCGCTTGCGGGAAGGACGTATCCTCGTCACAGGCGCGATGATATTGTGTTACGGGTTCCCCCAGAATGTTACGGCTGGGACCCCTTTGAACCTGGTCGCCACCATCTGCTCGACATGTAGAAGCTTCCGACAAACTAAAACCGTGGGCGTAGGTGTGGGGAAAGACCGACGGGAATCAGAAGCAGAGTTCACCGCCCCGCTGTCGATGCACGTGGTGTGGAATCCTCTTCAGGAGTTTATGCCACCCGGAGTAAATGGCTCGCGGCATA…	51	68	88		296	GGGGGGGGGGGCTTGTCGCGAGTACGGTTCGTCGGACGAAATAAATTAATCAACCCAAAACGGGGGGGGGGGGGGGGGGGCCTGAATCTAAGAGACTGTAAGGCATCATAGTGTGTAGATTACGCCCGGAGGGGGGGGGGGGGGGGGGGGGGGGGGGGGGATCTAAAGATCCCACTTAATGCACATTAACGCCCAGCGCGTCGTGGTCCAATCTGACTGTATTCTTGATGATTAGTTATGCCCAAGGGAAGTGAGTGGATCGGGGACTCTCGACCCGAACCGAACAGGGGGGGGGGGGGGGGGGCATAGTCTTAAAGCCTCCAGCGTAGAGGGACTAGAGGTGGTGTGGCTGCGGGGGGGGGGGGGGGGGGGGGGGGGATAAATGTGTGTAACACGAAC…	529	480	644
319	TATCGTGGGGCGTAGGTGATGGGGAAAGGGAAACGTACGAGGCGCATACATCGAGGTGGGGGCGCGTGGCCCTCATGAAAATTCCTGCGACGGGGGGGAATACCTCTTCAGGAGGTTTATGCCACCCGGAGTCGTCAACTCAAAACTCCGCTATTCGTCAGAGTCCCCTTTCCCAGGGAGCTAGGTGTTTCACACCCACGTGTTAACGAGGCATGCGGCCAAGGCACAGGAGCAGGAAGGTGCATCAGGGCCCTAGGTGGTTCACCGAGGTTCGGATGATGAAAAGCAAGATATGAAAAGTTCGGCGCCGTGGGGCATAATCGATGCGAATCGTGGCACGGGTCTTCGCTTGCGGGAAAGGACGAGGTTATCCTTCTGGTACACAGGGGGGCGCGATGA…	107	225	225		297	GGGGGGGGGGGCTTGTCCCGAGTACGGTTCGTCGGACGAAATAAATTAATCAATCCAAAACGGGGGGGGGGGGGGGGGGGCCTGAATCTAAGAGACTGTAAGGCAAAAGTACACAGAGTTGACCGTCTTGACCCTCCTTGGAGTTGTCAACGTGGGGGGGATCTAAAGATCCCACTTAATGCACATTAACGCCTGTATTTTCCTCATCAGGGGGGGGGGGGGGGGGGGGGGGGGGGTTATGCCAAGGGAAGTGAGTGGATCGGGGACTCTCGACCCGAACCGAACAGGGGGGAGGGGGGGGGGGGGGGGGGGGGGGGGGGGGGGGGGGGGGGGGGGGGGGGGGGGGGGGGGGGGGGGGGGGGGGGGGGGGGGGGGGGGGGGGGTTCCAGCGTTACAGTT…	520	247	400
320	TTCGTAGGGAAAATCGGGGGGAATACTCTTAAGGAGGTTATGCCACCCGTAAATCGGCGTACGCGCATATGATTCACGACTATTCTCAACCCGGAGCGGAAGTGGCAAGCCGATTGTGGTAGATCAAGCGGGGCAGAGAAGTCGGACTCCAAACGGGGTGATAAAGCAAGATATGAAAGTCGGCGCCGTGGGGCATATCGTTGGCGGTCTTGCGGGAAAGGGAGGTTATCCTTCTGTACACACGGGGGCGGATCTTGTTGAGGGGCCCGAATGACGGGCTGGGGTCCTTTCACGGTCTTTGTGTGCCAAACCCCAACGGTCTTCTTCCAAACATCCCGAGGACTAAAAACTTGTATCGTGGGGGAGGTGATGGGGATTTTCTGGGGAGAGATTCGTCCG…	49	110	110		298	GGGGGGGGGGCTTGTCGCGAGTGGTTCGTCGGACGAAAAATAATCAACCAAACGGGGGGGGGGGGGGGGGCCGAATCTAAGAGACTGTAACCGAAGTTGCCAGTGATCCGTTAGACTAGAACCGGGGACTTTCTCTGGTCAAAGACCCACTAAGCACATTAACGCCTGCTTTCTCACAGGGGGGGGGGGGGGGGGGGGGGGTTGCCATAGGGTTGTCTTCTAACATTAGTAAATAATTTAAGATATACAGTGTCCAGAGGATCTTAATGCTGCCGAGCTTCGCACCGCTGATGCACGAAATGTGATGGGGGGGGGGGCGGTATAAGTGAAAATACACCTGCCCATTTTCCGGCGCAGAGCACAAGGTTCACCCCAGGGTTGTTTTGTCACTTATCCGTG…	301	391	511
321	GGGGGGGCGCTGCCATGAAAATTCCTGACGGGGGAATACTCTCAGAGGGAGGGAGTTGGCCCTCATCGACTGACGTCGGAACACTCGGTTCTAACTAGATTGCAGTGTTCACACCCAGTGTACAGGAGGGCCAAGACAGGGCGAAGGGCATCAGGCGAGTGGTTCACCGGTTCGATGTGAAAAGCAAGATTAAGTTCGGCGGTGGGATAATCGATGCGAGTGGACGGTTCGCTTCGGGAAGACGAGGTTATCCCTGGTACACCGGGGATTATGTTAAGGGGTCCCAGAATTACGCTGGTCCCTTCCGTTTGGTGGTCGCAAACAGCTGTCAATAGAGCAGTGCTTCTGACGTTCGTGCGTAGGGGGAGGGAACGACGGCATACACG	43	87	87		299	CTGAATCTAAGAGACTGTAAGGCATCATAGTGTGTAGATTACGCCCGGAGGCATGCGGAAGCGCCACTAGGACTCCATTGGGTCAAGGAGTCCGACAACCTACATTAACGCCTCCATTACGATAACGCGGCGCCCTGCTCTTTTAATGTGTAAGATAAAGCGAAGGGAAGTGAGTGGATCGGGGACTCTCGACCCGAACGGCCGATTTGAAGCATGGTACCTCTCAATATCTTCGCTCCGTTACCTATAGTCCGCGAGGTACTGGAAAAATAGGGCGAAGTTTCCCGCAAAGGCGGGGGGGGTTCCAGCGTTACAGTTCTCAGTCCTCGAGCAACGTATTCCAGAGAGTAACGGGGGGGGGGGGGGGGGGGGGGGGGGGGGGGGGGGGGGGGGGGGGGG…	435	684	690
322	CCAGGAAGTCGGGGGGTCCCTTTCACGGCTTTGCAGTGGATGTTCCTTCCCTTGGCTCAGCGCAGAGTTCCGATAAAACTTATCTGGGGTGTGGGGAAGGACGGAATGAGTCCGTACCGTGGCTAAAAAAAAAAAAGGACACGCCGAGGAATCCTATTCTGGCCGTTGCGCGTAATGGTGCTCGCCAATGTTCACCCAACATCGTTGAACGGTTATACCACAAGAGTGGAGCGACTACTCACCGGGAGGTGATCGGGCGTGGTCACGAGTGGGATAACAGATTAAAACGCGCGTGGGGTATCGATCGATGTGGCAGGGCTTCCGCATAAGAGTTAGCATCAGCAGCAGGGCGGGGGTCACATGTAGTTCTGTGC	37	75	6		300	ATACGGGGGGGCGCGCCCGGGTCCGATTCCCACCCTCACGATCCTATCTCTGAGCCACACCAAAGAGTGGTTAAGGCATCCAAATCTGCTTGTTATAGTTCGACTTCCCATGACCAGTTCAGTAGAGTTTAAAAGTGGTTCACGGAGGACGGGGGGGGGGGGGGGCCGACATTATCCCCCGAGATATCGTGCTGTTCTGACCATACATCAGTCGCGGGGGGGGAACGTGTAGCCGAGCTGCGGAATTCAGCTGCGCGCAGAGGGTATGAGAGTGGGAAGCCCGTCTTTCTACTCGGTCGAGCACGTAGAGGAGAACTTCGAGGGCTTTTGCGCGATCATCTGATTTGAGCGGCCTGTGGCGTGGTGCTTTTTGGATACAAAATGTAAGGGCCCCCTGAG…	490	644	677
323	GCAAGCACCGGGCAGCCGACTCACGTTCCCCAGGAATGTTACGGGGCTGGGTACCCCTTTAGGTTTTGGGGCGCAAACACCCACGGCCTTTTCCAAAACACCCAACGACTAAAAACTTGTACGTGGGGCGTAGGATGGGAAAGGGACCGTACGGCGCCTACAAGAAGTCTGTTTCAGGGTTTCGGACGCCAGATAATATCGGAATACTCTTCAGGGGTTATGCCACCGGTAAAATCGGCTCGCTACGGGCATATGATCACCCGACTATTGATTGCACCTCGGTTCAAACCAACAAGATCGGGCGACTGCCCTGGAGAAGGTGCTCAGGGCCCTAGGTGTTCACCGAGGTCGGTGATGAAAAGAAGATATGAAAGTTCGCGCCGGGGGCAAATGAGCGAA…	51	153	153		301	GGGGGGGGGGCTGTCGCGAGTCGGTTCGTCGGACGATAAATTAATCAACCCAAAGGGGGGGGGGGGGGGGGGCCTGAATCTAAGAGCTGTAAGGCATCATGGTGTAGATTACGCCCGGGGGGGGGGGGGGGGGGGGGGGGGGGGGATCTAAAGATCCCACTAATGCACATTACGCCTCCATTACGATAACGCGGCCCCTGCTCTTTTATGTTAAGATAAAGCGAGGGAAGTGGTGGATCGGGGACTTCGACCCGAACCGAACAGGGGGGGGGGGGCTGGGACTTTTCCCAATGTGGGAAGATAATAAGCAGCTATTGCAATGTCGCGCCTTTTTATAAGACTCCACTGGGGGGGTTCCAGATACAGCTCAGCCTCAGCAACGTATCAGAGAGTAACGGG…	416	622	622
324	TTGTTTACCGGTCCCCAGGAATGTTACGGCGGGACCCCTTTCAGGTCCTTGTCCAAAACCCAACCTCTTTTCCAACATCCAAGACAAAAACGTGGGGTAGGTGGGGGAAAGACCGAGGGAACTGAACAGAGTTCACCGCCCCGCTGTCATGCACGTGGTTGGAACTCTTCAGATTAGCACCCGGAGTAAGGCTCGCCGGTATGTCACATAAGATATCAAACGACCAACGGGCCGCTGTTGCAGCACACCACCTGCGAGGTGCACAGGCCATGTCCCGAGGTTCGTGTGAAAAGCAAATAGAAAGTTCGTTCGGTAATCATGAACGATATGAACACAATTGGGTGCAAGACAAACACTCTCACACGGGATGACTA	23	30	55		302	GGGGGGGGGGCTTGTCGCGAGTACGGTTCGTCGGACAAATAAACAATCAACCCAAACGGGGGGGGGGGGGGGGGCTAACTAAGAGACTGTAGGCATCTAGTGTGTAGATTACGCCGGAGCTCCTGGTGCCAATTTTGGCTTGTGAAAAACATACTGCCTGGACTCAATTAACGCCCAGCGCCGGCAATCTGACTGTATTCTTGATATAGTTATGCCCAAGGGAAGTGATGGATCGGGGACTCTCGACCCGACCGAACAGGGGGGGGGGGGGGGGCATAGTCTTAAGCCTCCAGCGTAGAGGGACTGGAGGTGGTGTGGCTGCGGGGGGGGGGGGGGGGGGGGGGGGATAAATGTTGTACGAACGTTGGGCATAGAAAGTAGGTTCATTCATATAGTGCA…	457	363	569
325	GGGGGGGCGCTGGCCCATGAAAATTCCTGACGGGGGAATACCTCTTCAGGAGGGACGGGAGTTGGCCCTCTATCGACTGACGGTCCGGAACACGTCGGGTTCCTACTATGATTGCAGGTGTTCACACCCACGTGTAACAGGAGCGGCCAAGACAGGGCAGAAGGTGCATCAGGCCCAGGTGGTTCACCAGGTTCTGGATGATGAAAAGCAAGATTAAAAGTTCGGCGCGTGGGGCATAATCGATGCGAACGTGGACGGGTTCGCTTCGGGAAGACGAGGTTATCCTCTGGTACACACGGGGGCGATTATTGTTAAGGGGTCCCAGAATTACGGGCTGGGTCCCTTTCCGGTCTTTCGGGTGGTCGCAAACAGGCTGTCAATAGTAGCAGTGGCCATTCT…	71	141	148		303	GGGGGGGGGGGCTTGCCCGAGTACGGTTCGTCACGAAATAAATTAATCAACAACGGGGGGGGGGGGGGGGGGCCTGAATCAAGAGACTGTAAGGCAAAAGTACCAGGTTGACCTCTTGACCCTCCTTGAGTTGTCAACGTGGGGGGATCTAAAGTCCACTTAATGCACATTAACGCCTAAGAACAATGGTCCGGTAGGTGCCTGCGTGTCCTACCTACCTCCGTTAGGGAAGTGAGTGGATCGGGGACTTCGACCGAACGAACAGGGGGGGGGGGGGGGGGGGGGGGGGGGGGGGGGGGGGGGGGGGGGGGGGGGGGGGGGGGGGGGGGGGGGGGGGGGGGGGGGGGGGGGGGGGGGGTTCCAGCGTTACATTCTCGTCCTCGGCAACGTTTGATTCTG…	484	205	386
326	CAAACACCCACGGCTCTCTCCAAAACATCCCGAGACGACTAAAAACTTGTATCGTGGGCGATAGGGGAGGGACGACCTCGAGTGCTCGCCTAGGTAAGACGGTCATCGTGTTGCATTATCGGGGGGGAATACCTCCGAGGTTATGCCACCCGGAGTAAACAGGTGCCGGTATGGACGAACACGGTTCTTCAGACGTTATCGTCGGGTTCAAACCAACAAAAGTGGTACGACTCTCACCTGCCAGGAAGGCATCGGCTAGGGGTCCGAGTTCGGATGATGAAATAGCAGATGAAAAGTGCGCGTGGGGCTAGTCGATGCGATCGTGACGGGTTCGCTGCAGGAAGTGGGGACGCTCTATTAAACGTCAGATACGGACGGCACTAACCCCTCAGTGGGAAT…	66	139	139		304	GGGGGGGGGGCTTGCGCGATACGGTTCGTCGGACGAAAAATTAATCAACCAAAAGGGGGGGGGGGGGGGGGGCCGAATCTAAGGACTGTAAGGCATCAAGTGTGAGTTAGCCGAGGGGGGGGGGGGGGGGGGGGGGGGGGGATCTAAAGATCCAATAAGCAGCAATTTGCCAAGAGCCTCGTGTTTGGAACCTCAGGATTCACTACAGCATTGCCAAGGGAATAGGGATGGGGACTCTCGACCCGAACCGAACAGGGGGGGGGGGGGGATCTTAATGCTGCCGGAGCTTCACCGCTGATAGCACGAAACGTGCTGGGGGGGGGGGGGGGGGGGGGGGGGGGGGGGGGGGGGGGGGGGGGGGGGGGGGGGGGGGGGGGGGGGGGGGGGGGGACGACACGG…	451	267	300
327	GTTATGCCCCCATCATAGAGTAACGGGGCCTTCCAGATCATTGGGTTCCGAGGGAAGGAATTTTTCATATGATCCTCACCAGCGTTTACTCAAAAAAAAAAAAAAACGGGGTGATGAAAACAGATGAAAGTTCGGCCCGGTGGGAATCAATGCCGTTCTGCGGGAGACGAGACCATCTACACGGGGCGGATCTGTAGGGGCCCGAAGACGGCGGGTCCTTCACTCTTGCACGCAAGGGAAGCGGGCCAACCCGCATACCCATACATCGCAATGAAGTGGGGGAGGTATGGGACTCGGTGAGTACGCCGGTGCTACTTACATTCTAGGCAAAATGGGGGAAACTCAGGG	20	49	49		305	GGGGGGGGGGCTTGTCGCGAGTACGGTTCGTCGGACGAGATAAATTAATCAACCCAAACGGGGGGGGGGGGGGGGGCCGAATCTAAGAGACTGTAAGGCATCATATGTGCTCAAGGTCTGACCCGAGGGCGTCTCATCTCCTGAAACCTAGGATCTATTGCGTAGTACCCGTGTCGCTGCTGCATCATCTAGGATAGACATGCAGTTCCAGGGGGGGGGGGGGGGGGTTATGCCAAGGGAATGAGTGGATCGGGGCTCTCGACCCGAACGAACAGGGGGGGGGGGGGGGGGGCCATAGGCCATGAAGAGCCGGCATCCGGCCCCCATCAGATCTCGCACCGGGGGGGGGGGGGGGGGGGGGGGGGGGGGGGGGGGGGGGGGGGGGGGGTTAAAGTTCTT…	540	399	459
328	CTAAAACTTGTACGGGGCGTAGGATGGAAAGGGACCGTACGGCGCTTACAAGAAGCGTTTCAGGTTATGGACTGCCAGATAATATCGGAATCTCTTAGGGTATGCCACCGATAAAAGGCTCTACGGGCTATGACACCCGACTATGATGCACTCGGTTAACCAAGATCGGGGATCCCTGGAGAAGGTGCTCAGGGCTAGGTGTTCACCAGCGGTGATGAAAGAAGATATGAAATTCGCCGGGGGTAATGGCGAATCGTGCAGGGCTTCTTGGGGAAGGGCCCATTTTTAATCGCAAGTCGCAAGCACCGGCAGCGACTCACGCCCCGGATGTACGGGGTGGGTACCCCTTCAGGTTTTGGGGGCGCAACACCCAACGCTTTTTTCCAAAACCCACGA	35	37	0		306	AAAACGCCACTGTGCCAACTTACCAGTGTGTATGAAAGCACTCCTTGAGTCCGCATGTAATGGAGATGGCCTCGTGACGTATCGGGGGGGGGGGGGGCCAAAGACTTTGCTATCAGTCAGTCGTGTAAGGCTTGGTGGTAGCAACGGGGGGGGGGGGGGGGGGGGGGGGGGGCATCACGCCCAATACGGGATTGCCTTCTCACGTCTGGGCAGCTATCGGGGGGGCCCCCGGGTCCGTCACCCTCACGATCCTATCTTAGCCACACAAAGATGTTAGGCATCCAAATCTGCTTTTATAGTTCGACTTCCCATGACCAGTTCAGTAACCCTCATCCGATTGATCAATCCCCTAGGCCCACAGCTGTTGTTCTTCGTAGATATCGTGCTGTTCTGCCATAT…	514	232	339
329	TGGGTTCCGAGGGAAGGAATTTTTCATATTGATCCTCACCAGCGTTCGAAGGGGGCATTAAATTTGGTAGGAACTACCTTGTAAGAGCCCTTCAGGCCCGTGGGGCAACAATGGCGGTTCTTGCGGGAAGGACGAGACCTTCTACAACGGGGCGGATGCTGTAGGGGCCCGAATGACGGCGGGGTCCTCACTCTTGGTCAAACCCAACGGCTCTCTTCCAAAACATCCCGAGATAAAAACTTATCGTGGGGGAGGTATGGGACTTCTGGGTGAGTACGCCGGTGCTCTTACATTTTAGGCAAAATGGGGGAAACTTCAGGGGTTATGCCCCCATCATAGAGTAACGGGGCCTGATCAAGATCAT	24	65	62		307	GGGGGGGGGGGCTTGTCGAGTACGGTTCGTCGGACGAAATAAATTATCACCCAACTATCTTTTGGACCGTTACGCGGCGCAACAACGAGTCGCGGGTGTCGTAGTGTGTAGATTACGCCCGGAGGGGGGGGGGGGGGGGGGGGGGGGGGGGATCTAAAGACAATGGAGCATTCGGCAGGACGGATTGTTTATGGTTCTACTTTCCAGGGGGGGGGGGGGGGGGTTATGCCAAGGGAAGTGAGTGGATCGGGGACTCTCGACCCGAACCGAACAGGGGGGGGGGGGGGGGCCATAGGCATGAAGAGCCGGCATCCGGCCCCCATCAGATCTCGGCAACCGGGGGGGGGGGGGGGGGGATGGACTGCCAGACTGGCCAAGAGACGACAGTGATACCGCTGA…	544	523	629
330	CCCCCAGAAGACGACTGGGTCCATGATTGCCATGGCTCAGGATATCTCGCTACCTCTTTCCTCTTTCTTCCAAAACATCCCGGACCTAAAACTTTATCGTGGGGCGTAGGAGATGGGAAGGGAAGTCAGGTTAGTTATTGTCCATTCCGTGAAGCCTACCCCCCAGAAAAAAAATAGGGGGGGATACTCTTCAGGAGGTTTATCACCCGAGTAAAAATCTTGCAACCGAGACGGGATGAATCCATGAAATACAACGGGCACAAGGGGTACACGCCACGTGCTGGTGTTTGCAGCTGTGCGTGCCCTTCCGACCCTACTAAAAAAAAAAAAAAAAACGGTTCGGATGATGAAAGCAAGATATAAAAGTTCGGCGCCGTGGGGCATAGTCGATGCGAATCG…	54	115	177		308	ATGCCCATTTTCCGGCGCAGGCGAGAACGGGGGGGGGGGGGGGGGGACGGACACGGGGGCCCTGTCTAAAATGTGAAGCATGGACGATGTAACTGGGGGGGGCATACCCCAATACGGGTTCGCCTCCTCACGTCTGGCGATACGGGGGGCGCGCCCGGTCCGACCCACCCTCACGACCTATCTCTGAGCCACCAAGAGTGGTTAAGGCATCCAAATCTGCTTGTTATAGTTCGACTTCCATGACCAGTTCATAGAGTTTAAAGTGTTCACGCGATCTTCTTGTTTATGCGAAGTTCCTTGGTGACCTTCGCGACGTCTGTAGCCATACATCAGCGCGGGGGAACGTGTAGCCGAGCGCGGAATTCAGCGCGCGCGAGGGTAAACCGGGGGGGTCTGGTC…	460	309	363
331	TCTTTTTCCCGCCCTCGGTGGTTGAAGGTCGCATCAGGTGTCGAAAGCATGTTATATTTAGGGTGCCACCCTGACTCGTGGGCGAGTCCACGATGCATCTCCGGACTGCCAGATAATATCGGAATACTCTTCAGGGGTTTATGCCACCGAGTAAAATCGGCTCGCTACGGGCATATGATCACCCGACTATTGATTGCAACCTCGGTTCAAACCAACAAGTTCGGGCGACTGCCCTGGAGAAGGTGCTCAGGGCCCTAGGTGTTCACCGAGGTCGGATGATGAAAAGAAGATATGAAAAGTTCGCGCCGGGGGCATAATGAGCGAATCGTGGCACGGGCTTCGCTTGCGGGAAAGGAAGGTTATCCTTCTGGTACAAGGGGGCGCGATGACTATTGTTTA…	61	170	170		309	CACCGCTGATAGCACGGAAATGTGATGGGGGGGGGGGGGGCGGTATAGTGAGAAATACACCATGCCCATTTTCCGGCGCAGGCGAGAACGGGGGGGGGGGGGGGGGGACGGACACGGGGGCCCTGTCTAAAATGTGAAGCCTATGGCTGAGGATTATATGGCCAGTCTCGCGTTCCCATTGCGCCAAATACGTCTGGCGATACGGGGGGCGCGCCCGGTCCGACCCACCCTCACGACCATCTCTGAGCCACCAAGAGTGGTTAAGGCATCAAATCTGCTTGTTATAGTTCGACTTCCATGACCAGTTCATAGAGTTTAAAGTGTTCACGAGGACGGGGGGGGGGGGGGGCCGACTTTCCCCCGAGATACGTGCTGTTCTGCCATCATCAGCGCGGGGGA…	471	272	331
332	TGGGGCGTAGGATGGGAAAGGGACCGTACGGGATGATGATTCCGCAGCCGGGCAAAAAAAAAAAAAAAAAAACAATACGGGGGGAATACTCTTCAGGGGTTATGCCACCGAGTAAAATCGGCTCGCTACGGGCATATGATCACCCGACTATTGATTGCAACCTCGGTTCAAACCAACAAGATCGGGCGACTGCCCTGGAGAAGGTGCTCAGGGCCCTAGGTGTTCACCGAGGTCGGATGATGAAACGAAGATATGAAAAGTTCGCGCCGGGGGCATAATGAGCGAATCGTGGCACGGGCTTCGCTTGCGGGAAGAGGAAGGTTATCCTTCTGGTACAAGGGGGCGCGATGACTATTAGTTTAAGGCGTTCCCCAGGAATGTTACGGGGCTGGGTACCCC…	64	166	165		310	GGGGGGGGGGCTTGTCGCGAGTACGGTCGCGGAAAATAAATTAATCAACCCAAAAGGGGGGGGGGGGGGGGGGGCCGAATCTAAGAGACTGTAAGGCATCATAGTGTGTAGATTCGCCCGGAGGGGGGGGGGGGGGGGGGGGGGGGGGGGGATCTAAAGATCCCACTTAAGCACATTAACGCCTGTATTTTCTATCAGGGGGGGGGGGGGGGGGGGGGGGGGGTTATCCAAGGGAAGTAAGTGATCGGGGACTCTCGACCGACCGAACAGGGGGGGGGGGGGGGGGGGGGGGGCACCGTTCAAGACTGAAGGTAGAGACTGAGAGCAGTGTGATTCAATATTGGGGCAACTCGATCATGTGGGGCGCCGACAACACTAAGGCAAAATTGCCTTGCGTAG…	394	492	608
333	TGCCACCGGTAAAATGGCTCCTACCGGCATATTGATCACCCGCTTCATTGCAGTTTTCACCCACGTGTTACGAGGCAGCGCAGGCACAGACAGAAGGTGCATCGGCCTAGGTGGTCCCGAGGTTCGGATGATGAAAAGCAGATAGAATCGCGCCGGACAATTAACCCAGACGTCCCACCCTGTCATGATCTATGTAAAAAAGTTGCGTAACACGGGGGCGCGATGACTATTGTTAACGGGGTTCCCCCAGGAATGTACGGCGGGTACCCTTCACGTCTTGGTGGTCGAACAGGTTCATTACGTTAGCAGTGGCCTAAACTCTGAATCGTCTTTATCGTGGGCGAGATGGGAGGAACCGTCGAGGCGCATACTAGGGGGGGGGTGGCCCTATGAAATCTG…	53	127	89		311	TACCTATCATTTCTTCTGGGTGAAAGAAGAGCATTCGGGGGGGGGGTTGCCAAGGGAATAGGGATCGGGGACTCTCGACCCGAACCGAACAGGGGGGGGGGGGGGGGGATCTTAATGCTGCCGGAGCTTCGCACCGCTGATAGCACGGAAATGTGATGGGGGGGGGGGGGGGGGGGGTCTGTACACATTACACCGCCCGGGTCGGATTGTCTCTATCCTCGACGTTAGGGGGGGGGGGGACGGACACGGGGGCCCTGTCTAAAATGTGAAGCATGGACGATGTAACTGGGGGGGGCATACCCCAATACGGGTTGCCTCCTCACGTCTGGCGATACGGGGGGCGCGCCCGGTCCGACCCACCCTCACGACCTATCTCTGAGCCACCAAGAGTGGTTAAGG…	412	609	609
334	GTAATCCTTCGGTACACCGGGGCGCGATGACTATTGTTTAACGGGGCCCCCAGGAATGTTACGGGCTGGGGTCCCCTTTCACGGTCTTGGGTGGTCGCAAAACACCCAACGGCTCTTTCTTCCAAACATCCCGGAGACTAAAAACTTGTCGTGGGCGCGTAGGTGATGGGAAGGAACTGTACGGGAATGTGATTCGTAGCCGTGGCAAAAAAAAAAAAAAAAAAATACGGGGGGAATACCTCTTCAGTTACGGTAGGGAGTAGCTCCTTACGGCCATCCTCGTCCGGTCCAACATCCCGATTATTCGATTGCAACCTCGGGTTCATAACCACAAAGAGTCGGTAGCGACTGACTCACTGCAGGAAGGTGCTAGGGCCTATACGAGTGTGTAGGTTCACC…	72	179	179		312	AAAGTGTTCACGAGGACGGGGGGGGGGGCCGACTTTCCCCGAGATCGTGCGCTCATAACAGCCGGAACTTACCGAGGCGGATCAGCGCGCGCGAGGTAACCGGGGGGGCTGGCTCGGACTGATAGTTCCCCACGTTCTTCCAACTCCCGCGACATCTGACCGGCGAAACGAGGGGGGGGGGGGGGGGGGCACGGCGAGTTATATTACAATAGCCGGAAAGTCAATGTTTTGGGGGGGGGGGGGGGGCTTGGCGAACGGTTCGTCGGACGAAAAATAATCAACCAAGGGGGGGGGGGGGGGGGCCGAATCTAAGGCTAAGCACAATGTGAGCTCTTTTACTAGACTAGTAACGTGCTTGTACGGGCGGCCGATCATTAAGCTTAACGCCTGCATTTCTCT…	371	391	197
335	TCGCTTGCGGGAAGGAGCCCATTTTTTAAATCGCAAGGTCGCAAGCACCGGGCAGCCGACTCTTTGAACAACTTCGTTGCGTCCTGACCGCAATCAAGAGGGAAGCTGCCTCGCGCAAACACCCAACTCTAGACAGATAGCGGTCGACCGTATGGCCGTGTGTATTGTAAGCAGGAAAGGATGGGAAAGGGACCGTACGGCGCCTTAACAAGAAGTCTGTTTCAGGGTTATCGGACTGCCAGATAATATCGGAATACTCTTCAGGGGTTATGCCACCGAGTAAAATCGGCTCGCTACGGGCATATGATCACCCGACTATTGATTGCAACCTCGGTTCAAACCAACAAGATCGGGCGACTGCCCTGGAGAAGGTGCTCAGGGCCCTAGGTGTTCACCGAG…	50	169	145		313	GGGGGGGGGGGCTTGTCGCGAGTACGGTTCGTCGGACGAAATAAATTAATCAACCCAAAACGGGGGGGGGGGGGGGGGGGCCTGAATCTAAGAGACTGTAAGGCATCATAGTGTGTAGATTACGCCCGGAGGGGGGGGGGGAGGGGGGGGGGGGGGGGGGATCTAAAGATCCCACTTAATGCACATTAACGCCCAGCGCGTCGTGGTCCAATCTGACTGTATTCTTGATGATTAGTTATGCCCAAGGGAAGTGAGTGGATCGGGGACTCTCGACCCGAACCGAACAGGGGGGGGGGGGGGGGGGCATAGTCTTAAAGCCTCCAGCGTAGAGGGACTAGAGGTGGTGTGGCTGCGGGGGGGGGGGGGGGGGGGGGGGGGATAAATGTGTGTAACACGAAC…	534	480	650
336	AGGAGGTTTATGCCCCGGGAAAATCGGTCGCTACGCGCATATTGTTCACCCGACTATTCGTTGAACCTCGGGTTCAAACCAAAAGAGTCGTAGCAGATGCTGCGATCGTACAAAACCCAAAACAGTCATTTGCTTATTCAAGCTCATGCTGTTTCCGCTGTGCCGTGAAAGTTCGGCGCTGGGGCATATTCGATGCGATCGGGCACGGGCTCGTATGCGGGAAAGGACGAGTTATCTTCGGTAAACGGGCGCGATGACATTGTTAACGGGGTTCCCCACGATGTTACGGGTGGGACCCCTTTCACGGTCTTGGTGGTCGCAAACACAAGGCTCTTCTCCAAACATCCCGAGAGACTAACGTAATGGAAGGGCCGCTTGGACAGCAGTCCATTGCTCTAT…	51	148	159		314	GGGGGGGGGGGCTTGTCGCGAGTACGGTTCGTCGGACGAAATAAATTAATCAACCCAAAACGGGGGGGGGGGGGGGGGGGCCTGAATCTAAGAGACTGTAAGGCATCTACTGGTTTAAGTCTAGGTCCCCATTTGGCTTATATGACCCACAATTCCGGGGATCTAAAGACAATCGGAGCATACGGCTTGGACGGATTGTTTTATGGTTCATACTTTCCAGGGGGGGGGGGGGGGGGTTGTGCCAAGGGAAGTGAGTGGATCGGGGACTCTCGACCCGAACCGAACAGGGGGGGGGGGGGGGGGGGCCATAGGCCATGAAGAGCCGGCATCCGGCCCCCATCAGATCTCGGCAACCGGGGGAGATTCTCCGTTCGACAGGCCCTCCGGCACTACATATCG…	450	615	701
337	TCATGTGCAGGGTCCGCGGGAACGAGTCCTTCTGACACGGGGCCGATGCATTACGGGGTCCCCAGAAGTCGGGGGTCCTTCACGGCTTGAGTATGCCCCTTGGCTCAGCGCAGTTCATAAAACTTATCTGGTGTGGGAAGACGAATGAGCCGTCCGTGGCAAAAAAAAAGACACGCCGAGGAATCCTATGCCGTTCGCGTATTGCTGCCAAGTTCCCAACATCGTACGGTACCCAGAGTGACGATACTCACCGGGGGTGATAGGCGTGAGTCACGATGGGTAACAATAAAACGCGGTTGGGTATCGA	4	8	8		315	GGGGGGGGGGGCTTGTCGCGAGTACGGTTCGTCGGACGAAAAATTAATCAACCAAAACGGGGGGGGACTCCTTAGCCTCCGACCGAGGTATTAGCCATCGGTACCCCTTCGCGACAGCCCGAGGGGGGGGGGGGGGGGGGGGGGGGGGGGATCTAAAGATCCCACTAAGCACATTAACGCCTGCATTTTACATGCGTGAAGGAGCATAGAACAGCTCAGGTCGTCGTCATGTTCCGGCCGATCGGGGACTCTCGACCCGAACCGAACAGGGGGGGGGGGGGGGGGATCTTAATGCTGCCGGAGCTTCGCACCGCTGATAGCACGGACTTCCGTAACAGCACGCGAATTTCTCAGGTGCTTTGAACTGATACCTCCGATTTTCCGGCGCAGGCGAGAACG…	351	562	610
339	AGGAATTACGAGACACTCCATTAACAGAAACCCGCTTTCATGCAACCTCGGCTACCAAAGAGGGGCTCCACCTGCAGGTGCACGGCCTAGTGTTCACCAGGTAGCCCCACACTGGCGGGACTCGGCCGACTTACGTTACTTACTCTGTGCCGTGCACGACCTGCTGAATCGATATGCGGAAAGCCGGGCGATGTAACGTTCCGAATGTTAGGGCGGGGACCTTTCACGTCTTGGGTGGCAACACACATTCTTCAACCGACACTCTTATGGGGCGAGGTGGGGAAACTATCGAAGCAGTTCAACGCCTCTATGCCGGGGCGGGAATACTCTTC	12	12	8		316	GGGGGGGCCAGTCTAGTGCGGGCGATGGGAGCAGGCGGCGACAGTGTGCACGGGGGGAGGGGGGGGGCCGCTTCCTCATTCGTGCGTAACTGAGACCCTATAGAGCCAAAGGGGCAGAGCGCCTGCAGAAATTAGCGATTGCTGAAGAGCCGGGGGGGGGGGGGGGGGAACCAAGAGGTTACTAGTCTTATTGCTGCAGTTCAGGAGTACTAGTCATGTGTCATCTCAGTCTGCATAAATGCCGCTGCGGCCCTGAGATCACTGGCGGGGGGGGGGGGGGGGGGGGGGGGGGGGGGGGGGGGAGTAGTGAGGTACATACGTCTAAACGGGGTTAATCGACTGCATCGACCAAAGTTTACGTCCGGGGGGGCTAAGAGTGACTCGATGGTGACGGAAATG…	254	369	369
340	CGGCTCTTTTTCCAAAACACCCAGACGACTAAAAACTTGTACGTGGGGCGTAGGATGGGAAAGGGACCGTACGGCGCCTTAACAAGAAGTCTGTTTCAGGGTTATCGGACTGCCAGATAATATCGGAATACTCTTCAGGGGTTATGCCACCGAGTAAAATCGGCTCGCTACGGGCATATGATCACCCGACTATTGATTGCAACCTCGGTTCAAACCAACAAGATCGGGCGACTGCCCTGGAGAAGGTGCTCAGGGCCCTAGGTGTTCACCGAGGTCGGATGATGAAAAGAAGATATGAAAAGTTCGCGCCGGGGGCAGATCACCATTGAAGGCTATAGGTCGAATACCGGAGCCACGGGGGGATGTGCTTCTGGTACAAGGGGGCGCGATGACTATTGT…	64	170	108		317	GGGGGGGGGGGCTTGTCGCGAGTACGGTTCGTCGGACGAAATAAACTAATCAACCCAAAACGGGGGGGGGGGGGGGGGGCCTGAATCTAAGAGACTGTAAGGCATCATAGTGTGTAGATTACGCCCGGAGCTCCTGGTAGGCCAATTTTGCGCTTAGTGTAAAAACATACTGCCTGGACTCACATTAACGCCCAGCGCGTCGTGGTCCAATCTGACTGTATTCTTGATGATTAGTTATGCCCAAGGGAAGTGAGTGGATCGGGGACTCTCGACCCGAACCGAACAGGGGGGGGGGGGGGGGGGCATAGTCTTAAGCCTCCAGCGTAGAGGGACTGGAGGTGGTGTGGCTGCGGGGGGGGGGGGGGGGGGGGGGGGGATAAATGTGTGTAACACGAACGC…	492	382	648
341	GTTCGTGTGAAAAGCAAATAGAAAGTTCGGGCGGGGGCAAATCGATGACGGCCGGTTGCTGAGGGGGAGGTTATCTCGGTCACACGGGATGACTATTGTTTACGGGTCCCCAGGAATGTTACGGGCGGGACCCCTTTCAGGTCCTTGTCCAAAACCCAACCTCTTTTCCAACATCCAAGACAAAAACGTGGGGTAGGTGGGGGAAAGATCGAGGGAACAGAACAGAGTTCACCGCCCCGCTGTCATGCACGTGGTTGGAACTCTTCAGATTAGCACCCGGAGTAAGGCTCGCCGGTATGTCACATAAGATATCAAACGACCAACGGGCCGCTGTTGCAGCACACCACCTGCGAGGTGCACAGGGCATGTCCCGAG	46	76	73		318	AGAGTGTAAGGCACCAAATCTGTTGTTATAGTTCGACTTCATGACCAGTTCAGTAGAGTTTAAAGTGGTCACGGAGGACGGGGGGGGGGGGGGGCCGACATTATCCCCCGAATATCGTGCGTTCTGACCATACTCGTCCGGGGGGGGAACGTGTAGCCGGCTGCGGAATTCAGCTGCGCGCAGAGTCAATGGGCCACGAATCGTAAGGCTGGTTTTCTGTCGAGTGATTGTGTCGCATCACCTAGGAAGACCTGTTCTGACCGGCGAACACGAATGCGCGAGCCCGCCTGAGGTTGATCGCGCGTCATATGCGTTGTTTTAGGGGGGGGGGGGGGGGGGGGGGGGGGGGGGGGGGGGGGGGGGGGGGGCTTGTCGCGAGTACGGTCGCGGAAAATAAAT…	484	402	462
342	TTCGTAGGGAAAACCGGGGGGAATACTCTTCAGGAGGTTATGCCACCCGTAAATCGGCGTACGCGCATATGATTCACGACTATTCTCAACCCGGAGCGGAAGTGGCAAGCCGATTGTGGCAGATCAAGCGGGGCAGAGAAGTCGGACTCCAAACGGGGTGATAAAGCAAGATATGAAAGTCGGCGCCGTGGGGCATATCGTTGGCGGTCTTGCTGGAAAGGGAGGTTATCCTTCTGTACACACGGGGGCGGATCTTGTAGAGGGGCCCGAATGACGGGCTGGGGTCCTTTCACGGTCTTTGTGTGCAAACCCCAACGGTCTTCTTCCAAACATCCCGAGGACTAAAAACTTGTATCGTGGGGGAGGTGATGGGGATTTTCTGGGGTGAGATTCGTCCGG…	48	110	110		319	GGGGGGGGGGGCTTGTCGCGAGTACGGTTCGTCGGACGAAAAATTAATCAACCAAAACGGGGGGGGGGGGGGGGGGCCGAACTAAGAGACTGTAAGCATCATAGTGTGAGTTACGCCCGAGGGGACCCATATCTACAGGCAATCGTTGTACCGTCGTACGTACCCATATGTAGACGCCTGCATTTTCTCATCAGGGGGGGGGGGGGGGGGGGGGGGGGGTTGCCAAGGTTTGTCGTTCTAAATTAGTAAATATTTAAGAATATACAGTGTCCAGAGGATCTTAATGCTGCCGGAGCTTCGCACCGCTGATAGCACGGAAATGTGATGGGGGGGGGGGGGGCGGTATAGTGAGAAATACACCATGCCCATTTTCCGGCGCAGGCGAGAACGGGGGGGGGG…	397	579	586
343	GTTCTGTGAAAGCAATAGAAGTTCGGGCGGGGGCAAATCGATGACGGCCGTTGCTGCGGGGGAGGTTATCTCGGTCACACGGGATGACTATTGTTTACGGGTCCCCAGGAATGTTACGGCGGACCCCTTCAGGTCCTTGTCCAAAACCACCCTCTTTTCCAACATCCAAGACAAAAACGTGGTAGGTGGGGGAAAGACGAGGGAACTGAACAGAGTTCACCGCCCCGCTGTCATGCACGTGGTTGGAACTCTTCAGATTAGCCCCGGAGTAAGGCTCGCCGGTATGTCACATAAGATATCAAACGACCAACGGGCCGCTGTTGCAGCAACACCACCTGCGAGTGCACAGGCCATGTCCCGA	39	59	60		320	GGGGGGGGGGGGGGGGGGGGGGCATCCCGCCAATACGGGATTGCCTTCCTCCGTCTGGGCAGCTATACGGGGGGGCGCGCCCGGGTCCGATTCCCACCCTCACGATCTATCTCTGAGCCACACAAGAGTGGTTAAGGCTCCAATCTGCTTGTTATAGTTCGACTTCCCTGACCAGTTCAGTAAGTTTAAAGTGGTTCACGGAGCGGGGGGGGGGGGGGGCCGACATTTCCCCCGGATATCGTGCTTTCTGACATACTCATCGCGGGGGGAACGAGTAGCCGAGCTGGGAATTCAGCTGCGCGCAGAGGGTATGAGAGTGGGAAGCCCGTTTTCTACTCGGTCGAGCGTAGAGGAGAACTTCGGGGCTTTTGCGCGATCATCTATTTGAGCGGCCTGTGG…	417	593	597
344	CGGGGTTCCCCCAGGAATGTTACGGGCTGGGGTACCCCTTTCACGGTCTTTGGGTGGTCGCAAAACACCCAACGGCTCTTTCTTCCAAAACATCCCGGAGACGACTAAAAACTTGTATCGTGGGGCGTAGGTGATGGGGAAAGGGAACCGTACGGGAATGATGATTCCTCTACGACGGTGACCGACCTTTTTTCACCGGACATATTTTCGTTTGTGAGCTCTTCAGGAGGTTCGGGTAGGATGAGACGTTCCTTCAATGGACGGAATGGAGGATTCAGACGGCGACTATTCGATTGCAACCTCGCTCAGAGGATATTGTTTGCGACTTCCCGGGGCTAAACCGGATGTTGAATGTGCATCAGGGCCCTAGGTGGGCTCTCGTTAGCTTTGTTCTTATGG…	77	225	225		321	GGGGGGGGGGGGGGGGGGGGGGGGGGGGGGGGGGGGGGGGGGGGGGGGGGTTCCAGCGTTACAGTTCTCAGTCCTCGAGCAACGTATTCATTCTGCTCGACGCAATAGTAATATTTGCGCTATACGGTAGTGCACGGGGGGGGGGGGGGCGCGCGCCGAGAACGAGTTTCCAGACGCGGTGCGACCATGTGAGCGACCTTCCACTGCGCACACCATACGCTACCAGCCAGAGCAGCTGGAGTCCCCGTCGCTCACGATCCTATCTCTGAGCCACACCAAAGAGTGTAAGGCATCCAAATCTCTTGTTATAGTTCGACTTCCCATGACCAGTTCAGTAGAGTTTAAAAGTGGTTCACGGAGGACGGGGGGGGGGGGGGCCGACATTATCCCCCGGATATC…	487	491	582
345	TCTTTTTACGATTCCGTCATTGTCCCTACCTCGTAAAGGTACTGAAGTGAGGCCCGGGACCGTCGGGCCTTACAAGAAGTCTGTTCGGGTTATCGGACTGCCAGATAATATCGGATACTCTTCAGGGGTTATGCCACCGAGTAAAATCGGCTGTACGGGCATATGATCACCGACTATTGATTGCAACCTGGTTCAAACCAACAAGATCGGGCGACTGCCTGGAGAAGTGCCAGGGCCCTAGGTGTTCACCGAGGTCGGATGAGAAAAGAAGATATGAAAAGTTCGCGCCGGGGCATAATGAGCAATCGTGGCACGGGCTTCGCTTGCGGGAAAGGAAGGTTATCCTTCTGTACAAGGGGGACAACGCAGACACAAGTATCCGTACTGAGATGAATTTTG…	45	91	142		322	TAAGCACATTAACGCCTGTATTTTCTATCAGGGGGGGGGGGGGGGGGGGGGGGGGGTTATCCAAGGGAAGTAAGTGATCGGGGACTCTCGACCGACCGAACAGGGGGGGGGGGGGGGGGGGGGGGGCACCGTTCAAGACTGAAGGTAGAGACTGAGAGCAGTGTGATTCAATATTGGGGCAACTCGATCATGTGGGGCGCCGACAACACTAAGGCAAAATTGCCTTGCGTAGAACCATATAGTGCAACTTACACAGAGACTTAATCGGCCACCCGGCTTAGCCTATATCTATCTATGTGGAAACATAGCTAATGGCTGTACCTCGCCCAATACGGGATGCCTTCCTCACGTCTGGCAGCTATACGGGGGGGCCGCCCGGGTCCGATTCCACCCTCCGAT…	366	454	532
346	GTTCGTGTGAAAAGCAAATAGAAAGTTCGGGCGGGGGCAAATCGATGACGGCCGGTTGCTGCGGGGGAGGTTATCTCGGTCACACGGGATGACTATTGTTTACGGGTCCCCAGGAATGTTACGGCGGGACTCCTTTCAGGTCCTTGTCCAAAACCCAACCTCTTTTCAACATCCAAGACAAAAACGTGGGGTAGGTGGGGGAAAGATCCGAGGGAACAGAACAGAGTTCACCGCCCCGCTGTCATGCACGTGGTTGGAACTCTTCAGATTAGCACCCGGAGGAAGGCTCGCCGGTATGTCACATAAGATATCAAACGACCAACGGGCCGCTGTTGCAGTACACCACCTGCGAGGTGCACAGGCCACGTCCCGAG	42	75	75		323	GGGGGGGGGGGGGGGGGGGGGGGGCATCACCGCCCAATACGGGATTGCCTTCCTCACGTCTGGGCAGCTATACGGGGGGGCGCGCCCGGGTCCGATTCCCACCCTCACGATCCTATCTCTGAGCCACACCAAAGAGTGGTTAAGGCATCCAAATCTGCTTGTTATAGTTCGACTTCCCATGACCAGTTCAGTAGAGTTTAGGACCCTCTTGACCGAGAAGCTGTTGCATTGCGTATCCGTACTCTCTTGGAGATATCGTGCTGTTCTGACCATACATCAGTCGCGGGGGGGGAACGTGTAGCCGAGCTGCGGAATTCAGCTGCGCGCAGAGGGTATGAGAGTGGGAAGCCCGTCTTTCTACTCGGTCGAGCACGTAGAGGAGAACTTCGAGGGCTTTTG…	451	514	661
347	GAAGTCTGTTTCAGGGTTATCGGACTGCCAGATAATATCGGAATACCCTTCAGGGGTTATGCCACCGAGTAAAATCGGCTCGCTACGGGCATATGATCACCCGACTATTGATTGCAACCTCGGTTCAAACCAACAAGATCGGGCGACTGCCCTGGAGAAGGTGCTCAGGGCCCTAGGTGTTCACCGAGGTCGGATGATGAAAAGAAGATATGAAAAGTTCGCGCCGGGGGCATAATGAGCGAATCGTGGCACGGGCTTCGCTTGCGGGAAAGGAAGGTTATCCTTCTGGTACAGAGGGGGCGCGATGACTATTGTTTAAGGCGTTCCCCAGGAATGTTACGGGGCTGGGTACCCCTTTCAGGTTTTGGGGGCGCAAACACCCAACGGCTCTATTTCCAA…	66	170	161		324	GGGGGGGGTTGCCAAGGGAATAGGGATCGGGGACTCTCGACCCGAACCGAACAGGGGGGGGGGGGGGGGGATCTTAATGCTGCCGGAGCTTCGCACCGCTGATAGCACGGAAATGTGATGGGGGGGGGGGGGGGGGGGGTCTGTACACATTACACCGCCCGGGTCGGATTGTCTCTATCCTCGACGTTAGGGGGGGGGGGGACGGACACGGGGGCCCTGTCTAAAATGTGAAGCATGGACGATGTAACTGGGGGGGGCATACCCCAATACGGGTTGCCTCCTCACGTCTGGCGATACGGGGGGCGCGCCCGGTCCGACCCACCCTCACGACCTATCTCTGAGCCACCAAGAGTGGTTAAGGCATCCAAATCTGCTTGTTATAGTTCGACTTCCATGACC…	405	609	609
348	GCGGGAAAGGACGAGGTTTATCCTTCTGGTACACACGGGGGCGCGATGACTATTGTTTAACGGGGTTCCCCCAGGAATGTTACGGGCTGGGGTACCCCTTTCACGGTCTTTGGGTGGTCGCAAAAACACCCAACGGCTCTTTCTTCCAAAACATCCCGAGACGACTAAAAACTTGTATCGTGGGGCGTAGGGTGATGGGGAAAGGGAACCGTACCTCGAGTTGCTCGCCCTAGTGTAACGGACGGTCATCGTAGGCTTGCAGTATACGGGGCACTGACAGGGGTAGGCGTGCTCCGCCAACTATACCTTGACAGAACCGGTCGGGTATGGACGATACGACGGTTCTTACTCGACGTTATACGTCGGGTTCATAACCAACAAAGAGTCGGTAGCGACTGA…	107	227	227		325	GCTTCCTCACGTCTGGGCAGCTAACGGGGGGGCGCGCCCGGGTCCGATTCTCACCCACGATCCTATCTCTGAGCCACACCAAAGAGTGGTTAGGCATCCAAATCTGCTTGTTATAGTTCGACTTCCCATGACCAGTTCAGTAAGTTTAGAAAGTGGTTCCGGAGGACGGGGGGGGGGGGGGGCCACATTATCCCCCGGATATCTGCTGTTCGACCATACTAGTCCGGGGGACGTGTAGCCGAGCTGCGGATTCAGCTGCGCGCAGGGTAACCGTGGGGGGGGGGGGGGGGGGGGGGGGGGGGGGGGGTGCCCACTTGAGGGCTTTTGCGCGATCATTGACCGGCGAACACGAGGGGGGGGGGGGGGGTTACAACCTGAGGGAAACCTTGCAATCAGGGT…	488	613	638
349	CACACGGGGGCGCGATGACTATTGTTTAACGGGGTTCCCCCAGGAATGTTACGGGCTGGGGTACCCCTTTCACGGTCTTTGGGTGGTCGCAAAACACCCAACGGCATGTAGCTCACGAATACGATTCAATGACCGCACTCTGCAGAGAATTCCCAGTAGGTGATGGGGAAAGGGAACCGTACGGGAATGATGATTCCGTAGCCGTGGCAAAAAAAAAAAAAAAAAAAAAAAATACGGGGGGGAATACCTCTTCAGGAGGTTCGGGTAGGATGAGACGTTCCTTCAATGGACGGAATGGAGGATTCAGACGGCGACTATTCGATTGCAACCTCGCTCAGAGGATATTGTTTGCGACTTCCCGGGGCTAAACCGGATGTTGAATGTGCATCAGGGCCCTAG…	83	225	225		326	GGGGGGGGGCTGTCGCGAGTAGTCGCGGAAAATAAATTAATCACCCAAAAGGGGGGGGGGGGGGGCCGAATCTAAGGACTGAAGGCATCTAGGTGTAGATTCGCCCGGAGGGGGGGGGGGGGGGGGGGGGGGGGGGATCTAAGACCCACTTAAGCACATTAACGCCTGTATTTCTATCGGGGGGGGGGGGGGGGGGGGGGGGGTTACCAAGGGAAGTAGTGATCGGGGTCTCGACCGCCAACAGGGGGGGGGGGGGGGGGGGGGCACCGTAGCTGAAGTAGAGACTGAGAGCAGTGTGATTAAATGGGGCAACTCGATCATGTGGGGCGCCGACAACACTAAGGCAAAATGCCTGCGTAGAACCATATAGTGCAACTTACACCCCTAGGGGGGGGGGGG…	339	501	548
350	GGTGGGGGCGCGTGGCCCTCATGAAAATTCCTGCGACGGGGGGGAATACCTCTTCACGAGGTTTATGCCACCCGGAGTAAAAATCGGCTCGCTACGCGGCATATTTCGTTTATTCCCCTCCCTGGGGCTCCTGCGGGTTGCATCCGGTCGTGGAAGGCATGCGGCCAAGGCACAGGAGCAGGAAGGTGCATCATGGCCCTAGGTGGTTCACCGAGGTTCGGATGATCGAAAAGCAAGATATGAAAAGTTCGGCGCCGTGGGGCATAATCGATGCGAATCGTGGCACGGGTCTTCGCTTGCGGGAAAGGACGAGGTTATCCTTCTGGTACACACGGGGGCGCGATGACTATTGTTTAACGGGGTTCCCCCAGGAGATGTTACGGGCTGGGGTACCCCTTT…	107	227	227		327	GGGGGGGGGGGCTTGTCCCGAGTACGGTTCGTCGGACGAAATAAATTAATCAATCCAAAACGGGGGGGGGGGGGGGGGGGCCTGAATCTAAGAGACTGTAAGGCAAAAGTACACAGAGTTGACCGTCTTGACCCTCCTTGGAGTTGTCAACGTGGGGGGGATCTAAAGATCCCACTTAATGCACATTAACGCCTGTATTTTCCTCATCAGGGGGGGGGGGGGGTGGGGGGGGGGGGTTATGCCAAGGGAAGTGAGTGGATCGGGGACTCTCGACCCGAACCGAACAGGGGGGAGGTCGCCGATTATTACGTATCTCTCGTATGGTCGTCCTTTCCTGCTGGGGCAGGGGGGGGGGGGGGGGGGGGGGGGGGGGGGGGGGGGGGTTCCAGCGTTACAGTT…	438	544	678
351	TGGGCGAGTCCACGATGCATCTCCGGACTGCCAGATAATATCGGAATACTCTTCAGGGGTTATGCCACCGAGTAAAATCGGCTCGCTACGGGCATATGATCACCCGACTATTGATTGCAACCTCGGTTCAAACGAACAAGTTCGGGCGACTGCCCTGGAGAAGGTGCTCAGGGCCCTAGGTGTTCACCGAGGTCGGATGATGAAAAGAAGATATGAAAAGTTCGCGCCGGGGGCATAATGAGCGAATCGTGGCACGGGCTTCGCTTGCGGGAAAGGAAGGTTATCCTTCTGGTACAAGGGGGCGCGATGACTATTGTTTAAGGCGTTCCCCAGGAATGTTACGGGGCTGGGTACCCCTTTCAGGTTTTGGGGGCGCAAACACCCAACGGCTCTTTTTCC…	74	169	142		328	GGGGGGGGGGGCTTGTCGCGAGTACGGTTCGTCGGACGAAATAAATTAATCAACCCAAAACGGGGGGGGGGGGGGGGGGGCCTGAATCTAAGAGAGGCCGCACAAGTTGCATACTTAAGCCTTTACTCTAACGCGTGGGCTCTGATTGTAGGGGGGGGGGATCTAAAGATCCCACTTAATGCACATTAACGCCTGTATTTTCCTCATCAGGGGGGGGGGGGGGGGGGGGGGGGGGGTTATGCCAAGGGAAGTGAGTGGATCGGGGACTCTCGACCCGAAGATTAACAGGTACGTGTGGTACATGCCCAGTGCGCTCTATCGGAGTAGAAGGTAGAGACTGAGAGCAGTGTGATTCAATATTGGGGGGGGGGGGGGCGGGGGGGGGGGGGGGGGGGCTAA…	489	697	698
352	TTGTTTACCGGTCCCCAGGAATGTTACGGCGGGACCCCTTTCAGGTCCTTGTCCAAAACCCAACCTCTTTTCCAACATCCAAGACAAAAACGTGGGGTAGGTGGGGGAAAGACCGAGGGAACTGAACAGAGTTCACCGCCCCGCTGTCATGCACGTGGTTGGAACTCTTCAGATTAGCACCCGGAGTAAGGCTCGCCGGTATGTCACATAAGATATCAAACGACCAAACGGGCCGCTGTTGCAGCACACCACCTGCGAGGTGCACAGGCCATGTCCCGAGGTTCGTGTGAAAAGCAAATAGAAAGTTCGGGCGGGGGCAAATCGATGACGGCCGGTTGCTGCGGGGGAGGTTATCTCGGTCACACGGGATGACTA	41	75	76		329	GTACTGCGGGGGGGGGGGGGGGTGGGGGGGGCATACCGCGGGGTAAGGTTGCCGGTTTTCGTGGATCTGTTATATGTCCTTCAAGTTAACGCCGGGGGGGGGGGGGGGGGGGGGGGGGGGGGGGGGGGAATCTACAAATACGGACTATAATTCCTAATTGGAGAGGACCAGCCCCTAGCCTTATGGCCATCCAGGCCGCCAAAGGGGGGGGGGGGGGGGGGGGGGGGGGGGGGGGGGGGGGGGGGGGGGTCTTCCTTAGACGAGTTGGATGGGAGGCCAGCAGCCTAGGGGGGGGCCGCGAAGCAGAGAGTCCCGACTTCGAGCACACTGCCCTAGGTCTGCTGCTTAAGATTTCAGGTAGAGTGAGGGAACGGTCGCGGGGGGGGGGGGGGGGGGGGG…	240	185	183
353	GTTCGTGTGAAAAGCAAATAGAAAGTTCGGGCGGGGGCAAATCGATGACGGCCGGTTGCTGCGGGGGAGGTTATCTCGGTCACACGGGACTGACTTATTGTTTACGGGTCCCCAGGAATGTTACGGCGGGACCCCTTTCAGTTCTTGTCCAAAACCCAACCTCTCTTCAACATCCAAGACAAAAACGTGGGGTAGGTGGGGGAAAGACCGAGGGAACAGAACAGAGTGTCACCGCCCCGCTGTCATGCACGTGGTTGGAACTCTTCAGATTAGCACCCGGAGTAAGGCTCGCCGGTATGTCACATAAGAAATCAAACGACCAACGGGCCGCTGTTGCAGCACACCACCTGCGAGGTGCACAGGCCATGTCCCGAG	40	76	76		330	GGGGGGGGGGCTTGTCGCGAGTGGTTCGTCGGACGAAAAATAATCAACCAAACGGGGGGGGGGGGGGGGGCCGAATCTAAGAGACTGTAAGGCATCAAGTTGAGTTACGCCCAGGGGGGGGGGGGGGGGGGGGGGGGGACAAAGACCCACTAAGCACATTAACGCCTGCTTTCTCACAGAGGGGGGGGGGGGGGGGGGGGGGTTGCCAAGGGTTGTCTTCTAAAATTAGTAAATAATTTAAGATATACAGTGTCCAGAGGATCTTAATGCTGCCGAGCTTCGCACCGCTGATGCACGAAATGTGATGGGGGGGGGGGCGGTATAAGTGAAAATACACCTGCCCATTTTCCGGCGCAGCGAGAACGGGGGGGGGGGGGGGGACGGACCACGGGGGCCCTG…	336	423	483
354	GTTCGTGTGAAAAGCAAATAGAAAGTATAAGACAAGTAATACCGGACCCTCCGCGAGTGATAAGACTTAATGGGCGCGGTCACACGGCATGACTATTGTTTACGGGTCCCCAGGAATGTTACGGCGGGACCCCTTTCAGGTCCTTGTCCAAAACCCACCCTCTTTTCCAACATCCAAGACAAAAACGTGGGGTAGGTGGGGGAAAGACCGAGGGAACTGAACAGAGTTCACCGCCCCGCTGTCATGCACGTGGTTGGAACTCTTCAGATTAGCACCCGGAGTAAGGCTCGCCGGTATGTCACATAAGATATCAAACGACCAACGGGCCGCTGTTGCAGCACACCACCTGCGAGGTGCACAGGCCATGTCCCGAG	40	63	10		331	GGTTACACCAATACCTTCATCAGTCCTCGAGCAACGCGACGAACACACATCAGTACTGCAACACATATTGGGAGCGCTTCCTGCGTGGGGGGGGGGGGGGGGGTCGCGCGCCGAGAACGAGTTTCCAGACGCGGTGCGACCAGGATGAGCGCACCTTCCTCACGTCTGGGCAGCTATACGGGGGGGCGCGCCCGGGTCCGATTCCCACCCTCACGATCCTATCTCTGAGCCACACCAAAGAGTGGTTAAGGCATCCAAATCTGCTTGTTATAGTTCGACTTCCCATGACCAGTTCAGTAGAGTTTAAAAGTGGTTCACGGAGGACGGGGGGGGGGGGGGGCCGACATTATCCCCCGAGATATCGTGCTGTTCTGACCATACATCAGTCGCGGGGGGGGA…	459	483	625
355	CAAACATCCGAGACGACTAAAAACTTGTATCGTGGGGCGTAGGTCGTTCCCATTTGAGACGTTGTTCCGCAAAGTTACGCCGGTGACAAACGTGCCTCATGAAATGCCTCGACGGGGGGTATAATCACGTGATAGATATTTGGCACATAATAATGCATTGAGTCCGAACCATTTCACCCGACTATTCGATTGCGGTGTTTACACCCCACGTGTTAACGGGCAGGGCCAAGGCACAGAGCAGGAAGGTGCTCAGGGCCCTAGGTGTCACAGGTCGATGTGAAAGCAAGTATGAAAGTTCGGCGTGGGGAAATCGTCGAATCGTGCACGGTCTTCTGCGAAGCGAGGATCTTTGGTAACCGGGGGCGGATGATATGTTTAGGGTCCCCCAGATGTTACGGG…	65	150	150		332	TGATCGGCGAACACGAGGGGGGGGGGGGGGGGGGGGGCTTACAGAACGATACCCCTGAGCGTTGGCCTCTTGCTCCTAGTGGGAAGGGGGGGGGGGGGGGGGGGGGGGGGGGGGGCTTGTCGCGAGTACGGTTCGTCGGACGAAATAAACTAATCAACCCAAAACGGGGGGGGGGGGGGGGGGGCCTGAATCTAAGAGACTGTAAGGCATCATAGTGTGTAGATTACGCCCGGAGGGGGGGGGGGGGGGGGGGGGGGGGGGGGGATCTAAAGATCCCACTTAATGCACATTAACGCCCAGCGCGTCGTGGTCCAATCTGACTGTATTCTTGATGATTAGTTATGCCCAAGGGAAGTGAGTGGATCGGGGACTCTCGACCCGAACCGAACAGGGGGGGGG…	560	395	585
356	GCGATGACTATGTTAACGGGTTCCCCCAGGAATGTTACGGGCTGGGGTACCCTTTCACGTCTTTGGGTGGTCGCAAACAGGCTGTCATTACGGTTAAGCAGTGGCCTAAATCTCTGAATCGGTCTTTATCGTGGGGCGTAGGTGATGGGGAAAGGGAACCGTACGAGGCGCATACATCGAGGTGGGGGCGCGTGGCCCTCATGAAAATTCCTCGACGGGGGGAATACCTCTCAGGAGGTTTTACCTTAGAATACTCTATTGATGAGGTATCCGTCCCGTAATTACTACGAATCGATTCTGTGCAATTGGGGGGTCGATGGTCTGAAAAGAAACGGTGGGATATAGCGAGCAGGAGGGCACAGGGCCCTAGTGGTCACCGAGGTTCGGATGATGAAAAGC…	93	196	196		333	GGTCTGTACACATTACACCGCCCGGGTCGGATTGTCTCTATCCTCGACGTTAGGGTTCTCTCGACGGGACTGTAAGTTCAAATTTTATGTCCTGCATCTGTAACTTGTAACTGGGGGGGGCATACCCCAATACGGGTTGCCTCCTCACGTACTGGCGATACGGGGGGCGCGCCCGGTCCGACCCACCCTCACGACCTATCTCTGAGCCACCAAGAGTGGTTAAGGCATCCAAATCTGCTTGTTATAGTTCGACTTCCATGACCAGTTCATAGAGTTTAAAGTGTTCACGAGGACGGGGGGGGGGGGGGGCCGACTTTCCCCCGAGATACGTGAGGTTACACCTTTAAGACAATACTTCATCGTCATCACAAGGAGAACTAGACAGCGCGCGCGAGGGTA…	402	498	573
357	TGCTCAGGGCCCTAGGTGTTCACCGAGGTCGGTGATGAAAAGAAGATATGAAAGTTCGCGCCGGGGGCAAATGAGCGAATCGTGGCACGGGCTTCCTTGCGGGAAGGAGCCCATTTATTAAATCGCAAGGTCGCAAGCACCGGGCAGCCGACTCACGTTCCCCAGGAATGTTACGGGGCTGGGTACCCCTTTAGGTTTTGGGGCGCAAACACCCACGGCCTTTTCCAAAACACCCAACGACTAAAAACTTGTACGTGGGGCGTAGGATGGGAAAGGGACCGTACGGCGCCTACAAGAAGTCTGTTTCAGGGTTTCGGACGCCAGATAATATCGGAATACTCTTCAGGGGTTATGCCACCGGTAAAATCGGCTCGCTACGGGCATATGATCACCCGACTA…	50	153	153		334	GGGGGGGGGGGCTTGTCGCGAGTACGGTTCGTCGGACGAAATAAACTAATCAACCCAAAACGGGGGGGGGGGGGGGGGGGCCTGAATCTAAGAGACTGTAAGGCATCATAGTGTGTAGATTACGCCCGGAGCTCCTGGTAGGCCAATTTTGCGCTTAGTGTAAAAACATACTGCCTGGACTCACATTAACGCCCAGCGCGTCGTGGTCCAATCTGACTGTATTCTTGATGATTAGTTATGCCCAAGGGAAGTGAGTGGATCGGGGACTCTCGACCCGAACCGAACAGGGGGGGGGGGGGGGGGGCATAGTCTTAAAGCCTCCAGCGTAGAGGGACTGGAGGGGCGGCGACATGTGGACTGTCATCTATCGGCACGGGTTGAAACTGGTTAAACACGAAC…	490	674	699
358	TGCCCCATCATAGATAACGGGGCCTTCAGATCATTGGGTTCGAGGAGAAGGAATTTTTCATATTGATCCTCACCAGCGTTCTACTCAAAAAAAAAAAAAAAACGGGGTGATAAAACATGAAGTTCGGCCCGGTGGGCAATAATGGCGGTTCTTGCCGGAAGGACGAGACCTTCTCAACGGGGCGGATGCTGGGGCCCGAATGACGGCGGGGTCCTTCACTCTTGCACGCAAGGGAAGCGGGCCCAACCCGTCATAGCCCATACATCGCAATGAAGTGGGGGAGGTATGGGACTTCGGGTGAGTACGCCGGTGCTACTACATTCTAGGCAAATGGGGGAAATTCAGGGGTTA	19	52	52		335	GGGGGGGGGGGCTTGTCGCGAGTACGGTTCGTCGGACGAAATAAATTAATCAACCCAAAACGGGGGGGGGGGGGGGGGGGCCTGAATCTAAGAGACTGTAAGGCATCATAGTGTGTAGATTACGCCCGGAGGGGGGGGGGGGGGGGGGGGGGGGGGGGGGATCTAAAGATCCCACTTAATGCACATTAACGCCCAGCGCGTCGTGGTCCAATCTGACTGTATTCTTGATGATTAGTTATGCCCAAGAGAAGTGTGTGGATCGGGGACTCTCGACCCGAACCGAACAGGGGGGGGGGGGGGGGGGCATAGTCTTAAAGCCTCCAGCGTAGAGGGACTGGAGGTGGTGTGGCTGCGGGGGGGGGGGGGGGGGGGGGGGGGATAAATGTGTGTAACACGAAC…	521	501	648
359	CTCGTTGCGGGAAAGGACGGGTTATCTTCGGTAAACGGGCGCGATGACATTGTTAACGGGGTTCCCCACGATGTTACGGGTGGGACCCCTTTCACGGTCTTGGTGGTCGCAAACACAAGGCTCTTCTCCAAACATCCCGAGAGACTAAAACTTGTGATCGTGGGGCGTAGGTGATGGGGAAAAGGAACCGTAGTGGCTCGGGCGACTGCCGGTTTCGAGACTCGGTCCGGTGTTGGGTACCGCTCTTCAGGAGGTTTATGCCCCGGGAAAATCGGTCGCTACGCGCATATTGTTCACCCGACTATTCGTTGAACCTCGGGTTCAAACCAAAAGAGTCGTAGCAGATGCTGCGATCGTACAAAACCCAAAACAGTCATTTGCTTATACAAGCTCATGCTG…	52	159	159		336	GGGGGGGGGGGGGGGGGGGGGATCACCGCCCAATACGGGATTGCCTTCCCACGTCTGGGCAGCTATACGGGGGGCGCGCCCGGGTCCGATTCCCACCCTCACGATCCTATCTCTGAGCCACACCAAGAGGGTTAAGGCATCCAAATCTGCTGTTTAGTTACCCAGACCAGTTCATAGAGTTTAGGCCCCTTGACGGAAGCTGTGCATTGGTTCCGTACTCTCTTGGAGATATCGTGCTGTTCTGACATAATCATCGCGGGGGGGGAACGTGTAGCCGGTGCGGAATCAGCTGCCGCAGAGGGTATGAGAGTGGGAAGCCCGTCTTCTACTCGGTCAGCACGTAGAGGAGAACTTCGGGCTTTTGCGGATCATCTGATTTAGCGGCCTGGGCGTGGTGCT…	366	427	533
360	TTCATAACCAACAAAGAGTCGGTAGCGACTGACTCACCTGCAGGAAGGTGCATCAGGGCCCTAGGTGGGCTCTCGTTAGCTTTGTTCTTATGGGCCGGTGTACGGAAACGAACTCAAGGTGGGGCATAATCGATGCGAATCGTGGCACGGGCTTCGCTTGCGGGAAAGGACGAGGTTATCCTTCTGGTACACACGGGGGCGCGATGACTATTGTTTAGAGGGGTTCCCCCAGGAATGTTACGGGCTGGGGTACCCCTTTCACGGTCTTTGGGTGGTCGCAAAACACCCAACGGCTCTTTCTTCCAAAACATTCCGGAGACGACTAAAAACTTGTATCGTGGGGCGTAGGTGATGGGGAAAGGGAACCGTACGGGAATGATGATTCCGTAGCCGTGGCAA…	96	225	225		337	GGGGGGGGCTTTGCGAGTACGGGGAAAATAAATAATCAACCCAAAGGGGGGGGGGGGGCCGAATAAGAACTGTAAGGCTAAGTGGTAATTGCCCGGAGGGGGGGGGGGGGGGGGGGGGGGGGGCTAAAGATCCCACTTACACATTACGCTGATTTCTATCGGGGGGGGGGGGGGGGGGGGGTTATCCAAGGGAATAAGGTCGGGACTCTCACGACCGAACAGGGGGGGGGGGGGGGGGGGGGCACGTAAGACTGAAGTAGAGACGAAGCAGTGGATTCAATATTGGGGCAACTCGTCATGTGGGGCGCCGACAACACTAGCAAAATTGCCTTGCGTAAACCATATAGTCAACTTACCGAGGGGGGGGGGGGGCGCCATTAAGGTCCCTCAGATCTAAGC…	316	349	477
361	GTTCGTGTGAAAAGCAAATAGAAAGTTCGGGCGGGGGCAAATCGATGACGGCCGGTTGCTGCGGGGGAGGTTATCTCGGTCACACGGGATGACTATTGTTTACCGGTCCCCAGGAATGTTACGGCGGGACCCCTTTCAGGTCCTTGTCCAAAACCCAACCTCTTTTCCAACATCCAAGACAAAAACGTGGGGTAGGTGTTCACACACCTCCCACTTCGGTTGCGCGAAAGGCGCTAAACGGACTGTGCACGTGGTTGGAACTCTTCAGATTAGCACCCGGAGTAAGGCTCGCCGGTATGTCACATAAGATATCAAACGACCAACGGGCCGCTGTTGCAGCACACCACCTGCGAGGTGCACAGGCCATGTCCCGAG	38	67	41		338	GGCGCCGAGGGTAAACGGGGGTCTGGTCTCGACGATAGTTCCACCACGTTTCTCTCAACTCCCGCGACATCTGCCGGCGAACACGAGGGGGGGGGGGGGGGGGGGCACCGGCGATGTATACTATACAATAGACGCGCGAAAGTAATGTTTGTGGGGGGGGGGGGGGGCTTGTCGCGAGTACGGTTCGTCGGACGAAAATTAATCAACAAAACGGGGGGGGGGGGGGGGCCGAATCTAAGAGACTGTAAGGCATCATATGTGAGTACGCCGAGGGGGGGGGGGGGGGGGGGGGGGGGGGTCTAAAGATCCACTAAGCACATTACAAACATGTTGAAACAAGAGCATAGCATGCGAAGGCGCCCTTGCTGGGAAGGGAATAGGGATCGGGACTCTCGACCC…	392	514	543
363	ACTTATCGTTACTTACTCTGTGGCGGTCTTCGCTTGCGAAGACGAGTACCTTCTGGTCCACGGGGGGCGTGACTATTGTAACGGTTCCCAGAATGTTAGGGCGGGGGACCTTTCACGGTCTTGGGTGGCCAAACACCCGCCTTCGGTAAGATCCCCATCCCCTGACGCAGGAGTACCCGGAAGGTTCTGGGAAGGGAACTACGTCAGAAGCAAAGTTCAACACGCCCTGCTGATGCCGGGGTGCGGGAATACCTCTTCAGGAGATTACGAGACACTCCCCATTATACATATAGAAGACCCGACTATTCATTGCAAACCTCGGTCATACCACAAGAGTGGAGGACTGACCACCTGCGAAGGTGCACGGGCCCTAGTGGTTCACCGAGGTAGACCCCACAC…	60	121	121		339	GGGGGGGGGGGCTTGTCGCGAGTACGGTTCGTCGGACGAAAAATTAATCAACCAAAACGGGGGGGGACTCCTTAGCCTCCGACCGAGGTATTAGCCATCGGTCTCGCCTGCAATAACGCCTGTCATCGGACCGCCCGCCACAGCACACTTGGGGCGCGCACCTGAACACGCTCTTAACGCCTGCATTTTCCTCATCAGGGGGGGGGGGGGGGGGGGGGGGGGGTTGCCAAGGGAATAGGGATCGGGGACTCTCGACCCGAACCGAACAGGGGGGGGGGGGGGGGGATCTTAATGCTGCCGGAGCTTCGCACCGCTGATAGCACGGAAATGTGATGCGTCGCGTTACTGGTTGACAGACTCGTGCTTACGGTCCCGTAAAGGGATGCGCAGGCGAGAACG…	445	596	604
364	GGGTGTGGGGAAGGACGGAATGAGTCCGTACCGTGGCAAAAAAAAAAAAGGACACGCCGAGGAATCCTATTCTGGCCGTTGCGCGTAATGGTGCTCGCCAATGTTCACCCAACATCGTTGAACGGTTATACCACAAGAGTGGAGCGACTACTCACCGGGAGGTGATCGGGCGTGGTCACGAGTGGGATAACAGATTAAAACGCGCGTGGGGTATCGATCGATGTGGCAGGGCTTCCGCATAAGAGTTAGCATCAGCAGCAGGGCGGGGGTCACATGTAGTTCTGTGCCCAGGAAGTCGGGGGGTCCCTTTCACGGCTTTGCAGTGGATGTTCCTTCCCTTGGCTCAGCGCAGAGTTCCGATAAAACTTATCTG	37	74	28		340	CCAACTATCTTTTGGACCGTTACGCGGCGCAGACAACGAGTCGCGGGTGGTCGATAGTGTGTAGATTACGCCCGGAGGGGGGGGGGGGGGGGGGGGGGGGGGGGGGATCAAAGACAATCGGAGCATTCGGCATGGACGGATTGTTTTATGGTTCATACTTTCCAGGGGGGGGGGGGGGGGGTTATGCCAAGGGAAGTGAGTGGATCGGGGACTCTCGACCCGAACCGAACAGGGGGGGGGGGGGGGGGGGCCATAGGCCATGAAGAGCGGCATCCGGCCCCCATCAGATCTCGGCAACCGGGGGGGGGGGGGGGGGGGATGGACTGCCAGAAACTGGCCAAGAGACGACAGTGATACCGCTGAATGGGAACCATATAGTGCAACTTACACCCCTGAGGG…	561	545	608
365	AGGGTTATGCCACCCGGAGAAAATCGGCTGCCCGGCAATATCACCCGACTATGTTGCACTGGGTCATAACCACAAAGGTCGTAGCGACTGATCCGAGGAAGGCATCGGCCTATCGATTGTCTTTGGCAGTGTCGGAAACGATAGGTGGATAACGTCGACGTGGCACGGCTTCGTCGGGAAGTCCTGAGCAGGTAGACGCGTGCCAATGTACTGCAGCAAGGCACGCACGGGCGAAAAGTCCTTCGGGCACCTAGCACGCGCCATATTAGATCCGCTGGTTGAATCGGAAAACTGTGTGGCGGGGTGGGGAGGGACGTACGGGAATTGATCGTGCCGTGAAAAAAAAAAAAAAAAAATACGGGGGGAACCTTG	28	73	73		341	GGGGGCTTGTCGCGAGTACGGTTCGTCGGACGAAAAATTAATCAACCAAAACGGGGGGGGGGGGGGGGGGCCGAACTAAGAGACTGTAAGCATCATAGTGTGAGTTACGCCCGAGGGGACCCATATCTACAGACAATCGTTGTACCGTCGTACGTACCCATATGTAGACGCCTGCATTTTCTCATCAGGGGGGGGGGGGGGGGGGGGGGGGGGTTGCCAAGGTTTGTCGTTCTAAATTAGTAAATATTTAAGAATATACAGTGTCCAGAGGATCTTAATGCTGCCGGAGCTTCGCACCGCTGATAGCACGGAAATGTGATGGGGGGGGGGGGGGCGGTATAGTGAGAAATACACCATGCCCATTTTCCGGCGCAGGCGAGAACGGGGGGGGGGGGGGGG…	394	573	580
366	AGGAGGTTATGCCCCGGGAAATCGGTCGTACGCGCATATTGTTCACCCATATTCGTGACCTCGGGTCAAACCAAAGAGTCGTAGCAGATGCGCGATCGTCAAAACCCAAAAGTCTTGCTTAAAACTCATGCTGTTCCGCTGTGCCGTGAAAGTCGGCGCTGGGCATATTGATGCGATCAGGGCACGGGCCGTTGCGGGAAAGGACGAGTTATCTTCGTAAACGGGCGGATGACATTGTAACGGGTCCCCACGATGTACGGGTGGGACCCCTTTCACGGTCTGGTGTGCACCAAGGCTCTTCCAAACATCCAAGAGCTAAACTTGTGATCGTGGGGCGTAGGTGATGGGGAAAGAACGTATGGCTCGGGCGCTGCCGGTTTCGAGACTCGGTCCGGTGTT…	47	114	114		342	GGGGGGGGGGGGGGGGGGAACCAAGAGTTACTAGTACTTATGCTGCAGTTCAGGAGTACTAGTCATGTGCATCTCAGTCTGCATAAATGCCGCTGCGGACCTGATCACTGCGGGGGGGGGGGGGGGGGGGGGGGGGGGGGGGGGGGGATAGATTGAGGACATCGTCTAACTGGGTTAATCGACTGCATGACCAAGTTAACGTCCGGGGGGGGCTAAGATGATCGATGGTGGAGGTAAATAGGATCCTAAAAGCAACCGGGGGGGGGGGGGGGGGGGGGGGGGGGGGGGACCCAAGTCCTTATATGCGCCGATCCAGGCCCTCGCTCGGACGATGTTGGCAGGTAAGTCAACAAGTTTTGTCCGTGGGGGGGGGTCTCCTAGACTGAGACTGATGGAGGC…	270	360	369
367	TTGCCGCGCTCGTGTTCGCTGGGCCGAGATTAGGTATCACCCACGCGGTCCACAATCTGTTGGATACAGGCTTCCTCCTCTCAGGGCCCTAGGTGGTTCACCGAGGTTCGGTGATGAAAAGCAAGTATGAAAAGTTCGGCGCGTGGGGCATAATCGATGCGAATCGTGGCACGGTCTTCGCTTGCGGGAAGGCGAGGTTATCCTTCTGGTACACACGGGGGCGCGATACTATTGTTAAGGGGTTCCCCCAGAATGTTACGGGCTGGGGTACCCCTTTCACGGTCTTTGGGTGGTCGCAAAACACCCAACGGCTCTTTCTTCCAAACATCCCGAGACGACTAAAAACTTGTATCGTGGGCGTAGGTGAGGGGAAAGGGAACCGTACGAGGCGCATACATC…	105	202	202		343	GGGGGGGGGGCTTGTCGCGAGTACGGTTCGTCGGACGAGATAAATTAATCAACCAAACGGGGGGGGGGGGGGGGGGCCGAATCTAAGAGACTGTAAGGCATCATATGTGCTCGAGGTCTGACCCGAGGCGTCATCTCCTGAAACGCTAGGATCATTGCGTAGTACCCGTGTCGCTGCTGCATCATCTAGGATAGACATGCAGTTCCAGGGGGGGGGGGGGGGGGTTATGCCAAGGGAATGAGTGATCGGGGCTCTCGACCCGAACGAACAGGGGGGGGGGGGGGGGGGCCATAGGCATGAAGAGCCGGCATCCGGCCCCCATCAGATCTCGCACCGGGGGGGGGGGGGGGGGGGGGGGGGGGGGGGGGGGGGGGGGGGGGGGTTAAAGTTCTTCCCGTA…	530	403	459
369	ATGTTACGGCTGGGACCCCTTTGAACCTGGTCGCCACCATCTGCTCGACATGTAGAAGCTTCCGACAAACTAAAACCGTGGGCGTAGGTGTGGCGCTTGAAGCTGGAACGTCAGAGCCAGTCGTATAGCCATGGCGATGGCAGCACGTGGTGTGGAATCCTCTTCAGGAGTTTATGCCACCCGGAGTAAATGGCTCGCGGCATATTGTCACCCGACTATTTGCACCTCGGGTTCATACACAAAGAGTCGGACGACGACACACGGTATGACCCTTGCAACCTAATATGTTCGCATCACGCATGAGACACCCCGAGCTGACTGTGCAACAAAACCCCGTGTACGTGCACGGCCGCTTGCGGGAAGGACGTATCCTCGTCACAGCCGCGATGATATTGTTTA…	41	0	42		344	GGGGGGGGGGGCTTGTCGCGAGTACGGTTCGGCGGACGAAAAATTAATCAACCAAAACGGGGGGGGACTCCTTAGCCTCCGACCGAGGTATTAGCCATCATATTAATATGTCCCACGCGTAGTGGGGGAAGGTTCGAGGCCCCGATACTGATCTAAAGATCCCACTAAGCACATTAACGCCTGCATTTTCCTCATCAGGGGGGGGGGGGGGGGGGGGGGGGGGTTGCCAAGGGAATAGGGATCGGGGACTCTCGACCCGAACCGAACAGGGGGGGGGGGGGGGGGATCTTAATGCTGCCGGAGCTTCGCACCGCTGATAGCACGGAAATGTGATGGGGGGGGGGGGGGCGGTATAAGTGAGAAATACACCATGCCCATTTTCCGGCGCAGGCGAGAACG…	442	590	504
370	GTTCGTGTGAAAAGCAAATAGAAAGTTCGGGCGGGGGCAAATCGATGACGGCCGGTTGCTGCGGGGGAGGTTATCTCGGTCACACGGGATGACTATTGTTTACGGGTCCCCAGGAATGTTACGGCGGGACCCCTTTCAGGTCCTTGTCCATAAACCCAACCTCTTTTCAACATCCAAGACAAAAACGTGGGGTAGGTGGGCGAAAGATCCGAGGGAACAGAACAGAGTTCACCGCCCCGCTGTCTGTTACCCTAGCGACAACGACTCCATGCATACTGCTTTCTCCATTTTTCGGTATGTCACATAAGATATCAAACGATCAACGGGCCGCTGTTGCAGCACACCACCTGCGAGGTGCACAGGCCATGTCCCGAG	37	72	76		345	GAGTACGGTTCGTCGGACGAAAAAATTAATCAACCAAAACGGGGGGGGGGGGGGGGGGCCTGAATCTAAAGACTGTAAGGATCTAGTGTGTAGATTACGCCCGAGGGGGGGGGGGGGGGGGGGGGGGGGGGGTCTAAGATCCCACTTAATGCAATTAACGCCTCATTACGATAACGGCGCCCTGCTCTTTTAATGTGTAAGCTAAGCGAACGGGAATGAGTGGATCGGGACTCTCGACGAACCGACGGGGGGGGGGGGGGGGGGGGGGGGGGGGGGGGGGGGGGGGGGGGGGGGGGGGGGGGGGGGGGGGGGGGGGGGGGGGGGGGGGGTCCAGCGTACAGTTCCAGTCCTCCGCACAGAGTGGAGAACCCCCCAACATGTTTTGTCGTATAACGCAGT…	485	342	350
371	GTCGTGTGAAAGCAATAGAAAGTTCGGCGGGGGCAAATCGGACGCCGGTTGCTGCGGGGAGGTATCCGGTCACGGGATGACTATTGTTTACCGGTCCTAACGGTAGCTCATGGCTGGGCCGTGAACTATCTAGGTTGGGCGTCTCTTTCCAATCCAAGCAAAAGTGGGTGGTGGGGGAAAGACCGAGGGAACGAACAGAGTCACCGCCCCGCGTCATGCAGTGGTTGGAACTCTTCAGATACACCCGGAGTAAGGCTCGCCGGATGACATAAGATTCACGACCAACGGGCCGCTGTTCAGCACACCACCTCGAGGTGCACAGCCATGTCCCGAG	22	35	35		346	GGGGGGGGGGGCTTGTCGCGAGTACGGTTCGTCGGACGAAATAAATTAATCAACCCAAAACGGGGGGGGGGGGGGGGGGGCCTGAATCTAAGAGACTGTAAGGCATCTACTGGTTTAAGTCTAGGTCCCCATTTGGCTTATATGACCCACAATTCCGGGGATCTAAAGACAATCGGAGCATTCGGCTTGGACGGATTGTTTTATGGTTCATACTTTCCAGGGGGGGGGGGGGGGGGTTGTGCCAAGGGAAGTGAGTGGATCGGGGACTCTCGACCCGAACCGAACAGGGGGGGGGGGGGGGGGGGCCATAGGCCATGAAGAGCCGGCATCCGGCCCCCATCAGATCTCGGCAACCGGGGGGGGGGGGGGGGGGGGGGGGGGGGGGGGGGGGGGGGGGGG…	525	411	591
372	GTTCGTGTGAAAAGCAAATAGAAAGTTCGGGCGGGGGCAAATCGATGACGGCCGGTTGCTGCGGGGGAGGTTATCTCGGTCACACGGGACTGACTATTGTTTACGGGTCCCCAGGAATGTTACGGCGGGACCCCTTTCAGTTCTTGTCCAAAACCCAACCTCTCTTCAACATCCAAGAACAAAAACGTGGGGTAGGTGGGGGAAAGACCGAGGGAACAGAACAGAGTGTCACCGCCCCGCTGTCATGCACGTGGTTGGAACTCTTCAGATTAGCGCCCGGAGTAAGGCTCGCCGGTATGTCACATAAGATATCAAACGACCAACGGGCCGCTGTTGCAGCACACCACCTGCGAGGTGCACAGGCCATGTCCCGAG	47	73	75		347	GGCGCAGGCGAGAACGGGGGGGGGGGGGGGGGGACGGACACGGGGGCCCTGTCTAAAATGTGAAGCATGGACGATGTAACTGGGGGGGGCATACCCCAATACGGGTTGCCTCCTCACGTCTGGCGATACGGGGGGCGCGCCCGGTCCGACCCACCGGGTCGAGCATTGCCAACAGATGCAACCAGGGAGTGCCCCGTCTGTATGGCTACAACCGCTGGTATTGTGGACAGTTTTCCAGCAGGCGCCTCTGTCTTCACAGGACGGGGGGGGGGGGGGGCCGACTTTCCCCCGAGATACGTGCTGTTCTGCCATACATCAGCGCGGGGGAACGTGTAGCCGAGCGCGGAATTCAGCGCGCGCGAGGGTAAACCGGGGGGGTCTGGTCTCGGACTGATAGTT…	491	332	339
373	AGGAATTACGAGACACTCCATTAACAGAAACCCGCTTTCATGCAACCTCGGCTACTTATGGCCCTTGCAACGGGTCATATTGCCCTAAATTAACTATCTTCACAGCCCACACTGGCGGGACTCGGCCGACTTACGTTACTTACTCTGTGCCGTGCACGACCTGCTGAATCGATATGCGGAAAGCCGGGCGATGTAACGTTCCGAATGTTAGGGCGGGGACCTTTCACGTCTTGGGTGGCAACACACATTCTCAACCGACACTCTTATGGGGCGAGGTGGGGAAACTATCGAAGCAGTTCAACGCCTCTATGCCGGGGCGGGAATACTCTTC	9	0	0		348	GGGGGGGGGGCTGTCCGAGTACGTTCGTCGGCGAAATAAATTAATACCCAAACGGGGGGGGGGGGGGGCCTGAATCTAAAGACTGTAAGGCATCATAGTGTGTAGATTACGCCCGGAGGGGGGGGGGGGGGGGGGGGGGGGGGGATCAAAGATCCCACTAATGCACATAACCCTGTATTTCAAAATTGACGATCTGGTGGAGATTGAATCAAAGTGTTAGTGAACTCAACTGGTCGGGGATCTCACCCGAACCTTGATTCGAGCTCAACACGCGCTCGGCTAAGCCCGCCCAAAACGCCACTGTGCCAACTTACCAGTGTGTATGAAAGCACTCCTTGAGTCCGCATGTAATGGAGATGGCCTCGTGACGTATCGGGGGGGGGGGGGGCCAAAGACTTT…	404	428	613
374	CTAAAAACTTGTACGTGGGGCGTAGGATGGGAAAGGGACCGTACGGCGCCTTAACAAGAAGTCTGTTTCAGGGTTATCGGACTGCCAGATAATATCGGAATACTCTTCAGGGGTTATGCCACCGAGTAAAATCGGCTCGCTACGGGCATATGATCACCCGACTATTGATTGCAACCTCGGTTCAAACCAACAAGATCGGGCGACTGCCCTGGAGAAGGTGCTCAGGGCCCTAGGTGTTCACCGATTACCTCGGTCCTGGACGGGGGTCGATTGACACTAATGACGAATTCAGCCAGCGAATCGTGGCACGGGCTTCGCTTGCGGGAAGGAGCCCATTTTTTAAATCGCAAGGTCGCAAGCACCGGGCAGCCGACTCACGTTCCCCAGGAATGTTACGGG…	52	158	167		349	CCACCACGTTTCTTCTCAACCTCCCGCGACATCTGACCGGCGAACACGAGGGGGGGGGGGGGGGGGGGGGGGGGGGGGGGGGGGGGGGGGGGGGGGGGGGGGGGGGGGGTGGGGGGGGGGGGGGGGGGGGGGGGGGGGCTTGTCGCGAGTACGGTTCGTCGGACGAAAAATTAATCAACCAAAACGGGGGGGGACTCCTTAGCCTCCGACCGAGGTATTAGCCATCGGTACCCCTTCGCGACAGGATTTATCTTCTGCAGCAGCGTGACGCCAAAAAGCATTGGAGCGCTGGGAAGCACATTAACGCCTGCATTTTCCTCATCAGGGGGGTGGGGGGGGGGGGGGGGGGGTTGCCAAGGGAATAGGGATCGGGGACTCTCGACCCGAACCGAACAGGGG…	461	533	477
375	AAAGGACACGCCGAGGAATCCTATTCTGGCCGTTGCGCGTAATGGTGCTCGCCAATGTTCACCCGACATCGTTGAACGGTTATACCACAAGAGTGGAGCGACTACTCACCGGGAGGTGATAGGGCAGTGGTCACGTAGTGGGATAACAGATTAAAACGCGCGTGGGGTATCGATCGATGTGGCAGGGCTTCCTGCGGGAAGCGAGTCCTTCTGACACGGGGCGCGATGACATTACGGGGTCCCCCGGGAAGTCGGGGGGTCCCTTTCACGGCTTTGCAGTGGATGTTCCTTCCCTTGGCTCAGCGCAGAGTTCCGATAAAACTTATCTGGGGGTGTGGGGAAGGACGGAATGAGTCCGTACCGTGGCAAAAAAAAA	43	77	36		350	GGGGGGGGGGCTTGCGCGATACGGTTCGTCGGACGAAAAATTAATCAACCAAAAGGGGGGAGGGGGGGGGGGCCGAATCTAAGGACTGTAAGGCATCAAGTGTGAGTTAGCCGAGGGGGGGGGGGGGGGGGGGGGGGGGGGATCTAAAGATCCACTAAGCACATTAACGCCTGCATTTTCTCATCAGGGGGGGGGGGGGGGGGGGGGGGGTTGCCAAGGGAATAGGGATGGGGACTCTCGACCCGAACCGAACAGGGGGGGGGGGGGGATCTTAATGCTGCCGGAGCTTCACCGCTGATAGCACGAAATGTGATGGGGGGGGGGGGGGGGGGGGGGGCTATATTATACGACCAGTTAAGCATTGCAATGATTGTAATAGAGGGAGGAGGGACGACACGG…	386	487	465
377	TTGGTAACCGGGGGCGGATGATATGTTTAGGGTCCCCCAGATGTTACGGGCTGGGGTACCCTTTCTCATAACCTCTGTGGGCTTCCACCGCTTACGGGGACGAACCGGCGAGTCCACTAAAAACTTGTATCGTGGGGCGTAGGTGTGGGGAAAGGGACCGTACGAGGCGCAACAATCGAGGTGGGGGCGCGTGGCCCTCATGAAATTCCTCGACGGGGGGTATAATCACGTGATAGATATTTGGCAATAATAATGCATTGAGTCCGAACCATTTCACCCGACTATTCGATTGCGGTGTTTCACCCCACGTGTTAACGGGCAGGGCCAAGGCACAGAGCAGGAAGGTGCTCAGGGCCCTAGGTGTCACAGGTCGATGTGGAAAGCAAGTATGAAAGTTCG…	70	150	150		351	GGGGGGGGGGGGGGGGGGAACCAAGAGGTTACTAGTGCTTATTGCTGCAGTTCAGGAGTACTAGTCATGTGTCATCTCAGTCTGCATAAATGCCGCTGCGGCCCTGAGATCACTGGCGGGGGGGGGGGGGGGGGGGGGGGGGGGGGGGGGGGGGGGGGAGTAGATTGAGGTACATACGTCTAAACGTGGGTTAATCGACTGCATCGACCAAAGTTTAGACGTCCGGGGGGGGCTAAGAGTGACTCGATGGTGGACGGTAAATAGGATCCCTAAAAGCAACCTGGGGGGGGGGGGGGGGGGGGGGGGGGGGGGGGGGGGACCCCAAGTCTCTTATATGCTAACGTTGTGTTCGTACCTTCAGCGAACCATTAGCATCATGGAAGCGAGAGTTTTGTCCGG…	340	383	441
378	GGGTCCAGGGAAGGATTTTTCATATTGATCCTCACCAGCGTTCGAAGGGGGCATTAAATTTGGTAGGAACTACCTTGTAGAGCCCTTCAGGCCCGGTGGGCATCAATGGCGTCTTGCGGGAAGGCGAGACCTTCTCAACGGGGCGGATGCTGTAGGGGCCCAAGACGGCGGGGTCCTTCACTCTTGGTCAAACCAACGGCTCTCTTCCAAAACATCCCGAGACTAAACTTATCCTGGGGGAGGTATGGACTTCTGGGTGAGTACGCGTGCATTACTTTTAGCAAAATGGGGGAAATAGGGGTATGCCCCCATCATAGAGTAACGGGCCTGATCCGATCAT	18	41	41		352	GGGGGGGGGGCTTGTCGCGAGTACGGTCGCGGAAAATAAATTAATCAACCCAAAAGGGGGGGGGGGGGGGGGGGCCGAATCTAAGAGACTGTAAGGCATCATAGTGTGTAGATTCGCCCGGAGGGGGGGGGGGGGGGGGGGGGGGGGGGGGATCTAAAGATCCCACTTAAGCACATTAACGCCTGTATTTTCTATCAGGGGGGGGGGGGGGGGGGGGGGGGGGTTATCCAAGGGAAGTAAGTGATCGGGGACTCTCGACCGACCGAACAGGGGGGGGGGGGGGGGGGGGGGGGCACCGTTCAAGACTGAAGGTAGAGACTGAGAGCAGTGTGATTCAATATTGGGGCAACTCGATCATGTGGGGCGCCGACAACACTAAGGCAAAATTGCCTTGCGTAG…	311	309	433
379	GGCAGGCAGGACAGGAAGTCATCAGGCCCTAGGTGGTCCCGAGTCGGGGAAAAAGATGAAAGTTCGGCCGGGGGCAATCGATGCAATGGCACGGTTTCCTGCGGGAAAGGAGGTTTCGAAGGGGGCATGACTTGTTAGGGGTTCCCCCAGGAAATGTTACGGCTGGGGTACTTTCACGTTTTTGGTCCAAACCCAAGGCTCTTTCTTAAACCCCGAACGACTAACAAGTATGGGGCGTAGGGATGGGGAAAGGACCGTACAGGCATCACGATGGGGCGCGTGCCTCGAAATCCGCGACGGGGGAATACCTCTTCGGATTTATGCCACCGGGTAAAAATCGGTCGCTCGCGGCATATGATCCCCGTATTATGCAGGGTTACACCCCGTTAACGAGGCGC	49	99	99		353	GGGGGGGGGGGCTTGTCCCGAGTACGGTTCGTCGGACGAAATAAATTAATCAATCCAAAACGGGGGGGGGGGGGGGGGGGCCTGAATCTAAGAGACTGTAAGGCAAAAGTACACAGAGTTGACCGTCTTGACCCTCCTTGGAGTTGTCAACGTGGGGGGGATCTAAAGATCCCACTTAATGCACATTAACGCCTAAGAACATGATGAGTCCGGTAGGTGCCTGCGTGTCCTACCTACCTCCGTTAGGGAAGTGAGTGGATCGGGGACTCTCGACCCGAACCGAACAGGGGGGGGGGGGGGGGGGGGGGGGGGGGGGGGGGGGGGGGGGGGGGGGGGGGGGGGGGGGGGGGGGGGGGGGGGGGGGGGGGGGGGGGGGGGGGGGGTTCCAGCGTTACAGTT…	519	240	390
380	AATCGGCTCGCTAGGGCTGATCCCCACTATTGATGCAACCTCGGTTCAAACCAACAAGATGGGCGACTGCCCTGGAGGGTGCTCGGCCCTAGGTGTTCACCGAGGTCGGATGATGAAAGAAGATATGAAAATTGCGCGGGGGCAGATCCCATTGAGCTTAGGTCGAAACCGGAGCCACGGGGGTGTGCTTCGGTACAGGGGGCGCGATGCTATGTTTAAGGCGTTCCCAGGAATGTTACGGGCTGGGACCCCTTTCAGGTTTGGGGCGCAAACACCCAACGCTCTTTTTCAACACCAGACGACTAAAACTTGTACTGGCGAGGATGGGAAAGGGACCGTACCGCCTAAAGAAGTCTTTTCAGGGTTATCGGCTGCAGATATATCGGAATACTCTTCAGG…	47	116	116		354	GGGGGGGGGGGCTTGTCGCGAGTACGTTCGTCGGACGAAATAAATTAATCAACCCAAAACGGGGGGGGGGGGGGGGGGGCCTGAATCTAGAGACTGTAAGCATCATAGTGTGTAGAGATCCGACACCCGATCGAAGGGTCACAGGATCCTCGTACTATAGCGGTACTCCCACTAATGCACATTAACGCCCAGCGGTCGTGGTCCAATCTGACTGTATTTTGATGATTAGTTATGCCCAAGAGAGTGTGTGGATCGGGGACTCTCGACCCGAACCGAAAGGGGGGGGGGGGGGGGGCATAGTCTTAAAGCCTCAGCGTAGAGGGACTGGAGGTGGTGTGGCTGCGGGGGGGGGGGGGGGGGGGGGGGGATAAATGTGTGTAACCGAACGCTTGGCGCATA…	489	522	638
381	GAGGCATGCGCAAGGCACGGAGCAGGAAGGTGCATCAGGCCCTGTGGTCACCGGGTTGATGATGAAAGCAAATAGAAAATTCGGGCCGTGGGGCAAATCGATGCGATCGTGGCCGGGTCTGCTTGCGGGAAAGGAGAGTACCTTCTGGTACACGGGGCGAGTATTGTTTAACGGGGTTCCCCAGGAAATGTTACGGCTGGACCTCACGGTCTTTGGGGGCGCAACCCACGGCCTTTCTCCAAACATCCCGGACGACTAAAAACTTGTATCGTGCGTAGTGGGAAAGGGAACCGTACGAGGCATAATGAGGTGGGGCGGGCCAGAATTCCTGCGAGGGGGGGATACTCTTCGAGTTTGCCACCGGATAAAATCGGCTCGCACGGGCAATGATCACCCGAC…	62	124	124		355	GGGGGGGGGGGCTTGTCGCGAGTACGGTTCGTCGGACGAAATAAATTAATCAACCCAAAACGGGGGGGGGGGGGGGGGGCCTGAATCTAAGAGACTGTAAGGCATCTACTGGTTTAAGTCTAGGTCCCATTTGGCTTATATGACCCACAATTCCGGGATCTAAAGACAATCGGAGCATTCGGCTTGGACGGATTGTTTATGGTTCATACTTTCCAGGGGGGGGGGGGGGGGGTTGTGCCAAGGGAAGTGAGTGGATCGGGGACTCTCGACCCGAACCGAACAGGGGGGGGGGGGGGGGGGGCCATAGGCCATGAAGAGCCGGCATCCGGCCCCCATCAATCTCGGCAACCGGGGGGGGGGGGGGGGGGGGGGGGGGGGGGGGGGGGGGGGGGGGGGGGG…	521	425	637
382	GTTCGTGTGAAAGCAAATAGAAAGTTCGGCGGGGGCAAATCGATGACGCCGGTTGCTGCGGGGGAGGTTATCTCGGTCACACGGGATGACTATTGTTTACGGGTCCCCAGGAAGTTACGGCGGGACCCCTTTCAGGTCCTTGTTCAAAACCCAACCTCTTTTCCAACATCCAAGACAAAAACGGGGGTAGGTGGGGAAAGACCGAGGAATGAAAGAGTTCACCGCCCCGCTGTCATGCACGTGGTGGAACTCTTCAGATTAGCACCCGGAGTAGGCTCGCCGGTATGTCACATAAGATATCAAACGACCAACGGGCCGCTGTTGCAGCACACCACCGCGAGGTGCACAGGCCATGTCCCGAG	41	63	63		356	TTATGCTGCCGGAGCTTCCACCGCTGATAGCACGAAATGTGATGGGGGGGGGGGGGGGGGGGGTCTGTACACATTACACCGCCCGGTCGGATTGTCTCTATCCTCGACGTTAGGGGGGGGGGGGAGGACACGGGGCCTGTCTAAAATGTGAACATGGACGATGTAACTGGGGGGGCTACCCCAATACGGGTTGCCTCCTCACGTTGGCGATACGGGGGGCGCGCCGGTCCGACCCACCCTCACGACCTATCTCTGAGCCACCAAAGTGGTTAAGGCATCCAAATTGCTTGTTATAGTTCGACTTCCATGACCAGTTCATAGAGTTTAAAGTGTTCACGAGGACGGGGGGGGGGGGGGGCCGACTTGCCCCGAATACGTGCTGTTGCCATACATCAGCGC…	418	502	514
383	CCAACGGTCTTCTTCCAAACATCCCGAGGACTAAAAACTTGTATCGTGGGGGAGGTGATGGGGATTTTCTGGGGAGAGATTCGTCCGGGTATTTGAATTCGTAGGGAAAATCGGGGGGAATACTCTTAAGGAGGTTATGCCACCCGTAAATCGGCGTACGCGCATATGATTCACGACTATTCTCAACCCGGAGCGGAAGTGGCAAGCCGATTGTGGCAGATCAAGCGGGGCAGAGAAGTCGGACTCCAAACGGGGTGATAAAGCAAGATATGAAAGTCGGCGCCGTGGGGCATATCGTTGGCGGTCTTGCGGGAAAGGGAGGTTATCCTTCTGTACACACGGGGGCGGATCTTGTTGAGGGGCCCGAATGACGGGCTGGGGTCCTTTCACGGTCTTTGT…	51	110	110		357	GGGGGGGGGCCGACATTATCCCCCGAGATATCGTGCTGTTCTGACCATACATCAGTCGCGGGGGGGGAACGTGTAGCCGAGCTGCGGAATTCAGCTGCGCGCAGAGGGTATGAGAGTGGGAAGCCCGTCTTTCTACTCGGTCGAGCACGTAGAGGAGAACTTCGAGGGCTTTTGCGCGATCATCTGATCGGCGAACACGAGGGGGGGGGGGGGGGGGGGGGCTTACAGAACGATACCCCTGAGCGTTGGCCTCTTGCTCCTAGTGGGAAGGGGGGGGGGGGGGGGGGGGGGGGGGGGGGCTTGTCGCGAGTACGGTTCGTCGGACGAAATAAATTAATCAACCCAAAACGGGGGGGGGGGGGGGGGGGCCTGAATCTAAGAGACTGTAAGGCATCATAG…	505	537	658
384	ATCCCGGAGACGACTAAAAACTTGTATCGTGGGGCGTAGGTGATGGGGAAAGGGAACCGTACGGGAATGATGATTCCGTAGCCGTGGCAAGAAAAAACAAAAAAAAAAAAAATACGGGGGGGAATACCTCTTCAGGAGGTTCGGGTAGGATGAGACGTTCCTTCAATGGACGGAATGGAGGATTCAGACGGCGACTATTCGATTGCAACCTCGGGTTCATAACCAACAAAGAGTCGGTAGCGACTGACTCACCTGCAGGAAGGTGCATCAAGGGCCCTAGGTGGGCTCTCGTTAGCTTTGTTCTTATGGGCAGGTGTACGGAAACGAACTCAAGGTGGGGCATAATCGATGCGAATCGTGGCACGGGCTTCGCTTGCGGGAAAGGACGAGGTTATCCTT…	86	226	226		358	GGGGGGGGGGGCTTGCGCGAGTACGGTTTCGTCGGCGAAATAAATTAATCAACCCAAACGGGGGGGGGGGGGGGGCCTGAATCTAGAGACTGTAAGGCTCATAGTGTTAGATTACGCCGAGGGGGGGGGGGGGGGGGGGGGGGGGGATCTAAAGTCCCACTTAATGCAATAACCCTGTATTTTCCTCATCAGGGGGGGGGGGGGGGGGGGGGGGGGGTTATGCAGGAAGTGAGTGGATCGGGGACTCTCGACCCGAAGATTACAGGTACGTTGGTACATCCCAGGCCTCTGTGGAGTAGAAGGTAGAGATGAGAGCAGTGTGATTCAATATGGGATTTCAATTGTTATTACGCTTCATCTTGGTCTACCCTATGGTCGCTGTAGACGACTTAGCCCTGA…	451	628	641
385	GTTCGTGTGAAAAGCAAATAGAAAGTTCGGGCGGGGGCAAATCCAGCGCATCCGAAGCATTGTCTAGCCCAGACTCTAATGCCACTCCACAACTATTGTTTACGGGTCCCCAGGAATGTTACGGCGGGACCCCTTTCAGGTCCTTGTCCAAAACCCAACCTCTTTTCCAACATCCAAGACAAAAACGTGGGGTAGGTGCGGGAAAGACCGAGGGAACAGAACAGAGTTCACCGCCCCGCTGTCATGCACGTGGTTGGAACTCTTCAGATTAGCACCCGGAGTAAGGCTCGCCGGTATGTCACATAAGATATCAAACGACCAACGGGCCGCTGTTGCAGCACACCACCTGCGAGGTGCACAGGCCATGTCCCGAG	37	22	30		359	GGCCGCAGGGTAACCGGGGGGGTCGGTCTCGACTGATAGTCCACCGTTCTTCTCAACCTACTCTCTCCAGTGGGGAAGCATGTGGTCTTCGCTCCTTTAGACACCGGCGATGTATACTATTAATAGACGCGCGAAATTCAATGTTGGGGGGGGGGGGGGGGCTTGTCGCGAGTACGGTTCGTCGGACGAAAATTAATCAACCAAAACGGGGGGGGGGGGGGGGGCCGAATCAGAGACTGTAAGGTCTAGTGTGGTACCCGAGGGGGGGGGGGGGGGGGGGGGGGGGGGATTAAAGATCCCACTAAGCACATTAACGCCTGCATTTCCTCATCGGGGGGGGGGGGGGGGGGGGGGGTGCCAAGGGAATAGGGATCGGGGACTCTCGACCCGAACGAACAG…	407	381	330
386	CGGGATGACAATTGTTTACGGGTCCCCAGGAATGTTACGGCGGGACCCCTTTCAGGTCCTTGTCCAAAACCCAACCTCTTTTCAACATCCAAGACAAAAACGTGGGGTAGGTGGGGGAAAGATCCGAGGGAACAGAACAGAGTTCACCGCCCCGCTGTCATGCACGTGGTTGGAACTCTTCAGATTAGCACCCGGAGTAAGGCTCGCCGGTATGTCACATAAGATATCAAACGACCAACGGGCCGCTGTTGCAGTACACCACCTGCGAGGTGCACAGGCCATGTCCCGAGGTTCGTGTGAAAAGCAAATAGAAAGTTCGGGCGGGGGCAAATCGATGACGGCCGGTTGCTGCGGGGGAGGTTCTCTCGGTCACA	33	75	75		360	GGGGGGGGGGGCTTGTCGCGAGTACGGTTCGTCGGACGAAATTGTGTGATTACCTCGCCTTGATTACACGATAAGGAAACGGGCCACCTCTGAGACTGTAAGGCATCATAGTGTGTAGATTACGCCCGGAGGGGGGGGGGGGGGGGGGGGGGGGGGGGGGATCTAAAGATCCCACTTAATGCACATTAACGCCTGTATTTTCCTCATCAGGGGGGGGGGGGGGGGGGGGGGGGGGGTTATGCCAAGGGAAGTGAGTGGATCGGGGACTCTCGACCCGAACCGCGAGCCGGCTGACATAGCGAGTCTCGCACCCAGGTTCACACGTTGTATTTGGGGGGGGGGGGGGGGGGGGGGGTTTGACCATCATCGCGGTGTCTACCTATAGGTCCTTAGGGCTGT…	433	669	656
387	ATGTTACGGCTGGGACCCCTTTGAACCTGGTCGCCACCATCTGCTCGACATGTAGAAGCTTCCGACAAACTAAAACCGTGGGCGTAGGTGTGGGGAAAGACCGACGGGAATCAGAAGCAGAGTTCACCGCCCCGCTGTCGATGCACGTGGTGTGGAATCCTCTTCAGGAGTTTATGCCACCCGGAGTAATTGGCTCGCGGCATATTGTCACCCGACTATTTGCACCTCGGGTTCATACACAAAGAGCCGGACGACGACACCTGGAGGTGCTCAGGCCCTAGGTCACGAGGTTCGGATGGAAAAGCAAATATGAAAAGTTCGGTCCGGGGCAAATCGAGAACGTGCACGGCCGCTTGCGGGAGTCGTACAAGCTGCGACCCCCTCTGGCTTAGAGTTTTA…	34	114	114		361	GTAATATGTGGGGGTGCCATGATGGCGCACCTTCCTCCGTCTGGGCAGCTATACGGGGGGGCGCGCCCGGGTCCGTTCCCACCTCACGTCCTATCTCTGAGCACACCAAAGAGTGGTAAGGCATCAAATCTGCTTGTTATAGTTCGACTTCCCATGACCAGTTCAGTAGAGTTAAAAGGTTCACGGAGACGGGGGGGGGGGGGGGCCGACATTACCCGAGATATCGTGCTGTTCTGACCAACATCAGTCGCGGGGGGGAACGTGTAGCGAGCTGCGGAATTCAGCTGCGCGCAGAGGGTAAACCGTGGGGGGGGGGGGGGGGGGGGGGGGGGGGGGGGGTGGTGCCCATTCGGGGCTTTGCGCGATCATCTGACCGGCGACACGAGGGGGGTGAGCAGA…	485	376	408
388	TCTCGGTCACACGGGATGACTATTGTTTACGGGTCCCCAGGAATGTTACGGCGGGACCCCTTTCAGGTCCTTGTCCAAAACCCAACCTCTTTTCCAACATCCAAGACAAAAACGTGGGGTAGGTGGGGGAAAGACCGAGGGAACAGAACAGAGTTCACCGCCCCGCTGTCATGCACGTGGTTGGAACTCTTCAGATTAGCACCCGGAGTAAGGCTCGCCGGTATGTCACATAAGATATCAAACGACCAACGGGCCGCTGTTACAGCACACCACCTGCGAGGTGCACAGGCCATGTCCCGAGGTTCGTGTGAAAAGCAAATAGAAAGTTCGGGCGGGGGCAAATCGATGACGGCCGGTTGCTGCGGGGGAGGTTA	36	75	75		362	GGGGGGGGGGCTTGCGCGATACGGTTCGTCGGACGAAAAATTAATCAACCAAAAGGGGGGAGGGGGGGGGGGCCGAATCTAAGGACTGTAAGGCATCAAGTGTGAGTTAGCCGAGGGGGGGGGGGGGGGGGGGGGGGGGGGATCTAAAGATCCACTAAGCACATTAACGCCTGCATTTTCTCATCAGGGGGGGGGGGGGGGGGGGGGGGGTTGCCAAGGGAATAGGGATGGGGACTCTCGACCCGAACCGAACAGGGGGGGGGGGGGGATCTTAATGCTGCCTCTACGATCTAGCAGTGCCGTGTGCCACCCTAAAGCCATTACAGGGAATTGGGGGCTATATTATACGACCAGTTAAGCATTGCAATGATTGTAATAGAGGGAGGAGGGACGACACGG…	338	433	500
389	ATAGGAATCCTCTTCAGGAGTTACTGCCCCGGGAATGGCGCTACGCGCATATGGTCACCCGACTATTCGTAACCTCGGTTCAAACCAAGAGTCGTAGCAGATGCTCGATCGTACAAACCCAAACAGTCATTGCTTAACAAAGACTGTTCCGTGGCCTTTTTCCGGGGTGCGCCTTCACGAGGGATGCGATCGGGCACGGTCTCGTTGGGGAAGGACGGTTATCTTCGTAAACGGCGGATACATTGTTAACGCTCCTATCACCGGAAAAGGAACTCCGGAATCGCCCAACAGACTTATCCGAAGGCTTTCTCCAAACATCCCGAGGCTAAAACTGTATCGGGGGCGTAGGTGATGGGAAGGGACCGTACGGGAGATGTCTCGGCAAAAAAAAAAAAAAAAA	23	101	101		363	GGGGGGGGGGGCTTGTCCCGAGTACAGTTCGTCGGACGAAATAAATTAATCAATCCAAAACGGGGGGGGGGGGGGGGGGGCCTGAATCTAAGAGACTGTAAGGCAAAAGTACACAGAGTTGACCGTCTTGACCCTCCTTGGAGTTGTCAACGTGGGGGGGATCTAAAGATCCCACTTAATGCACATTAACGCCTGTATTTTCCTCATCAGGGGGGGGGGGGGGGGGGGGGGGGGGGTTATGCCAAGGGAAGTGAGTGGATCGGGGACTCTCGACCCGAACCGAACAGGGGGGGGGGGGGGGGGGGGGGGGGGGGGGGGGGGGGGGGGGGGGGGGGGGGGGGGGGGGGGGGGGGGGGGGGGGGGGGGGGGGGGGGGGGGGGGGGTTCCAGCGTTACAGTT…	489	214	399
390	TTGCGGTGTTTCCCCACTGTCGGCGGCCAAGGCACGAGCAGGAAGGTGCTCAGGCCTAGTGTCCAGGCGATGTGAAGCAATAGAAATGGCGTGGGAACGTCGAACGTGAGGTCCTTCGCGAACGAGACTTGGTACCGGGGGGGATGATATGTTAGTCCCCGATGTTACGAGCTGGGGTCCTTTCGCTTGGGTGCGAAAAACGGCTCTCAAACTCCGAGACGACAAAACTGTATGTGGGCGGGTGGGAAGGACTACGAGCGCACATCGAGGTGGGGGCGCGTGGCCCTAGAAATTCCTCGAGGGGGGTACTTTGGTTTCCCGAGTAAAATCGCTGCTACCGGCATATTGATCACATATTCA	28	61	61		364	GGGGGGGGGGGGGGGGAACCAAGAGGTTACTAGTCTTATTGCTGCAGTTCAGGAGTACTAGTCATGTGTCATCTCAGTCTGCATAAATGCCGCTGCGGCCCTGAGATCACTGGCGGGGGGGGGGGGGGGGGGGGGGGGGGGGGGGGGGGGAGTAGTGAGGTACATACGTCTAAACGGGGTTAATCGACTGCATCGACCAAAGTTTACGTCCGGGGGGGCTAAGAGTGACTCGATGGTGACGGAAATGGATCCCTAAAAGCAACTGGGGGGAGTACTTCACATGTTAGGCCTTTTACTCAAGCCACCCACGATAGTAATGTAGGCCCTCGCTACGGACGATGTTGGCAGGGTAAGTCAACAGTTTTCCGGTGGGGGGGGGTCTTCTTGACGAGACTGGAT…	234	369	369
391	ATTCGTGTGAAAAGCAAATAGAAAGTTCGGGCGGGGTCAAATCGATGACGGCCGGTTGCTGCGGGGGAGGTTATCTCGGTCACACGGGATGACTTTTGTTTACGGGTCCCCAGGAATGTTACGGCGGGACCCCTTTCAGGTCTTGTCCAAAACCCACTCCTCTAAGATGTCTAACTGCCCTCCGCTGTCGATGGCGAAGTGGCTCCCGAGGGAACAGAACAGAGTTCACCGCCCCGCTGTCATGCACGTGGTTGGAACTCTTCAGATTAGCACCCCGAGTAAGGCTCGCCGGTATGTCACATAAGATATCAAACGACCAACGGGCCGACTGTTGCAGCACACCACCTGCGAGGTGCACAGGCCATGTCCCGAG	40	74	29		365	GGTCTGTACACATTACACCGCCCGGGTCGGATTGTCTCTATCCTCGACGTTAGGGGGGGGGGGGACGGACACGGGGGCCCTGTCTAAAATGTGAAGCATGGACGATGTAACTGGGGGGGGCATACCCCAATACGGGTTGCCTCCTCACGTCTGGCGATACGGGGGGCGCGCCCGGTCCGACCCAACCCTCACGACCTATCTCTGAGCCACCAAGAGTGGTTAAGGCATCCAAATCTGCTTGTTATAGTTCGACTTCCATGACCAGTTCATAGAGTTTAAAGTGTTCACGAGGACGGGGGGGGGGGGGGGCCGACTTTCCCCCGAGATACGTGCTGTTCTGCCATACATCAGCGCGGGGGAACGTGTAGCCGAGCGCGGAATTCAGCGCGCGCGAGGGTA…	405	605	611
392	GTTACGCCACGTGCTGGTGTTTGCAGTGTGCGTGCCCTTCCGACCCTCCAAAAAAAAAAAAAAAAACGGTTCGGATGATGAAAGCAAGATATAAAAGTTCGGCGCCGTGGGGCATATCGATGCGAATCGTGGCACGGGCTTCGCTTGCGGGAAAGGACGAGGTATCCTTCTGGTACCACGGGCGCGATGACTATTGTTTAACGGTTCCCCCAGAAGACGACTGGGTCCATGATTGCCATGGCTCAGGATATCTCGCTACCTCTTTCCTCTTTCTTCCAAAACATCCCGGACCTAAAACTTTATCGTGGGGCGTAGTACATGGGAAGGGAAGTCAGGTTAGTTATTGTCCATTCCGTGAAGCCTACCCCCCAGAAAAAAAATAGGGGGGGATACTCTTCA…	48	174	168		366	GGGGGGGGGGCTTGCGCGATACGGTTCGTCGGACGAAAAATTAATCAACCAAAAGGGGGGAGGGGGGGGGGGCCGAATCTAAGGACTGTAAGGCATCAAGTGTGAGTTAGCCGAGGGGGGGGGGGGGGGGGGGGGGGGGGGATCTAAAGATCCACTAAGCACATTAACGCCTGCATTTTCTCATCAGGGGGGGGGGGGGGGGGGGGGGGGTTGCCAAGGGAATAGGGATGGGGACTCTCGACCCGAACCGAACAGGGGGGGGGGGGGGATCTTAATGCTGCCGGAGCTTCACCGCTGATAGCACGAAATGTGATGGGGGGGGGGGGGGGGGGGGGGGCCATATTATACGACCAGTTAAGCATTGCAATGATTGTAATAGAGGGAGGAGGGACGACACGG…	391	493	473
393	AATCGGCTCGCGACGGCATATGACACCCGACATTGATTGACCCGGTTCAAACAAGATCGGGGACTGCCCTGGAAAGTGCTGGGCCCTAGGTGTTCACCGAGGTCGGAGATGAAACGAAGAATGAAAGTTGCGCCGGGGCATAATGAGCGAATGTGGAGGGCTTCGCTTGCGGGAAGAGGAAGGTTATCCTTCTGGTCAAAGGGGGCGGATGACTATTAGTAAGCGTTCCAGGAATGTTACGGGGCTGGGTACCCTTTCAGGTTTTGGGGGAACACCCAACGCTTTTTTCCAAACACCCAGACGACTAAAAACTGACGTGGGGCGAGGATGGGAAAGGGACCGTACGGGATATGATTCCGTAGCCGGGCAAAAAAAAAAAAAAAAAATCGGGGGATATCT…	44	119	0		367	GGGGGGGGGGGCTTGTCGCGAGTACGGTTCGTCGGACGAAAAATTAATCAACCAAAACGGGGGGGGACTCCTTAGCCTCCGACCGAGGTATTAGCCATCGGTACCCCTTCGCGACAGCCCGAGGGCGACCCACAAGCTTCCCGAGAGTGACGGGCGCGCACCTGAACACGCTCTTAACGCCTGCATTTTCCTCATCAGGGGGGGGGGGGGGGGGGGGGGGGGGTTGCCAAGGGAATAGGGATCGGGGACTCTCGACCCGAACCGAACAGGGGGGGGGGGGGGGGGATCTTAATGCTGCCGGAGCTTCGCACCGCTGATAGCACGGAAATGTGATGGGGGGGGGGGGGGCGGTATAAGTGAGAAATACACCATGCCCATTTTCCGGCGCAGGCGAGAACG…	430	594	492
396	ATGTTACGGCTGGGACCCCTACGGTCAGGGTGCATATCTAATCCATTCAGTCCAGAGGTTTGTCTTAGGATAAAACCGTGGGCGTAGGTGTGGGGAAAGACCGACGGGAATCAGAAGCAGAGTTCACCGCCCCGCTTTCGATGCACGTGGTGTGGAATCCTCTTCAGGAGTTTATGCCACCCGGAGTAAATGGATCGACGATAAAATGATGTCGGCATTGTGGGTACATATGGCCCTCCACCGATGTCGGACGACGACACCTGGAGGTGCTCAGGCCCTAGGTCACGAGGTTCGGATGGAAAAGCAAATATGAAAAGTTCGGGCCGGGGCAAATCGAGAACGTGCACGGCCGCTTGCGGGAAGGACGTATCCTCGTCACAGGCGCGATGATATTGTTTA…	36	114	114		368	GGGGGGGGGGCTTGTCGCGAGTACGTACAGCGCATACCGCCTATCATCTCCTCGATTACAGGTTCAGGCGGGGACCGAATCTAAGAGACTGTAAGGCATCATAGTGTGTAGATTCGCCCGGAGGGGGGGGGGGGGGGGGGGGGGGGGGGGGATCTAAAGATCCCACTTAAGCACATTAACGCCTGTATTTTCTATCAGGGGAGTGCACTAGGAGGATCCGGTATCCCTGCATTTCGAACCCCAAGGATTGTCTCTCGACCGACCGAACAGGGGGGGGAGGGCGCATGTTCGCGTCGCATAGGCCAGACGCAGAACCGATTTTCACGGGTGTGATTCAATATTGGGGCAACTCGATCATGTGGGGCGCCGACAACACTAAGGCAAAATTGCCTTGCGTAG…	500	645	645
397	AATCGGCTCGCTACGGGCATATGATCACCCGACTATGATTGCAACCTCGGTTCAATGGAGGAGAGTGCTACTGTGGAAAACTATCCTTTCCGCCACTCCCGTTCACCGAGGTCGGATGATGAAACGAAGATATGAAAAGTTCCGCCGGGGGCATAATGAGCGAATCGTGGCACGGGCTTCGCTTGCGGGAAGAGGAGGTTATCCTTCTGGTACAAGGGGGCGCGATGACTATTAGTTTAAGGCGTTCCCCAGGAATGTTACGGGGCTGGGTACCCCTTTCAGGTTTTGGGGGCGCAAACACCCAACGGCTCTTTTTCCAAAACACCCAGACGACTAAAAACTTGTACGTGGGGCTAGGATGGGAAAGGGACCGTACGGGATGATGATTCCGCAGCCGGG…	61	159	91		369	GGGGGGGGGGGCTTGTCGCGAGTACGGTTCGTCGGACGAAAAATTAATCAACCAAAACGGGGGGGGGGGGGGGGGGCCGAACTAAGAGACTGTAAGCATCATAGTGTGAGTTACGCCCGAGGGGACCCATATCTACAGACAATCGTTGTACCGTCGTACGTACCCATATGTAGACGCCTGCATTTTCTCATCAGGGGGGGGGGGGGGGGGGGGGGGGGGTTGCCAAGGTTTGTCGTTCTAAATTAGTAAATATTTAAGAATATACAGTGTCCAGAGGATCTTAATGCTGCCGGAGCTTCGCACCGCTGATAGCACGGAAATGTGATGGGGGGGGGGGGGGCGGTATAGTGAGAAATACACCATGCCCATCCCCGCTTGTAACTCCATACACAATCATGT…	344	355	504
398	GCAATGTGTCCATTGTATCGAGGATTGTCATCATGCGGCAGGAAGGTGCTAGGGCCTAGTTTACCGAGGTTCGGATGATGAAAAGCCAGATATGAAAAGTCGGCGCCGTGGGGCATATCGAGGAATCGTGGACGGGCTCGTTGCGGGAAAGGACGAGGTTATCCTTCGGTACACCGGGGCGCGATGACTATTGTTTTAACGGGGCCCCCAGGAATGTTACGGGCTGGGGTCCCCTTTCACGGTCTTGGGTGGTCGCAAAACACCATGCGTCAACGCTAGTTACAGCCCTACGACAGGTGCGAATAACAGTGAGGGCGTAGGTGATGGGTAGGAACCGTACGGGAATGTGATTCGTAGCCGTGGCAAAAAAAAAAAAAAAAAAATACGGGGGGAATACCT…	88	180	180		370	TGCTTATCAGACCCTGTGCATGGAAGCGGATGCATCCAAATCTGCTTGTTATAGTTCGACTTCCCATGACCAGTTCAGTAGAGTTTAAAAGTGGTTCACGGAGGACGGGGGGGGGGGGGGGCCGACATTATCCCCCGAGATATCGTGCTGTTCTGACCATACATCAGTCGCGGGGGGGGAACGTGTAGCCGAGCTGCGGAATTCAGCTGCGCGCAGAGGGTATGAGAGTGGGAAGCCCGTCTTTCTACTCGGTCGAGCACGTAGAGGAGAACTTCGAGGGCTTTTGCGCGATCATCTGATCGGCGAACACGAGGGGGGGGGGGGGGGGGGGGGCTTACAGAACGATACCCCTGAGCGTTGGCCTCTTGCTCCTAGTGGGAAGGGGGGGGGGGGGGGGGG…	515	628	609
399	ACGCCGACTATTCATTGCAGGTGTTTCACACCCACGTGTTAACGAGGCATGCGGCCAAGGCACAGGAGCAGGAAGGTGCATCAGGCCTAGGTGGTCACCGAGGTTCGGATGATGAAAAGCAATCGGCGGTCATTGAGTGATTTCGGAGCGTTCGGCACGGGGACATGATAAAGTCTTCGCTTGCGGGAAAGGACGAGGTTATCCTTCTGGTACACACGGGGGCGCGATGACTATGTTTAACGGGGTCCCCCAGGAATGTTACGGGCTGGGGACCCCTTTCACGGTCTTTGGTGGTCGCAAAACACCCAACGGCTCTTTCTTCCAAAACATCCCGAGACGACTAAAACTTGTATCGTGGGGCGTAGTGATGGGGAAAGGGAACCGACGAGGCGCATACAT…	104	208	208		371	GGGGGGGGGGCTTGTCGCGAGTACGGTCGCGGAAAATAAATTAATCAACCCAAAAGGGGGGGGGGGGGGGGGCCGAATCTAAGAGACTGTAAGGCATCATAGGTGTAGATTCGCCCGGAGGGGGGGGGGGGGGGGGGGGGGGGGGGGATCTAAAGATCCCACTTAAGCACATTAACGCCTGTATTTCTATCAGGGGGGGGGGGGGGGGGGGGGGGGGTTACCAAGGGAAGTAAGTGATCGGGGACTCTCGACCGACCGAACAGGGGGGGGGGGGGGGGGGGGGGGCACCGTCAAGACTGAAGGTAGAGACTGAGAGCAGTGTGATTCAATATTGGGGCAACTCGATCATGTGGGGCGCCGACAACACTAAGGCAAAATTGCCTGCGTAGAACCATATAG…	397	475	605
400	GAGGTTATCCTTCTGGTACACACGGGGGCGCGATGACTATGTTTAACGGGGTCCCCCAGGAATGTTACGGGCTGGGGACCCCTTTCACGGTCTTTGGTGGTCGCAAAACACCCAACGGCTCTTTCTTCCAAAACATCCCGAGACGACTAAAACTTGTATCGTGGGGCGTAGTGATGGGGAAAGGGAACCGACGAGGCGCATACATCGAGGTGGGGGCGCGTGGCCCCCATGAAAATTCCTGCGAGGGGGGGAATACCTCTTCAGGAGGTTTATGCACCCGGAGTAAAAATCGGCCGCTCGGGCATATTACTAGGGCACAGAGTTAGGAGCTCCGGTACGGCCTCTTAGATTTTCGAAGGCATGCGTCCAAGGCACAGGAGCAGGAAGGTGCATCAGGCC…	90	206	206		372	GGGGGGGGGGCTTGTCGCGAGTACGGTTCGTCGGACGAAAAATAATCAACCAAACGGGGGGGGGGGGGGGGGGCCGAATCTAAGAGACTGTAAGGCATCATGTGTGGTAGCCGAGGGGGGGGGAACTCAGCCCCTGCAACGTGAAGGGCAACGTCTTGGAGGTCACATACGCCATTTTCCTCATCAGGGGGGGGGGGGGGGGGGGGGGGGTTGCCAAGGGAATAGGGATCGGGGACTCTCGACCCGAACCGAACAGGGGGGGGGGGGGGGGATCTTAATGTGCCGGACTTCGCACCGCTGATGCACGGAAATGTGATGGGGGGGGGGGGCGGTATAAGGAAAATACACCATGCCCATTTTCCGCGAAGGCGGAAGGGGGGGGGGGGGGGGACGGACACG…	380	548	548
401	GAACTACGTAAGAAGCAAAGTTCAACACGCCCTGCTGATGCCGGGGTGCGGGAATACCTCTTCAGGAGATTACGAGACACTCCCCATTATACATATAGAAGACCCGACTATTCATTGCAAACCTCGGTCATACCACAAGAGTGGAGGACTGACCACCTGCGAAGGTGCACGGGCCCTAGTGTTTCACCGAGGTTCGGATATGAAGCAAGATTGAAAGTTCGGCGCCGTGGGGCATACATCGAATGTGGCGGTCTTCGCTTGCGAAGACGAGTACCTTCTGGTCCACGGGGGGCGTGACTATTGTAACGGTTCCCAGAATGTTAGGGCGGGGGACCTTTCACGTCTTGGGTGGTCCAAACACCACACCTTCTCCAAAATCCGACGACTAAAAACTGTATC…	33	121	121		373	GGGGGGGGGGCTTGTCGCGAGTACGGTCGCGGAAAATAAATTAATCAACCCAAAAGGGGGGGGGGGGGGGGGGGCCGAATCTAAGAGACTGTAAGGCATCATAGTGTGTAGATTCGCCCGGAGGGGGGGGGGGGGGGGGGGGGGGGGGGGGATCTAAAGATCCCACTTAAGCACATTAACGCCTGTATTTTCTATCAGGGGGGGGGGGGGGGGGGGGGGGGGGTTATACAAGGGAAGTAAGTGATCGGGGACTCTCGACCGACCGAACAGGGGGGGGGGGGGGGGGGGGGGGGCACCGTTCAAGACTGAAGGTAGAGACTGAGAGCAGTGTGATTCAATATTGGGGCAACTCGATCATGTGGGGCGCCGACAACACTAAGGCAAAATTGCCTTGCGTAG…	394	512	608
402	GGTGTTTCACACCCACGTGTTAACGAGGCATGCGGCCAAGGCCAGGAGCAGGAAGGTGCACCAGGGCCCTAGGTGGTTCACCGAGGTTCGGATGATGAAAAGCAAGATATGAAAAGTTCGGCGCGTGGGGCATAATCGATGCGAATGTGGCACGGGTCTTCGCTTGCGGGAAGGACGAGGGTATCCTTCTGGTACACACGGGGGCGGATGACTATTGTTTAAGGGTTCCCCCAGGAATGTTACGGGCTGGGGTCCCTTTCACGGTCTTTGGGTGGTCGCAAAACACCCAACGGCTCTTTCTTCCAAAACATCCCGAGACGACTAAAAACTTGTATCGTGGGGCGTAGGTGATGGGGAAAGGGAACGTACGAGGCGCATACATCGAGGTGGGGGCGCGTG…	115	207	207		374	GGGGGGGGGGGCTTGTCGCGAGTACGGTTCGTCGGACGAAAAATTAATCAACCAAAACGGGGGGGGGGGGGGGGGGCCGAACTAAGAGACTGTAAGCATCATAGTGTGAGTTACGCCCGAGGGGACCCATATCTACAGACAATCGTTGTACCGTCGTACGTACCCATATGTAGACGCCTGCATTTTCTCATCAGGGGGGGGGGGGGGGGGGGGGGGGGGTTGCCAAGGTTTGTCGTTCTAAATTAGTAAATATTTAAGAATATACAGTGTCCAGAGGATCTTAATGCTGCCGGAGCTTCGCACCGCTGATAGCACGGAAATGTGATGGGGGGGGGGGGGGCGGTATAGTGAGAAATACACCATGCCCATCCCCGCTTGTCACTCCATACACAATCATGT…	345	353	535
403	GGCGCGATGACTATTTTTACGGGCCCCCAGGATGTTACGGCTGGGTCCCCTTTCACGGTCTTGGGTCGAAACACCCAACGGCTCTTTCTTCCAAACATCCGGAACTAAAAACTTGTCGGGGCCGTAGGTATGGGAGAACTGTACGGGATGTGATTCGTAGCCGTGGCAAAAAAAAAAAAAAAAATACGGGGGAAACCTCTCAGTACGTAGGGAGAGTCCTTAGGCTCCTCGTCCGGTCCAACTCCGATTATTGATGCAACCTCGGGTTCAACCACAAGAGTCGGTAGCACTGACCACTGCAGGAAGGTCTAGGGCCTAACAGTGTAGTCACCTTAACAGCTTGCATCCCCAGATCGTGGGCTATCGAGGAATCGGGACGGGCTCGTTGCGGAAAGGACG…	48	121	121		375	ACCCTATTAGAGCCAAAGGGACAGAGCGCGCTGCAGAAATTAGCGATTTGTGAAGAGCCGGGGGGGGGGGGGGGGGGAACCAAGAGGTTACTAGTACTTATTGCTGCAGTTCAGGAGTACTAGTCATGTGTCATCTCAGTCTGCATAAATGCCGCTGCGGCCCTGAGATCACTGGCGGGGGGGGGGGGGGGGGGGGGGGGGGGGGGGGGGGGGGGAGAGATTGAGGTACATACGTCTAAACGTGGGTAATGACTGCATCGACCAAAGTTTAGACGTCCGGGGGGGGCTAAGAGTGACTCGATGGTGGACGGTAAATAGGATCCCTAAAAGCAACTGGGGGGGGGTGTTCTCGGGAGACAAGTATGGCGCGTCTCCAGTAAGCCGGTGAAAGCCAGGCCT…	314	405	405
405	AGGTGGGGCATAATCGATGCGAATCGTGGCACGGGCTTCGCTTGCGGGAAAGGACGAGGTTATCCTTCTGGTACACACGGGGGCGCGATGACTATTGTTTAACGGGGTTCCCCCAGGAATGTTACGGGCTGGGGTACCCCTTTCACGGTCTTTGGGTGGTCGCAAAACACCCAACGGCTCTTTCTTCCAAAACATCCCGGAGACGACTAAAAACTTGTATCGTGGGGCGTAGGTGATGGGGAAAGGGAACCGTACGGGAATGATGATTCCGTAGCCGTGGCCAAAAAATAAAAAAAAAAAAAAAATACGGGGGGGAATACCTCTTCAGGAGGTTCGGACGCTTGAGGAGCGGTACACTGGATTTAGGTTAGCAGGAGAAGGGACCGCCTATTCGAGCCG…	85	225	225		376	GGGGGGGGGGGCTTGTCGCGAGTACGGTTCGTCGGACGAAATAAATTAATCAACCCAAAACGGGGGGGGGGGGGGGGGGGCTTAGGGTGGGAATGCCATGTTCTCCGGGCATCCACGAGCCCCCAGAAGCTGGGGGGGGGGGGGGGGGGGGGGGGGGGGGATCTAAAGATCCCACTTAATGCACATTAACGCCCAGCGCGTCGTGGTCCAATCTGACTGTATTCTTGATGATTAGTTTAGTTCGGGTGCGCCGGGCTGGGGGTAGGCATTAAGAACGAACCAAAAATGGGGGGGGGGGGGGGGGCATAGTCTTAAAGCCTCCAGCGTAGAGGGACTGGAGGTGGTGTGGCTGCGGGGGGGGGGGGGGGGGGGGGGGGGATAAATGTGTGTAACACGAAC…	435	510	667
406	TGTCGTGGGCGCGTAGGTGATGGGAAGGAACCGTACGGGAATGTGATTCGTAGCCGTGGCAAAAAAAAAAAAAAAAAAATACGGGGGGAATCCCTCTTCAGTTACGGTAGGGAGTAGCTCCTTACGGCCATCCTCGTCCGGTCCAACATCCCGACTATTCGATACGGCTAGTCGGGCAATGTGTCCACTGTATCGAGGATTGTCATCATGCGGCAGGAAGGTCCTAGGGCCTAGTTTACCGAGGTTCGGATGATGAAAAGCAAGATATGAAAAGTCGGCGCCGTGGGGCATATCGAGGAATCGTGGACGGGCTCGTTGCGGGAAAGGACGAGGTTATCCTTCGGTACACCGGGGCGCGATGACTATTGTTTAACGGGGCCCCCAGGAATGTTACGGGCT…	70	179	179		377	GGGGGGGGGGGCTTGTCGCGAGTACGGTTCGTCGGACGAAATAAACTAATCAACCCAAAACGGGGGGGGGGGGGGGGGGGCCTGAATCTAAGAGACTGTAAGGCATCATAGTGTGTAGATTACGCCCGGAGGGGGGGGGGGGGGGGGGGGGGGGGGGGGGATCTAAAGATCCCACTTAATGCACATTAACGCCCAGCGCGTCGTGGTCCAATCTGACTGTATTCTTGATGATTAGTTATGCCCAAGGGAAGTGAGTGGATCGGGGACTCTCGACCCGAACCGAACAGGGGGGGGGGGGGGGGGGCATAGTCTTAAAGCCTCCAGCGTAGAGGGACTGGAGGTGGTGTGGCTGCGGGGGGGGGGGGGGGGGGGGGGGGGATAAATGTGTGTAACACGAAC…	506	574	669
407	TTCGTAGGGAAAATCGGGGGGAATACTCTTCAGGAGGTTATGCCACCCGTAAATCGGCGTACGCGCATATGATTCACGACTATTCTCAACCCGGAGCGGAAGTGGCAAGCCGATCGTGGCAGATCAAGCGGGGCAGAGAAGTCGGACTCCAAACGGGGTGATAAAGCAAGATATGAAAGTCGGCGCCGTGGGGCATATCGTTGGCGGTCTTGCGGGAAAGGGAGGTTATCCTTCTTCGTAACGTTGCGACCGCCTTTAAGTAATTTGAAGGCTTCCGGATTTAACTCCTTTCACGGTCTTTGTGTGCAAACCCCAACGGTCTTCTTCCAAACATCCCGAGGACTAAAAACTTGTATCGTGGGGGAGGTGATGGGGATTTTCTGGGGTGAGATTCGTCCG…	32	111	111		378	GGGGGGGGGGGGGGGGGGGGGGTTGCCAAGGGAATAGGGATCGGGGACTCTCGACCCGAACCGAACAGGGGGGGGGGGGGGGGGATCTTAATGCTGCCGGAGCTTCGCACCGCTGATAGCACGGAAATGTGATGGGGGGGGGGGGGGGGGGGGTCTGTACACATTACACCGCCCGGGTCGGATTGTCTCTATCCTCGACGTTAGGGGGGGGGGGGACGGACACGGGGGCCCTGTCTAAAATGTGAAGCATGGACGATGTAACTGGGGGGGGCATACCCCAATACGGGTTGCCTCCTCACGTCTGGCGATACGGGGGGCGCGCCCGGTCCGACCCAACCCTCACGACCTATCTCTGAGCCACCAAGAGTGGTTAAGGCATCCAAATCTGCTTGTTATAGT…	391	610	610
408	GGGGGGGCGCTGGCCCATGAAAATTCCTGACGGGGGAATACCTCTTCAGGAGGGACGGGAGTTGGCCCTCATCGACTGACGGTCCGGAACACGTCGGGTTCCTAACTATGATTGCAGGTGTTCACACCCACGTGTAACAGGAGCGGCCAAGACAGGGCAGAAGGTGCATCAGGCCCAGGTGGTTCACCAGGTTCGGATGATGAAAAGCAAGATTAAAAGTTCGGCGCGTGGGGCATAATCGATGCGAACGTGGACGGGTTCGCTTCGGGAAGACGAGGTTATCCTCTGGTACACACGGGGGCGATTATTGTTAAGGGGTCCCAGAATTACGGGCTGGGCCCCTTTCCGGTCTTTGGGTGGTCGCAAACAGGCTGTCAATAGTAGCAGTGGCCATTCTGA…	71	137	147		379	GGGGGGGGGGGGGGGGGGAACCAAGAGTTACTAGTACTTATGCTGCAGTTCAGGAGTACTAGTCATGTGCATCTCAGTCTGCATAAATGCCGCTGCGGCCCTGATCACTGCGGGGGGGGGGGGGGGGGGGGGGGGGGGGGGGGGGGGATAGATTGAGGACATCGTCTAACTGGGTTAATCGACTGCATGACCAAGTTAACGTCCGGGGGGGGCTAAGATGATCGATGGTGGAGGTAAATAGGATCCTAAAAGCAACCGGGGGGGGGGGGGGGGGGGGGGGGGGGGGGGACCCAAGTCCTTATATGCGCCGATCCAGGCCCTCGCTCGGACGATGTTGGCAGGTAAGTCAACAAGTTTTGTCCGTGGGGGGGGGTCTCCTAGACTGAGACTGATGGAGGC…	270	360	369
409	CGGGCCGCTGTTGCAGCACACCACCTGCGAGGTGCACAGGCCATGTAGAGACTCTTTGACGATATAGAGAGTCTCACACGTGACTCAGTCTAGCTGATGACGGCCGGTTGCTGCGGGGGAGTTTATCTCGGTCACACGGGATGACTATTGTTTACGGGTCCCCAGGAATGTTACGGCGGGACCCCTTTCAGGTCTTGTCCAAAACCCAACCTCTTTTCAACAATCCAAGACAAAAACGTGGGGTAGGTGGGGGAAAGACCGAGGGAACAGAACAGAGTTCACCGCCCCGCTGTCATGCACGTGGTTGGAACTCTTCAGATTAGCACCCGGAGTAAGGCTCGCCGGTATGTCACATAAGATATCAAACGACCAA	34	74	74		380	AAAACGCCACTGTGCCAACTTACCAGTGTGTATGAAAGCACTCCTTGAGTCCGCATGTAATGGAGATGGCCTCGTGACGTATCGGGGGGGGGGGGGGCCAAAGACTTTGCTATCAGTCAGTCGTGTAAGGCTTGGTGGTAGCAACGGGGGGGGGGGGGGGGGGGGGGGGGGGCATCACGCCCAATACGGGATTGCCTTCTCACGTCTGGGCAGCTATCGGGGGGGCCCCCGGGTCCGTCACCCTCACGATCCTATCTTAGCCACACAAAGATGTTAGGCATCCAAATCTGCTTTTATAGTTCGACTTCCCATGACCAGTTCAGTAACCCTCATCCGATTGATCAATCCCCTAGGCCCACAGCTGTTGTTCTTCGTAGATATCGTGCTGTTCTGCCATAT…	512	218	340
411	GTGGGGCGTAGGTGATGGGAAAGGAACCGACGATGATGATTCCGTCCCGTGGCAAAAAAAAAAAAAAAAAAATACGGGGGGGAACCTCTCAGGAGGTTTCCCCGGAGTAAAAATCGCCACGGCTATGATTCACCCGACTATCGATTGCAACCTCGGGTTCATAACCAACAAGAGCGGTTTTATAAGATGGAAATTAAAGTGTCTAGGATATTAGACTCCATAAGTGGATGTGATGACCTAACTCGTTATGAAGAGCTAGAGCGTTCATCCACGGGTTGCACGGCAAACAGTTACCGCCAATCGTGTTTCTTGGTACACACGGGGGCGATGACTATGTTTAACGGGTCCCCCAGGAATGTTACGGGCGGTACCCCTTTCCGGTCTTTGGGTGGTCGAACA…	52	128	143		381	CACGATCCTATCTCTAGGCTAGGACAAGAGGAAAGGGGCACAAGAGCAGCGCCGTGGCTCGGACTGACTTCCCATGACCAGTTCAGTAGAGTTTAAAAGTGGTTCACGGAGGACGGGGGGGGGGGGGGGCCGACATTATCCCCCGAGATATCGTGCTGTTCTGACCATACATCAGTCGCGGGGGGGGAACGTGTAGCCGAGCTGCGGAATTCAGCTGCGCGCAGAGGGTAAACCGTGGGGGGGGGGGGGGGGGAATTTCATGGTACGACGTTCGAGACCAGCATCACCTAGGAAGACTCTGTTCTGACCGGCGAACACGAATGCGCGAGCCCGCCTGAGGTTGAATTCGCGCGTCATATGCGTTGTTTTAGGGGGGGGGGGGGGGGGGGGGGGGGGGGG…	447	659	702
412	GTTTACCGAGGTTCGGATGATGAAAAGCAACATATGAAAAGTCGGCGCCGTGGGGCATATCGAGGAATCGTGGACGGGCTCGTTGCGGGAAAGGACGAGGTTATCCTTCGGTACACCGGGGCGCGATGACTATTGTTTAACGGGGCCCCCAGGAATGTTACGGGCTGGGGTCCCCTTTCATAGTGGACCTGTCCACAGGCGGACTTCATCGGCGGAGTCCCACAATAGAACGGAGACTAAAAACTTGTCGTGGGCGCGTAGGTGATGGGAAGGAACCGTACGGGAATGTGATTCGTAGCCGTGGCAAAAAAAAAAAAAAAAAAATACGGGGGGAATACCTCTTCAGTTACGGTAGGGAGTAGCTCCTTACGGCCATCCTCGTCCGGTCCAACATCCCGA…	80	179	179		382	GGGGGGGGGGGCTTGTCGCGAGTACGGTTCGTCGGACGAAAAATTAATCAACCAAAACGGGGGGGGACTCCTTAGCCTCCGACCGAGGTATTAGCCATCGGTACCCCTTCGCGACAGCCCGAGGGGGGGGGGGGGGGGGGGGGGGGGGGGATCTAAAGATCCCACTAAGCACATTAACGCCTGCATTTTCCTCATCAGGGGGGGGGGGGGGGGGGGGGGGGGGTTGCCAAGGGAATAGGGATCGCGGGACTCTCGACCCGAACCGAACAGGGGGGGGAGGGGGGGGATCTTAATGCTGCCGGAGCTTCGCACCGCTGATAGCACGGAAATGTGATGGGGGGGGGGGGGGCGGTATAAGTGAGAAATACACCATGCCCATTTTCCGGCGCAGGCGAGAAC…	390	611	559
413	GTTCGTGTGAAAAGCAAATAGAAAGTTCGGGCGGGGGCAAATCGATGACGGCCGGTTGCTGCGGGGGAGGTTATCTCGGTCACACGGGATGACTATTGTTTACGGGTCCCCAGGAATGTTACGGCGGGACCCCTTTCAGGTCTTGTCCAAAACCCAACCTCTCTTCAACATCCAAGACACAAAACGTGGGGTAGGTGGGGGAAAGACCGAGGGAACAGAACAGAGTGTCACCGCCCCGCTGTCATGCACGTGGTTGGAACTCTTCAGATTTGCACCCGGGCGGACCCTTGGCACACACGATCAACGACGTATAGGTGAGCTATGGGTTCCTGTTGCAGCACACCACCTGCGAGGTGCACAGGCCATGTCCCGAG	46	75	75		383	GGGGGGGGGGGCTTGTCGCGAGTACGGTTCGTCGGACGAAATAAATTAATCAACCCAAAACGGGGGGGGGGGGGGGGGGGCCTGAATCTAAGAGACTGTAAGGCATCATAGTGTGTAGATTACGCCCGGAGGGGGGGGGGGGGGGGGGGGGGGGGGGGGGATCTAAAGATCCCACTTAATGCACATTAACGCCCAGCGCGTCGTGGTCCAATCTGACTGTATTCTTGATGATTAGTTATGCCCAAGAGAAGTCAACTTCTGGCGCTCAATTGCATGAACCAGGTTCTACTGCAAGCTCGAAGGGCATAGTCTTAAAGCCTCCAGCGTAGAGGGACTGGAGGTGGTGTGGCTGCTCATACATAGAAGGTATATCCAATCGGAAAATATCGGCATGACGCA…	445	626	681
414	GGTGGGGGCGGTGGCCCTCATGAAAATCCTGCGACGGGGGGGAATACCTCTTCAGGAGGTTTATGCCACCCTGTGATGTACAATTCTTCCGGAGGCCTGAGCTCGTCCAGAGTCTTCATGCAGGTGTTTCACACCCACGTGTAACGAGGCATGCGGCCAAGGCACGGAGCAGGAAGGCACAGGGCACTAGGTGTTCACCGAGCTCGGATGATAAATGAGATATGAAAAGTTCGCCCGTGGGGCAAATCGTGCGAATCGTGGCACGGGCTTCGCTTGCGGAAAGGACGAGGTTCTTCTGGTACACACGGGGGCGCGATGACTATTGTTTAACGGGGTTCCCCCAGAATGTTACGGGCTGGGTACCCCTTTCACGGTCTTTAGGTGGTCGCAAACAGGCTG…	69	76	192		384	GGGGGGGGGGGGGGGGGATAGGATTCACTTTGGTGTGCCGGAAGTGTTTTCGAAATTTCTTAGTGAATGTCGTGCTAACTGAGACCGTAGATGAGGGGCGCTGCCGTAGGACTTAGAGCCCTGTCGCCCAGGCTCCCCTTGGCTACCGGCTAAGTAGCCCGGAGGCAACGTCGAAGCCTTGCGGTATCTCAGTCTCTAAATGCGCGCGGCCTGAGTACTGCGGGGGGGGGGGGGGGTGGGGGGGGGGGGGGGGGGAGTAGATTGAGGTAAAGTCTAACGGGGTTTCGACTGCAGCCAAGTTAACGCCGGGGGGGGGGGGGGGGGGGGGGGGGGGGGGGGGGGAATCTACAAATACGGACTATAATTCCTAATTGGAGAGGACCAGCCCCTAGCCTTATG…	260	189	167
415	TTACGGGCTGGGGTACCCCTTTCACGGTCTTTGGGTGGTCGCAAAACACCCAACGGCTCTTTCTTCCAAAACATTCCGGAGACGACTAAAAACTTGTATCGTGGGGCGTAGGTGATGGGGAAAGGGAACCGTACGGGAATGATGATTCCGTAGCCGTGGCAAAAAAAAACAAAAAAAAAAAAAATACGGGGGGGAATACCTCTTCAGGAGGTTCGGGTAGGATGAGACGTTCCTTCAATGGACGGAATGGAGGATTCAGACGGCGCCGCCCCACCAGGGGCACAAACATTACGCGACTTACGAGCCCGCGTGCTGCTGACTCACCTGCAGGAAGGTGCATCAGGGCCCTAGGTGGGCTCTCGTTAGCTTTGTTCTTATGGGCAGGTGTACGGAAACGAA…	89	225	225		385	GGGCGGGGCTTGTCGCGAGTGGTTCGTCGGACGAAAAATAATCAACCAAACGGGGGGGGGGGGGGGGCCGATCTAAGAACTGTAAGGCATCAAGTTGAGTTACGCCCAGGGGGGGGGGGGGGGGGGGGGGGACAAAGACCCCAAGCACTTAACGCCTGCTTTCTCACAGGGGGGGGGGGGGGGGGGGGGGTTGCCAAGGGTTGTCTTCTAAATTAGTAAATAATTTAAGATATACAGTGTCAGAGGTTAATGCTCCGAGTTCGCACCGCTGATGCACGAAATGTGATGGTGGGGGGGGCGGTATAAGTGAAAATACACCTGCCATTTTCCGGCGCAGCGAGAACGGGGGGGGGGGGGACGGAACGGGGCCGTCTAAATGTAGATGACGATGTAACTGGG…	299	472	421
416	AGTTACGGTAGGGAGTAGCTCCTTACGGCCATCCTCGTCCGGTCCAACATCCCGACTATTCGATACGGCTAGTCGGGCAATGTGTCCATTGTATCGAGGATTGTCATCATGCGGCAGGAAGGTGCTAGGGCCTAGTTTACCGAGGTTCGGATTCGGGTCGAGTGATCACTCCACCATCGAGTTAGCCTAGACATCCTATGCGCGTGGACGGGCTCGTTGCGGGAAAGGACGAGGTTATCCTTCGGTACACCGGGGCGCGATGACTATTGTTTTAACGGGGCCCCCAGGAATGTTACGGGCTGGGGTCCCCTTTCACGGTCTTGGGTGGTCGCAAAACACCATGCGTCAACGCTAGTTACAGCCCTACGACAGGTGCGAATAACAGTGAGGGCGTAGGTG…	77	180	180		386	GGGGGGGGGGGCTTGTCGCGAGTACGGTTCGTCGGACGAAATAAATTAATCAACCCAAAACGGGGGGGGGGGGGGGGGGGCCTGAATCTAAGAGAGGCCGCACAAGTTGCATACTTAAGCCTTTACTCTAACGCGTGGGCTCTGATTGTAGGGGGGGGGGATCTAAAGATCCCACTTAATGCACATTAACGCCTGTATTTTCCTCATCAGGGGGGGGGGGGGGGGGGGGGGGGGGGTTATGCCAAGGGAAGTGAGTGGATCGGGGACTCTCGACCCGAAGATTAACAGGTACGTGTGGTACATGCCCAGTGCGCTCTGTCGGAGTAGAAGGTAGAGACTGAGAGCAGTGTGATTCAATATTGGGGGGGGGGGGGGCGGGGGGGGGGGGGGGGGGGCTAA…	490	697	698
417	TTCGTAGGGAAAATCTTATGGGCAGTTGCACGTGTCGGCCGGTTCGGCACGTCTACCGGTAGATGCATATAATTCACGACTATTCTCAACCCGGAGCGGAAGTGGCAAGCCGATTGTGGCAGATCAAGCGGGGCAGAGAAGTCGGACTCCAAACGGGGTGATAAAGCAAGATATGAAAGTCGGCGCCGTGGGGCATATCGTTGGCGGTCTTGCGGGAAAGGGAGGTTATCCTTCTGTACACACGGGGGCGGATCTTGTTGAGGGGCCCGAATGACGCGGCTGGGGTCCTTTCACGGTCTTTGGGTAACGCTTTTGGCGAGGTGCCCGTCTGGGCTTGTAGCAAACGTTGCATGTATCGTGGGGGAGGTGATGGGGATTTTCTGGGGTGAGATTCGTCCG…	56	110	110		387	GGGGGGGGGGGCTTGTCGCGAGTACGGTTCGCGGACGAAAAAATTAATCAACCCAAAACGGGGGGGGGGGGGGGGGCCTGAATCTAGAGACTGTAAGGCATCTAGTGGGTAGACTACTAGCAGATGCTCGGACAGCATCAGGAAGTAAAGCACATAAAATTCCCACTTAAGCAATTAACGCCGTAATTTCCTCATCAGGGGGGGGGGGGGGGGGGGGGGGGGGGTTATGCCAAGGAAGTGAGTGGATCGGGGACTCTCGACCCACCGAACAGGGGGGGGGGGATGTTGTCCATTCGGTCATCGGCAACAGGAATAGAAAAGAGTTTCGGGGGGGGCGTGCAACCACAGTGCCATCAGGGGGGTTGCTCCGAGACCCAGTCAAATCCTCGAGCAACTATT…	478	587	642
418	CCAGAAGTCGGGGGTCCTTCACGGCTTGAGTATGCCCCTTGGCTCAGCGCAGTTCATAAAACTTATCTGGTGTGGGAAGACGAATGAGCCGTCCGTGGCAAAAAAAAAGACACGCCGAGGAATCCTATGCCGTTCGCGTATTGCTGCCAAGTTCCCAACATCCTACGGTACCCAGAGTGACGATACTCACCGGGGGTGATAGGCGTGAGTCACGATGGGTAACAATAAAACGCGGTTGGGTATCGATCATGTGCAGGGTCCGCGGGAACGAGTCCTTCTGACACGGGGCCGATGCATTACGGGGTCC	5	8	8		388	GGGGGGGGCTTTCGCGTACGTGTCGGGAAAATATCAACCAAACGGGGGGGGGGGCCGATCAAGAGCTGTAAGGATATGTGTGGTGCGGGGGGGGGGGGGGGGGGGGATCAAAGACACAAGCCATTAGCTGCATTTCCCAGGGGGGGGGGGGGGGGGTGCAGGGAATAGGGATCGGGACCTCGACGAACGAACAGGGGGGGGGGATTTAAGTGCCGTTAGCGATGCGGAAATGATGGGGGGGGGGGCGTAAGGAATACCATGCTTTTCGGCAGGCGAGGGGGGGGGACGACGGGCCTCAAATTGAGATGATGTACTGGGGGATCCATAGTTCCTCTCACGTGGAACGGGCCCTCCGACCCTACGATATCTCTGCCACCATGTTAGCATCAATTGCTGTTA…	208	316	316
419	GAGGTTATCCTTCTGGTACACACGGGGGCGCGATGACTATGTTTAACGGGGTCCCCCAGGAATGTTACGGGCTGGGGACCCCTTTCACGGTCTTTGGTGGTCGCAAAACACCCAACGGCTCTTTCTTCCAAAACATCCCGAGAATGTATTTCTGTGTAGTGCTCACCTCATGATACGTGTGTAGCCGTAGCCGAGGCGCATACATCGAGGTGGGGGCGCGTGGCCCCCATGAAAATTCCTGCGAGGGGGGGAATACCTCTTCAGGAGGTTTATGCACCCGGAGTAAAAATCGGCCGCTCGGGCATATTGATTCACGCCGACTATTCATTGCAGGTGTTTCACACCCACGTGTTAACGAGGCATGCGGCCAAGGCACAGGAGCAGGAAGGTGCATCAGGC…	67	72	208		389	GGGGGGGGGGGCTTGTCGCGAGTACGGTTCGTCGGACGAAATAAATTAATCAACCCAAAACGGGGGCCATACACGCGTACCTGGCACCATTGCCTTCGGACAGAAGCACCGTCAGGACAGCGGTTTTCGTTTGTTCAATTCAGAAATGGGGGGGGGGGGGATCTAAAGACAATCGGAGCATTCGGCTTGGACGGATTGTTTTATGGTTCATACTTTCCAGGGGGGGGGGGGGGGGGTTATGCCAAGGGAAGTGAGTGGATCGGGGACTCTCGACCCGAACCGAACAGGGGGGGGGGGGAGGGGGGCCATAGGCCATGAAGAGCCGGCATCCGGCCCCCATCAGATCTCGGCAACCGGGGGGGGGGGGGGGGGGGGGGGGGGGGGGGGGGGGGGGGGGGG…	561	381	519
420	CATTGCAGTTTTCACCCACGTGTTACGAGGCAGCGCAGGCACAGACAGAAGGTGCATCGGCCTAGGTGGTCCCGAGGTTCGGATGATGAAAAGCAGATAGAATCGCGCCGGGGATAATCGTGCGACGTGACGGGCTCGCTTGGGAGACGAGGTATCCTTCTGTAACACGGGGGCGCGATGACTATTGATAACGGGGTTCCCCCAGGAATGTACGGCGGGTACCCTTCACGTCTTGGTGGTCGAACAGGTTCATTACGTTAGCAGTGGCCTAAACTCTGAATCGTCTTTATCGTGGGCGAGATGGGAGGAACCGTCGAGGCGCATACTAGGGGGGGGGTGGCCCTATGAAATCTGCGACGGGGGGAATACCTCTTCAGATTATGCCACCGGTAAAATGGC…	65	127	127		390	GGTCTGTACACATTACACCGCCCGGGTCGGATTGTCTCTATCCTCGACGTTAGGGTTCTCTCGACGGGACTGTAAGTTCAAATTTTATGTCCTGCTCTTAACTTGTAACTGGGGGGGGCATACCCCAATACGGGTTGCCTCCTCAGTCTGGCGATACGGGGGGCGCGCCCGGTCCGACCCACCCTCACGACCTATCTCTGAGCACCAAGAGTGGTTAAGGCATCCAAATCTGCTTGTTATAGTTCGACTTCCATGACCAGTTCATAGAGTTTAAAGTGTTCACGAGGACGGGGGGGGGGGGGGGCCGACTTTCCCCCGAGATACGTGCTGTTCTGCCATACATCAGCGCGGGGGAACGTGTAGCCGAGCGCGGAATTCAGCGCGCGCGAGGGTAAACCG…	407	462	531
421	GTTCGTGTGAAAAGCAAATAGAAAGTTCGGGCGGGGGCAAATCGATGACGGCCGGTTGCTGAGGGGGAGGTTATCTCGGTCACACGGGATGACTATTGTTTACGGGTCCCCAGGAATGTTACGGCGGGACCCCTTTCAGGTCCTTGTCCAAAACCCAACCTCTTTTCAAACATCCAAGACAAAAACGTGGGGTAGGTGCGGGAAAGACCGAGGGAACAGAACAGAGTTCACCGCCCCGCTGTCATGCACGTGGTTGGAACTCTTAAGATTAGCACCCGGAGTAAGGCTCGCCGGTATGTCACATAAGATATCAAACGACCAACGGGCCGCTGTTGCAGCACACCACCTGCGAGGTGCACAGGCCATGTCCCGAG	43	71	68		391	GGGGGGGGGGGCTTGTCGCGAGTACGGTTCGTCGGACGAAAAATTAATCAACCAAAACGGGGGGGGACTCCTTAGCCTCCGACCGAGGTATTAGCCATCGGTACCCCTTCGCGACAGCCCGAGGGGGGGGGGGGGGGGGGGGGGGGGGGGATCTAAAGATCCCACTAAGCACATTAACGCCTGCATTTTCCTCATCAGGGGGGGGGGGGGGGGGGGGGGGGGGTTGCCAAGGGAATAGGGATCGGGGACTCTCGACCCGAACCGAACAGGGGGGGGAGGGGGGGGATCTTAATGCTGCCGGAGCTTCGCACCGCTGATAGCACGGAAATGTGATGGGGGGGGGGGGGGCGGTATAAGTGAGAAATACACCATGCCCATTTTCCGGCGCAGGCGAGAACG…	407	598	487
422	GGTGGGGGCGCGTGCCCTCATGAAATTCCTCGACGGGGGGGAATACCTCTTCAGGAGGTTTAGCCACCCGGAGTAAAATCGGCTCGCTACGCGGCAATTGATTCACCCGACTATTCGTTGCAGGTGTTTACACCACGTGTTAACGAGGCTCGGCCAAGGCACGAGCAGGAAGGTGATCAGGGCCCTGGTGTTACGAGGTTCGATGTGAAAAGCAAGATATGAATTCGGCCCGTGGGCATAATCTGCGAATCTGGCACGGGCTTCGCTTGCGGAAGACGAGGTTATCCTCTGGTACACACGGGGGCGCGATGACTATTGTTTAACGGGGTTCCCCCAGGATGTTACGGGCTGGGGACCCCTTTACGGTCTTGGGTGGTCGCTAACAGCTGTCAATTACGG…	78	137	180		392	CCATACTAGTCCGGGGGACGTGTAGCCGAGCTGCGGATTCAGCTGCGCGCAGGGTAACCGTGGGGGGGGGGGGGGGGGGGGGGGGGGGGGGGGGTGCCCACTTGAGGGCTTTTGCGCGATCATTGACCGGCGAACACGAGGGGGGGGGGGGGGGTTACAACCTGAGGGAAACCTTGCAATCAGGGTCCCAGTTCCTAGACGAAGGGGGGGGGGGGGGACTGTCTGTCGGCCTTGCACTGGTCTAGGAACGAAGCGTAGAGGTCGCTTTCAACCCAAACGGGGGGGGGGGGGGGGGGGCCTGAATCTAGAGACTGTAAGCATCTAGTGTGTAGATTACGCCCGGAGGGGGGGGGGGGGGGGGGGGGGGGGGGGGATCTAAAGATCCCTTAATGCACATTA…	490	580	637
423	CTTCGGTACACCGGGGCGCGATGACTATTGTTTAACGGGGCCCCCAGGAATGTTACGGGCTGGGGTCCCCTTTCACGGTCTGGGGTGGTCGCAAAACACCCAACGGCTCTTTTCTTCCAAACATCCCGGAGACTAAAAACTTGTCGTGGGCGCGTAGGTGATGGGAAGGAACCGTACGGGAATGTGATTCGTAGCCGTGGCAAATAAAAAAAAAAAAAAATACGGGGGGAATACCTCTTCAGTTACGGTAGGGAGTAGCTCCTTACGGCCATCCTCGTCCGGTCCAACATCCCGACTATTCGATACGGCTAGTCGGGCAATGTGTCCACTCTATCGAGGATTGTCATCATGCGGCAGGAAGGTGCTAGGGCCTAGTTTACCGAGGTTCGGATGATGAAA…	72	181	181		393	GGGGGGGGGGGCTTGTCGCGAGTACGGTTCGTCGGACGAAATAAATTAATCAACCCAAAACGGGGGGGGGGGGGGGGGGGCCTGAATCTAAGAGACTGTAAGGCATCATAGTGTGTAGATTACGCCCGGAGGGGGGGGGGGGGGGGGGGGGGGGGGGGGGATCTAAAGATCCCACTTAATGCACATTAACGCCCAGCGCGTCGTGGTCCAATCTGACTGTATTCTTGATGATTAGTTATGCCCAAGAGAAGTCAACTTCTGGCGCTCAATTGCATGAACCAGGTTCTACTGCAAGCTCGAAGGGCATAGTCTTAAAGCCTCCAGCGTAGAGGGACTGGAGGTGGTGTGGCTGCGGGGGGGGGGGGGGGGGGGGGGGGGATAAATGTGTGTAACACGAAC…	506	562	702
424	TCTTTTTCCCGCCCTCGGTGGTTGAAGGTCGCATCAGGTGTCGAAAGCATGTTATATTTAGGGTGCCACCCTGACTCGTGGGCGAGTCCACGATGCATCTCCGGACTGCCAGATAATATCGGAATACTCTTCAGGGGTTATGCCACCGAGTAAAATCGGCTCGCTACGGGCATATGATCACCCGACTATTGATTGCAACCTCGGTTCAAACCAACAAGTTCGGGCGACTGCCCTGGAGAAGGTGCTCAGGGCCCTAGGTGTTCACCGAGGTCGGATGATGAAAAGAAGATATGAAAAGTTCGCGCCGGGGGCATAATGAGCGAATCGTGGCACGGGCTTCGCTTGCGGGAAAGGAAGGTTATCCTTCTGGTACAAGGGGGCGCGATGACTATTGTTTAA…	57	105	169		394	GGGGGGGGGCTTGTCGCGAGTACGGTCGCGGAATAATAATCAACCCAAAGGGGGGGGGGGGGGGGGCCGAATCTAAGAGATGTAAGGCATCTAGTGTGTAGATCGCCCGGGGGGGGGGGGGGGGGGGGGGGGGGGGGGATCTAAAACCCCACTTAGACATTAACGCCTGTATTTCTATCAGGGGGGGGGGGGGGGGGGGGGGGGTTATCCAGGAAGTAGTGATCGGGGCTCTCGACCGACCGAACAGGGGGGGGGGGGGGGGGGGGGGGCACCGTTCGACTGAAGGTAGAGCTGAGAGCAGGTGATTCAATATTGGGGAATCGATCATGTGGGGCGCGACAACACTAAGGAATTGCCTGCGTGAACCATATAGTCAACTTACACCCTGAGGGGGGGGGG…	350	460	502
425	AGTTACGGTAGGGAGTACTCCTTACGGCCATCCTCGTCCGGTCCAAATCCCGACTATTCGATACGGTAGTCGGGAATGTGTCCATCTATCGAGGATAGTCATCATGCGGCAGGAAGGTGCTAGGGCCTAGTTTACGAGGTTCGGATGATGAAAAGCAAGATATGAAAAGTCGGCGCCGTGGGGCATATCGAGGAATCGTGGACGGGTCTCGTTGCGGGAAAGGACGAGGTTATCCTTCGGTAACGGGGCGCGATGACTATTTTTAACGGGGCCCCCAGGAATGTTACGGCTTGCACCACGCCCCCTTTTGCTATCACTACAGCTGCTTACTTTGAAGTTTTCTTCCAAACATCCCGGAGACTAAAAACTTGTCGTGGGCGCGTAGGTGATGGGAAGGAA…	46	169	116		395	CCCAAACGGGGGGGGGGGGGGGGGGGCCTGAATCTAGAGACTGTAAGCATCTAGTGTGTAGATGACGCCCGGAGGGGGGGGGGGGGGGGGGGGGGGGGGGGGATCTAAAGATCCCTTAATGCACATTAACGCCCAGCGCGTCGTGGTCCAATCTGACTGTATTCTTGATGATTATTATGCCCAAGGGAAGTGGTGGATCGGGGACTCCGACCCAACCGACAGGGCGGGCCGTCATCTCGCTGGCTCCGTAGGTGTCACCGAGATGGTATGAGATGGGGGGGGGGGGGGGGGGGGGGGGGGGGGAGGGGGGGGGGGGGGGGGGGGGGGGGGGTTAAAATTCTTCCCGTAGAACCTATAGTGCAACTTACACCCCTGAGGGGGGGGGGGGGCTTGCTAGTC…	478	615	624
426	TTACGGGTGGGACCCCTTTCCTAGGATATAGCTCAATGATCACTTTCCGGCATCCCCCTCTTCCCGACTGACTAAAACTTGTGATCGTGGGGCGTAGGTGATGGGGAAAAGGAACCGTAGTGGCTCGGGCGACTGCCGGTTTCGAGACTCGGTCCGGTGTTGGGTACCGCTCTTCAGGAGGTTTATGCCCCGGGAAAATTGGTCGCTACGCGCATATTGTTCACCCGACTATTCGTTGAACCTCGGGTTCAAACCAAAAGAGTCGTAGCAGATGCTGCGATCGTACAAAACCCAAAACAGTCATTTGCTTATACAAGCTCATGCTGTTTCCGCTGTGCCGTGAAAGTTCGGCGCTGGGGCATATTCGATGCGATCAGGGCACGGGCTCGTTGCGGGAAA…	54	159	159		396	CAGTAGAGTTTAAAGTGGTCACGGAGGACGGGGGGGGGGGGGGGCCGACATTATCCCCCGAATATCGTGCGTTCTGACCATACTCGTCCGGAGGGGGGAACGTGTAGCCGGCTGCGGAATTCAGCTGCGCGCAGAGGGTAAACCGGGGGGGGGGGGGGGGAATTTCATGGTAGACGTCGAGACCAGCATCACCTAGGAAGACCTGTTCTGACCGGCGAACACGAATGCGCGAGCCCGCCTGAGGTTGATCGCGCGTCATATGCGTTGTTTTAGGGGGGGGGGGGGGGGGGGGGGGGGGGGGGGGGGGGGGGGGGGGGGGCTTGTCGCGAGTACGGTCGCGGAAAATAAATTAATCAACCCAAAAGGGGGGGGGGGGGGGGGGGCCGAATCTAAGAGACT…	492	376	466
427	GTATGTCACATAAGATATCAAACGACCAACGGGCCGCTGTTGCAGCACACCACCTGCGAGGTGCACAGGCCATGTCCCGAGGTTCGTGTGAAAAGCAAATAGAAAGTTCGGGCGGGGGCAAATCGATGACGGCCGGTTGCTGCGGGGGAGTTTATCTCGGTCACACGGGATGACTATTGTTTACGGGTCCCCAGGAATTGTTACGGCGGGACCCCTTTCAGGTCTTGTCCAAAACCCAACCTCTTTTCAACATCCAAGACAAAAACGTGGGGTAGGTGGGGGAAAGACCGAGGGAACACTTGATGATGTGCCGAGTGAGCAAGGGGTTCATTCGCCGCGGAGAGGGCATTAGCACCCGGAGTAAGGCTCGCCG	36	74	74		397	GGGGGGGGGGGCTTGTCGCGAGTACGGTTCGTCGGACGAAATTGTGTGATTACCTCGCCTTGATTACACGATAAGGAAACGGGCCACCTCTGAGACTGTAAGGCATCATAGTGTGTAGATTACGCCCGGAGGGGGGGGGGGGGGGGGGGGGGGGGGGGGGATCTAAAGATCCCACTTAATGCACATTAACGCCTGTATTTTCCTCATCAGGGGGGGGGGGGGGGGGGGGGGGGGGGTTATGCCAAGGGAAGTGAGTGGATCGGGGACTCTCGACCCGAACCGCGAGCCGGCTGACATAGCGAGTCTCGCACCCAGGTTCACCCGTTGTATTTGGGGGGGGGGGGGGGGGGGGGGGTTTGACCATCATCGCGGTGTCTACCTATAGGTCCTTAGGGCTGT…	450	702	702
428	GGTGTTTCACACCCACGTGTTAACGAGGCATGCGGCCAAGGCACAGGAGCAGGAAGGTGCATCAGGGCCCTAGGTGGTTCACCGAGGTTCGGATGATGAAAAGCAAGATATGAAAAGTTCGGCGCCGTGGGGCATAATCGATGCGAATCGTGGGACGGGTCTTCGCTTGCGGGAAAGGACGAGGTTATCCTTCTGGTACACACGGGGGCGCGATGACTATTGTTTAACGGGGTTCCCCCAGGAATGTTACGGGCTGGGGTACCCCTTTCACGGTCTTTGGGTGGTCGCAAAACACCCAACGGCTCTTTCTTCCAAAACATCCCGAGACGACTAAAAACTTGTATCGTGGGGCGTAGGTGATGGGGAAAGGGAAACGTACGAGGCGCATACATCGAGGTG…	120	227	227		398	AAAGTGTTCACGAGGACGGGGGGGGGGGCCGACTTTCCCCGAGATCGTGCGCTCATAACAGCCGGAACTTACCGAGGCGGATCAGCGCGCGCGAGGTAACCGGGGGGGCTGGCTCGGACTGATAGTTCCCCACGTTCTTCCAACTCCCGCGACATCTGGACCGGCGAAACGAGGGGGGGGGGGGGGGGGGCACGGCGAGTTATATTACAATAGCCGGAAAGTCAATGTTTTGGGGGGGGGGGGGGGGCTTGGCGAACGGTTCGTCGGACGAAAAATAATCAACCAAGGGGGGGGGGGGGGGGGCCGAATCTAAGGCTAAGCACAATGTGAGTTAGCGAGGGGGGGTGGGGGGGGGGGGGGGGGACTAAGTCCACTAAGACATTAACGCCTGCATTTCTC…	403	236	190
429	GGGGGGGCGCTGGCCCATGAAAATTCCTGACGGGGGAATACCTCTTCAGGAGGGACGGGAGGTGGCCCTCATCGACTGACGGTCCGGAACACGTCGGGTTCCTAACTATGATTGCAGGTGTTCACACCCACGTGTAACAGGAGCGGCCAAGACAGGGCAGAAGGTGCATCAGGCCCAGGTGGTTCACCAGGTTCGGATGATGAAAAGCAAGATTAAAAGTTCGGCGCGTGGGGCATAATCGATGCGAACGTGGACGGGTTCGCTTCGGGAAGACGAGGTTATCCTCTGGTACACACGGGGGCGATTATTGTCAACGCCAAGGTACGCTTTTGTTTAAAATGGGGCTGTACATGTGATTAGGCGCAAACAGGCTGTCAATAGTAGCAGTGGCCATTCTGA…	53	104	146		399	GGGGACTCCTTAGCCTCCGACCGAGGTATTAGCCATCGGTACCCCTTCGCGACAGCCCGACCTAGCATAACCGGGGGCAATCTAAACCCACGCCTGGACAGCCCATGACTCTTAACGCCTGCATTTTCCTCATCAGGGGGGGGGGGGGGGGGGGGGGGGGGTTGCCAAGGGAATAGGGATCGGGGACTCTCGACCCGAACCGAACAGGGGGGGGGGGGGGGGGATCTTAATGCTGCCGGAGCTTCGCACCGCTGATAGCACGGAAATGTGATGGGGGGGGGGGGGGCGGTATAAGTGAGAAATACACCATGCCCATTTTCCGGCGCAGGCGAGAACGGGGGGGGGGGGGGGGGGACGGACACGGGGGCCCTGTCTAAAATGTGAAGCATGGACGATGTA…	463	528	440
430	GTGCGCCTTCACGAGGGATGCGATCGGGCACGGTCTCGTTGGGGAAGGACGGTTATCTTCGTAAACGGCGGATACATTGTTAACGGGTCCCCACATGTTACGGGTGGACCCCCTTCCGGTCTTGTGGTCGCTGAACTACATCAGGATAGTACAAGACGCCCCCTACTCTGCACGGGATCTCAGGTGATGGGAAGGGACCGTACGGGAGATGTCTCGGCAAAAAAAAAAAAAAAAAAATAGGAATCCTCTTCAGGAGTTACTGCCCCGGGAATGGCGCTACGCGCATATGTCACCCGACTATTCGTTAACCTCGGTTCAAACCAAGAGTCGTAGCAGATGCTTCGATCGTACAAACCCAAACAGTCATTGCTTAACAAAGACTGTTCCGTGGCCTTTTTC…	45	105	105		400	GGGGGGGGGGGGGGGGGGGGGGCATCCCGCCAATACGGGATTGCCTTCCTCCGTCTGGGCAGCTATACGGGGGGGCGCGCCCGGGTCCGATTCCCACCCTCACGATCATCTCTGAGCCACACAAGAGTGGTTAAGGCTCCAATCTGCTTGTTATAGTTCGACTTCCCTGACCAGTTCAGTAAGTTTAAAGTGGTTCACGGAGCGGGGGGGGGGGGGGGCCGACATTTCCCCCGGATATCGTGCTTTCTGACATACTCATCGCGGGGGGAACGTGTAGCCGAGCTGGGAATTCAGCTGCGCGCAGAGGGTATGAGAGTGGGAAGCCCGTTTTCTACTCGGTCGAGCGTAGAGGAGAACTTCGGGGCTTTTGCGCGATCATCTATTGAGCGGCCTGTGGCG…	415	564	616
431	TTCAGGTACTTGTGGCGAGGGGTTCAGGCGTAGGTGATGGGGAAAGGGAACCGTACGGGAATCAGAAGCAAAGTTCAACACGCCCCTGCTGTCGATGCCGGGGTTGCGGGGAATACCTCTTCAGGAGGATTAACGAGACACTTCCCTCATGTATAACACAATAGGATACCGCACCCGACTATTCATTGCAAACCTCGGTCATAACCAACAAAGAGTCGGTAGGACTGACTCACCTGCAGAAGGTGCATCAGGGCCCTAGTTGGTTCACCGAGGTTCGGATGATGAAAGCAAGATATGAAAAGTTCGGCGCCGTGGGGCATACGATCGAATCGTGGCACGGGTCTTCGCTTGCGGAAGACGAGGTTATCCTTCTGGTACCACGGGGGTACGCACTAACGC…	64	190	190		401	GGGGGGGGGGGCTTGTCGCGAGTACGGTTCGTGGACGAAATAAATTAATCAACCCAAAACGGGGGGGGGGGGGGGGGGGCCTGCATACGAGTCACTTATTAGACATTGATGTCCAATGTATCGTAATGGGGGGGGGGGGGGGGGGGGGGGGGGGGATCTAAAGATCCCACTTAATGCACATTAACGCCTGTATTTTCCTCATCAGGGGGGGGGGGGGGGGGGGGGGGGGTTATGCCAAGGGAAGTGAGTGGATCGGGGACTCTCGACCCGAACCGTTGATTCGAGCTCACGTTGTACGATCTTGTATGGCCTAACGGTTTTGCTTGGGAATTTCGACGAAAGTCAGACCTTAGCAAGTCATAATAAGATCTCTGCTCGAGATACTTCGATGCAACCCCG…	442	415	567
432	TTAACTGCCGAGCTCAAAATTCCGCGAGACAGAGGCCGATTAGAGCCCTGCAATCGGCGTACGCGCATATAATTCACGACTATTCTCAACCCGGAGCGGAAGTGGCAACTTCACAAGCTTCATAAGGAGAATACACAACTTCCCCGGCACCCATGCTGTGATAAAGCAAGATATGAAAGTCGGCGCCGTGGGGCATATCGTTGGCGGTCTTGCGGGAAAGGGAGGTTATCCTTCTGTACACACGGGGGCGGATCTTGTTGAGGGGCCCGAATGACGCGGCTGGGGTCCTTTCACGGTCTTTGTGTGCAAACCCCAACGGTCTTCTTCCAAACATCCCGAGGACTAAAAACTTGTATCGTGGGGGAGGTGATGGGGATTTTCTGGGGTGAGATTCGTCCG…	43	53	109		402	TCCGGTGGGGGGGGGGTCTTCCTTAGACTGAGCTGGATGGGAGGCCAGCAGCCTAGGGGGGGGCCGCGAAGCAGAGAGTCGCGGATCTGTCCGAGCAACATCTGCCCCTAGGTGTCTCGTTAAGTTTCAGGTATAGAGTGAGGGAAGCGGTCGCGGGGGGGGGGGGGCCAGTCTACGTGCGAGCGATGGGAGCAGGCGGCGGGACAGTGTGCAACGGGGGGGGGGAGGGGGGGGGGCACGGCTTTCCCAGTCGTGCGTAACTGAGACCCTATTAGAGCCAAAGGGACAGAGCGCGCTGCAGAAATTAGCGATTTGTGAAGAGCCGGGGGGGGGGGGGGGGGGAACCAAGAGGTTACTAGTACTTATTGCTGCAGTTCAGGAGTACTAGTCATGTGTCAT…	301	405	405
433	AATCGGCTCGCTACGGGCATATGATCACCCGACTATTGATTGCAACCTCGGTTCAAACCAACAAGATCGGGCGACTGCCCTGGAGAAGGTGCTCAGGGCCCTAGGTGTTCACCGAGGTCGGATGATGAAACGAAGATATGAAAAGTTCGCGCCGGGGGCATAATGAGCGAATCGTGGCACGGGCTTCGCTTGCGGGAAGAGGAAGGTTATCCTTCTGGTACAAGGGGGCGCGATGACTACCCGCTTTCGAGTTTACAATAAGGGGTCCACTGGCACCTTGTGCCCTTGGGGTTTTGGGGGCGCAAACACCCATCGGCTCTTTTTCCAAAACACCCAGACGACTAAAAACTTGTACGTGGGGCGTAGGATGGGAAAGGGACCGTACGGGATGATGATTCC…	68	172	164		403	TCTGACCGGCGACGAGCAGTATCAGGTACGGTGCAAGGACCCGGAGTCGGCTTCTGCACTCAGGGGGGGGGGGGGGGGGGGGGGGGGGGGGGGGGGGGGGGGGGCTTGTCGCGAGTACGGTTCGTCGGACGAAAATTAATCAACCAAAACGGGGGGGGACTCCTTAGCCTCCGACCGAGGTATTAGCCATCGGTACCCCTTGCGACAGCCCGAGGGGGGGGGGGGGGGGGGGGGGGGGGGATCTAAAGATCCCCTAAGCACATTAACGCCTGCATTTCCTCATCAGGGGGGGGGGGGGGGGGGGGGGGGGTTGCCAAGGGAATAGGGATCGGGGACTCTCGACCGAACCGAACAGGGGGGGGAGGGGGGGGATCTTAATGCTGCCGGAGCTTCGCACCG…	443	482	323
434	TATCGTGGGGCGTAGGTGATGGGGAAAGGGAAACGTACGAGGCGCATACATCGAGGTGGGGGCGCGTGGCCCTCATGAAAATTCCTGCGACGGGGGGGAATACCTCTTCAGGAGGTTTATGCCACCCGGAGTCGTCAACTCAAAACTCCGCTATTCGTCTGAGTCCCCTTTCCCAGGGAGCTAGGTGTTTCACACCCACGTGTTAACGAGGCATGCGGCCAAGGCACAGGAGCAGGAAGGTGCATCAGGGCCCTAGGTGGTTCACCGAGGTTCGGATGATGGAAAGCAAGATATGAAAAGTTCGGCGCCGTGGGGCATAATCGATGCGAATCGTGGCACGGGTCTTCGCTTGCGGGAAAGGACGAGGTTATCCTTCTGGTACACACGGGGGCGCGATGA…	105	226	226		404	GGATGGGGGGGGGGGGGGGGGGGGGGGGGGGGGGGGGGGGGGGCCGGCCTCTTCCCGCATGCCATTAAGCTGTACATGAAGTGTGATGTGCTAAAATGTGAGCATGGCGATGTAATGGGGGGCATACCCCAAACGGGTTGCTCCTCACGCTGGCGATACGGGGGGCGCGCCCGGTCCGCCCCCCTCACGACCTATCTTGAGCCCAAGATGGTAAGGCTCAAATCTGCTTTATATTCGCTCCATGACCGTTCATAGAGTTTAAAGTGTTCACGAGGACGGGGGGGGGGGCCGACTTTCGTCTTTCCCACGTCCCCGTGCGAGTTGTGGCTATTAACCGAACACGAGATCGCGCGAGGTAACCGGGGGGGCTGGCTCGGACTGATAGTTCCCCACGTTCTT…	328	390	387
435	CAAACACCCAAGGCTCTTTCTTCCAACATCCCGGAACGACTAAACTTGTTCGTGGGCGTAGGTATGGGGAAAGGAACCTACGGAATGATGATTCGTGCCGGGAAAAAAACAAAAAAAAAAAATACGGGGGGGAATACCTCTCAGGAGGTTGTGGATGAGACGTCAATGGCGGAATGGAGATTCAGCGGCGATATTGATTGCAACCCGGTTCTAACCAACTGTTTCTAGCGGGAGGAGCGCATAAGATGGTACCGTAGGTGGGCTCTGTTAGCTTGTTCAGGAGGTAGGACGAACTCAAGGTGGATAATCATGCGAATCGTGGCGGGTTCGCTTGCGGGAAGGAGGGTTTCCTCGGTACACACGGGGCCGATGACATGTTACGGGGTCCCCAGGAAGTTA…	60	133	133		405	GGGATCTAATGCTGCCGGAGCTTCGCACCGCTGATAGCACGGAAATGTGATGGGGGGGGGGGGGGGGGGGCTGTACACATTACACCGCCCGGGTCGGATTGTCTCTATCTCGACGTAGGGGGGGGGGGGACGGACACGGGGCCCTGTCTAAAATGTGAAGCATGACGATGTAACTGCCGACGCTGAGCCCGCATGAGAGATATCTGTCATCCCAGGTGTCCATTGAGGGCGCGCCCGGTCCGACCCAACCCTCACGACCTATCTCTGAGCCACCAAGAGTGTTAAGGCATCCAAATCTGCTTGTTATAGTTCGACTTCCATGACCAGTTCATAGAGTTTAAAGTGTTCACGAGGACGGGGGGGGGGGGGGGCCGACTTTCCCCCGAGATACGTCTGTTC…	369	497	507
436	AATCGGCTCGCTACGGGCATATGATCACCCGACTATTGATTGCAACCTCGGTTCAAACCAACAAGATCGGGCGACTGCCCTGGAGAATCCCCTTTCGTCCAGTTCGAACCACCGTTGTCGTGCTCCCGGGAGAGCCTATGAAAAGTTCGCGCCGGGGGCATAATGAGCGAATCGTGGCACGGGCTTCGCTTGCGGGAAGAGGAAGGTTATCCTTCTGGTACAAGGGGGCGCGATGACTACCCGCTTTCGAGTTTACAATAAGGGGTCCACTGGCACCTTGTGCCCTTGGGGTTTTGGGGGCGCAAACACCCATCGGCTCTTTTTCCAAAACACCCAGACGACTAAAAACTTGTACGTGGGGCGTAGGATGGGAAAGGGACCGTACGGGATGATGATTCC…	59	171	165		406	GGGGGGGGGGGCTTGTCGCGATACGGTTCGTCGGACGAAATAAATTAATCAACCCAAACGGGGGGGGGGGGGGGGGGGCCTGAATATAAGAGACTGTAAGGCATCATAGTGTGTAGATTACGCCCGGAGGGGGGGGGGGGGGGGGGGGGGGGGGGGGTCTAAAGATCCCACTTAATGCACATTAACGCCTGTATTTTCCTCATCAGGGGGGGGGGGGGGGGGGGGGGGGGGGTTATGCCAAGGGAAGTGAGTGGATCGGGGACTCTCGACCCGAACCGCGAGCCGGCTGACATAGCGAGTCTCGCACCCAGGTTCACCGTTGTATTTGGGGGGGGGGGGGGGGGGGGGGTTTGACCATCATCGCGGTGTCTACCTATAGGTCCTTAGGGCTGTCCGTGT…	452	668	681
437	TGAAAAGCAAATAGAAAGTTCGGGCGGGGGCAAATCGATGACGGCCGGTTGCTGCGGGGGAGGTTATCTCGGTCACACGGGATGACTATTGTTTACCGGTCCCCAGGAATGTTACGGCGGGACCCCTTTCAGGTCCTTGTCCAAAACCCAACCTCTTTTCCAACATCCAAGACAAAAACGTGGGGTAGGTGGGGGAAAGACCGAGGGAACTGAACAGAGTTCACCGCCCCGCTGTCATGCACGTGGTTGGAACTCTTCAGATTAGCACCCGGAGTAAGGCTCGCCGGTATGTCACATAAGATATCAAACGACCAACGGGCCGCTGTTGCAGCACACCACCTGCGAGGTGCACAGGCCATGTCCCGAGGTTCGTG	44	74	68		407	GGGGGGGGGGGGGGGGGGGGGGCATCCCGCCAATACGGGATTGCCTTCCTCCGTCTGGGCAGCTATACGGGGGGGCGCGCCCGGGTCCGATTCCCACCCTCACGATCTATCTCTGAGCCACACAAGAGTGGTTAAGGCTCCAATCTGCTTGTTATAGTTCGACTTCCCTGACCAGTTCAGTAAGTTTAAAGTGGTTCACGGAGCGGGGGGGGGGGGGGGCCGACATTTCCCCCGGATATCGTGCTTTCTGACATACTCATCGCGGGGGGAACGAGTAGCCGAGCTGGGAATTCAGCTGCGCGCAGAGGGTATGAGAGTGGGAAGCCCGTTTTCTACTAGGTCGAGCGTAGAGGAGAACTTCGGGGCTTTTGCGCGATCATCTATTTGAGCGGCCTGTGG…	423	550	568
438	AGGAGGTTATGCCCCGGAAACGGTCGCTACGCATATGTTCACCCGACTATTTTGAACTCGGTTCAAACCAAAGGTCGTAGCAGATGCTGCATCGTCAAAACCCAAAACAGTATTTGTTTTCAGCTCTGCTGTTTCCGCTGTGCCGTGAAAGTTCGGCCTGGGGCATATTCGATGCGATCGGGCACGGGCTCGTATGCGGAAAGACGATTATCTTCGGTAACGGCGCATGAATTGTAACGGGGTTCCCCACGATGTTACGGGTGGGACCCCTTCACGGTCTGGTGTCCAAACACAGGCTCTTTCCAAATCCCGAGAGACAAAATGTGATCGTGGGGCTAGGTGATGGGGAAAGGACCTAGCGGCCGGGGGACTGCCGGTTCGAGACTCGGTCGGTGTTGG…	33	112	112		408	GGGGGGGGGGCTTGTCGCGAGTACGGTTCGTCGGACGAAAAATAATCAACCAAACGGGGGGGGGGGGGGGGGGCCGAATCTAAGAGACTGTAAGGCATCATGTGTGGTAGCCGAGCGAGGATTCCGCCCGGTACAGATCAGTATGGATACTGCTTGGTGAGACTCAACGCCTGCATTTTCCTCATCAGGGGGGGGGGGGGGGGGGGGGGGGTTGCCAAGGGAATAGGGATCGGGGACTCTCGACCCGAACCGAACAGGGGGGGGGGGGGGGGATCTTAATGTGCCGGACTTCGCACCGCTGATGCACGGAAATGTGATGGGGGGGGGGGGCGGTATAAGGAAAATACACCATGCCCATTTTCCGCGAAGGCGGAAGGGGGGGGGGGGGGGGACGGACAC…	367	549	549
439	AGGAGGATTAACGAGACACTTCCCTCATGTATAACACAATAGGATACCGCACCCGACTATTCATTGCAAACCTCGGTCATAACCAACAAAGAGTCGGTAGGACTGACTCACCTGCAGAAGGTGCATCAGGGCCCTAGTTGGTTCACCGAGGTTCTGGATGATGAAAGCAAGATATGAAAAGTTCGGCGCCGTGGGGCATACGATCGAATCGTGGCACGGGTCTTCGCTTGCGGAAGACGAGGTTATCCTTCTGGTACCACGGGGGTACGCACTAACGCTACGGTCCCCCTCGTGTACCAAACGAAGGCTCGTAATGACCTTTCACGTCTTTGGGTGGTCCAAAACCACTAAAGGCACTGGGTCACCCCTTCAGGTACTTGTGGCGAGGGGTTCAGGCGT…	69	191	191		409	CTGTCTAAAATGTGAAGCATGGACGATGTAACTGGGGGGGGCATACCCCAATACGGGTTGCCTCCTCACGTCTGGCGATACGGGGGGCGCGCCCGGTCCGACCCACCCTCACGACCTATCTCTGAGCCACCAAGAGTGGTTAAGGCATCCATAACTCGTCGAACTGATGGTTTGTGACCTTCGCTAAATTTTTGGATGCCATGTTCACGAGGACGGGGGGGGGGGGGGGCCGACTTTCCCCCGAGATACGTGCTGTTCTGCCATACATCAGCGCGGGGGAACGTGTAGCCGAGCGCGGAATTCAGCGCGCGCGAGGGTAAACCCTTAGCTACGTCGTGCCAATTCCCTCAGCTCTATGGCACGCGGAGTTAAACCCGCGACATCTGACCGGCGAACACG…	458	516	605
440	TCTTTTTCACGATTCGCGTCATTGTCCCTACCTCGTAAAGGTAACTGAAGTGAGGCCCGGGACCGTACGGCGCCTTAACAAGAAGTCTGTTTCAGGGTTATCGGACTGCGCATCAACTTGTGTACGGGGGCGTCCGGGGTCTAGAGGTACGATTATTCGCTCGCTACGGGCATATGAATCACCCGACTATTGATTGCAACCTCGGTTCAAACCAACAAGATCGGGCGACTGCCCTGGAGAAGGTGCTCAGGGCCCTAGGTGTTCACCGAGGTCGGATGATGAAAAGAAGATATGAAAAGTTCGCGCCGGGGGCATAATGAGCGAATCGTGGCACGGGCTTCGCTTGCGGGAAAGGAAGGTTATCCTTCTGGTACAAGGGGGACAACGCAGATCAGCAAG…	68	151	155		410	CACCTCACACCTATCTCGGCCACAAGAGTGGTAAGGATCCAATCTGCTTGTTATAGTTCGACTCCATGACCAGTTCATAAGTTTAAAGTTTACGAGGCGGGGGGGGGGGGCCGACTTTCCCCCAGATACGTGCGTCTCATAATAGCCGGGAACTGTACCGGGGGAATTCACGCGCGCGAGGGTAACCGGGGGTCGTCTCGGACTGATAGTTCCCCACGTTCTTCTCAACCTCCGCGACATCCTGACCGGCGAAACGAGGGGGGGGGGGGGGGGCACGGCGAGTTACTATTCAATAGACGCGCGAAAGTCAATGTTTGTGGGGGGGGGGGGGGGGCTTCCGTACGGTCGTGGACGAAAATAATCAACCAAAAGGGGGGGGGGGGGGGCCGAATCTAGGAC…	371	253	326
441	AGGAGGATTAACGAGACACTTCCCTCATGTATAACACAATAGGATACCGCACCCGACTATTCATTGCAAACCTCGGTCATAACCAACAAAGAGTCGGTAGGACTGACTCACCTGCAGAAGGTGGCATCAGGGCCCTAGTTGGTTCACCGAGGTTCGGATGATGAAAGCAAGATATGAAAAGTTCGGCGCCGTGGGGCATACGATCGAATCGTGGCACGGGTCTTCGCTTGCGGAAGACGAGGTTATCCTTCTGGTACCACGGGGGTACGCACTAACGCTACGGTCCCCCTCGTGTACCAAACGAAGGCTCGTAATGACCTTTCACGTCTTTGGGTGGTCCAAAACCACTAAAGGCACTGGGTCACCCCTTCAGGTACTTGTGGCGAGGGGTTCAGGCGT…	72	191	191		411	GGGGGGGGGGCTGTCCAGTACTTGTCGCGAAAATTAATACCAAACGGGGGGGGGGGGGGGCCTGATCTAAAGACTGTAAGGCATATAGTGTGTAGATACGCCCGGAGGGGGGGGGGGGGGGGGGGGGGGGGATCAAAGATCCCACTAATGCACATAACCCTGATTTTCTCATCAGGGGGGGGGGGGGGGGGGGGGGGTTATGCCAAGGGGTGAGTGGTCGGGACTCCCGAACCTTGATTCGAGCTCACACGCGCTCGGCTAAGCCCGCCCAAAACGCCACTGTGCCAACTTCCAGTGTGATGAAAGCACTCCTTGATCCGATGTAATGGATGGTCGTGCGTACGGGGGGGGGGGCCAAAGACTTTGCATCGTAGTCGTGTAAGGCTGAAGTCGACGGAC…	315	394	350
442	AGGTTACGGTAGGGGTAGCTCTTACGGCCATCCTCGTCGGTCACATCCCGACTATTCGATACGCTAGTAAGCTCTCGCGTAATGGAAACGAGGGCAGTTCATTCATCTATCGTCAAGACTAGGGCCTAGTTTACGAGGTTCGGATGATGAAAAGCAAGATATGAAAAGTCGGCGCCGTGGGGTCGAGCATACTTCGCCTACCCGGGGAACCACCGTTCGTGGAAGCCTGGCTTCGTACACCGGGGCGCGAGACTATTGTTAACGGGGCCCCCAGGAATGTTACGGGCTGGGGTCCCCTTTCACGGTCTTGGGTGGTCGCAAAACACCCAACGCTCTTTCTTCCAAACATCCGGAGCTAAAAACTTGTCGTGGTCGCGTAGGTGAGGGAAGGAACCGTAC…	60	161	161		412	GGTCTGTACACATTACACCGCCCGGGTCGGATTGTCTCTATCCTCGACGTTAGGGTTCTCTCGACGGGACTGTAAGTTCAAATTTTATGTCCTGCATCTGTAACTTGTAACTGGGGGGGGCATACCCCAATACGGGTTGCCTCCTCACGTCTGGCGATACGGGGGGCGCGCCCGGTCCGACCCACCCTCACGACCTATCTCTGAGCCACCAAGAGTGGTTAAGGCATCCAAATCTGCTTGTTATAGTTCGACTTCCATGACCAGTTCATAGAGTTTAAAGTGTTCACGTCGTAGGGTACCACCCAAGCGGAGATGAATAACACCATTCGATGCATTCCGCCATACATCAGCGCGGGGGAACGTGTAGCCGAGCGCGGAATTCAGCGCGCGCGAGGGTAA…	376	459	573
443	TCCAACATCCCGATTATTCGATTGCAACCTCGGGTTCATAACCACAAAGAGTCGGTAGCGACTGACTCACTGCAGGAAGGTGCTAGGGCCTATACGAGTGTGTAGGTTCACCCCTTAACAGGCTTGACCATTCCCCAGATCGGTGGGGCATATCGAGGAATCGTGGACGGGCTCGTTGCGGGAAAGGACGAGGTTATCCTTCGGTACACCGGGGCGCGATGACTATTGTTTAACGGGGCCCCCAGGAATGTTACGGGCTGGGGTCCCCTTTCACGGTCCTGGGTGGTCGCAAAACACCCAACGGTTCTTTCTTCCAAACATCCCGGAGAGTAAAAACTTGTCGTGGGCGCGTAGGTGATGGGAAGGAACCGTACGGGAATGTGATTCGTAGCCGTGGCA…	73	180	180		413	CTGAATCTAAGAGACTTAAGGATCATAGTGTGTAGATTACGCCCGGAGGCATGCGGAACGCCATAGGACTCCATTGGTCAAGGAGTCCGACAACCTACATTACGCCTCCATTACGATAACGGCGCCCTGCTCTTTAATGTGTAAGATAAACGAAGGAAGTGAGTGGATCGGGACTCTCGACCCGACGGCCGATTTGAAGCATGGTACCTCTCAATATCTTCGCTCCGTTCCTATAGTCCCGAGGTACTGGAAAAATAGGGCGAAGTTTCCCGCAAAGGCGGGGGGGGTTCCAGCGTTACAGTTCTCAGTCCTCGAGCAACGTATTCCAGAGAGTAACGGGGGGGGGGGGGGGGGGGGGGGGGGGGGGGGGGGGGGGGGGGGGGGGTCGGCGCCGAGACG…	414	628	663
444	GTTCGTGTGAAAAGCAAATAGAAAGTTCGGGCGGGGGCAAATCGATGACTGCCGGTTGCTGAGGGGGAGGTTATCTCGGTCACACGGGATGACTATTGTTTACGGGTCCCCAGGAATGTTACGGCGGGACCCCTTTCAGGTCCTTGTCCAAAACCCAACCTCTTTCTCCAACATCCAAGACAAAAACGTGGGATAGGTGGGGGAAAGACCGAGGGAACAGAACAGAGTTCACCGCCCCGCTGTCATGCACGTGGTTGGAACTCTTCAGATTAGCACCCGGAGTAAGGCTCGCCGGTATGTCACATAAGATATCAAACGACCAACGGGCCGCTGTTGCAGCACACCACCTGCGAGGTGCACAGGCCATGTCCCGAG	43	74	76		414	GGGGGGGGGCTGTCCAGTACTTGTCGCAAAATTAATACCAAACGGGGGGGGGGGGGGCCTGATTAAAGACTGTAGGCATATATGTTAGATACGCCCGGGGGGGGGGGGGGGGGGGGGGGGGGGATCAAAGATCCCACTAATGCACATAACCCTGATTTTCTCATGGGGGGGGGGGGGGGGGGGGGGGTTATGCCAAGGGGTGAGTGGTCGGGACTCCCGAACCTTGATTCGAGCTCACACGCGCTAGGTAAGCCCGCCCAAAACGCCACTGTGCCAACTTCCAGTGTGATGAAAGCACTCCTTGATCCGATGTAATGGATGGTCGTTGAGCCCTGTCAATTTGCCAGACGCACTACCACGAGCCAGAGCGCGCTGACAACGACGCCTGCATTGTGAACG…	344	257	286
445	CACAGGAGCAGGAAGGTGCATCAGGGCCCTAGGTGGTTCACCGAGGTTCGGATGATGAAAGCAAGATATGAAAAGTTCGGCGCCGTGGGGCATAATCCGATGCGAATCGTGGCCGGGTCTTCGCTTGCGGGAAAGGACGAGGTTATCCTTCTGGTACACACGGGGGCCGATGACTATTGTTTACGGGGTTCCCCCAGGATGTTACGGGCTGGGTACCCCTTTACGGTCTTTGGGTGTCGAAAACACCCACGGCTCTTTCTTCCAAAACATCCCGAGACGACTAAAAACTTGTATCGTGGGGCGTAGGTGATGGGGAAAGGGAACCGTACGAGGCGGATACATCGAGGTGGGGCGCGTGGCCCTCATGAAAATTCCTGCGACGGGGGGGAATACCTCTTC…	113	211	211		415	AAAGTGTTCACGAGGACGGGGGGGGGGGCCGACTTTCCCCGAGATCGTGCGCTCATAACAGCCGGAACTTACCGAGGCGGATCAGCGCGCGCGAGGTAACCGGGGGGGCTGGCTCGGACTGATAGTTCCCCACGTTCTTCCAACTCCCGCGACATCTGACCGGCGAAACGAGGGGGGGGGGGGGGGGGGCACGGCGAGTTATATTACAATAGCCGGAAAGTCAATGTTTTGGGGGGGGGGGGGGGGCTTGGCGAACGGTTCGTCGGACGAAAAATAATCAACCAAGGGGGGGGGGGGGGGGGCCGGCCTATTATCAGGTCGCCGTACGACGGAATCACGCGTGGGTCTGTTGTCGGGGGGGGACTAAGTCCACTAAGACATTAACGCCTGCATTTCTCT…	387	428	326
446	ACCAACGGGCCGCTGTTGCAGCACACCACTAGTGACAATGTACAATCTCATGAAATGTGTTAGTCCGTGGCATGGTTTAAAGTTCGGGCGGGGGCAAATCGATGACGGCCGGTTGCTGCGGGGGAGGTTATCTCGGTCACACGGGATGACTATTGTTTACGGGTCCCCAGTGAATGTTACGGCGGGACCCCTTTCAGGTCCTTGTCCAAAACCCAACCTCTTTTCCAACATCCAAGACAAAAACGTGGGGTAGGTGGGGGAAAGACCGAGGGAACAGAACAGAGTTCACCGCCCCGCTGTCATGCACGTGGTTGGAACTCTTCAGATTAGCACCCGGAGTAAGGCTCGCCGGTATGTCACATAAGATATCAAACG	32	76	76		416	GGGGGGGGGGCTTGCGCGATACGGTTCGTCGGACGAAAAATTAATCAACCAAAAGGGGGGAGGGGGGGGGGGCCGAATCTAAGGACTGTAAGGCATCAAGTGTGAGTTAGCCGAGGGGGGGGGGGGGGGGGGGGGGGGGGGATCTAAAGATCCACTAAGCACATTAACGCCTGCATTTTCTCATCAGGGGGGGGGGGGGGGGGGGGGGGGTTGCCAAGGGAATAGGGATGGGGACTCTCGACCCGAACCGAACAGGGGGGGGGGGGGGATCTTAATGCTGCCGGAGCTTCACCGCTGATAGCACGAAATGTGATGGGGGGGGGGGGGGGGGGGGGGGCTATATTATACGACCAGTTAAGCATTGCAATGATTGTAATTAGTAGGACCTGACGGTTATCA…	344	338	485
448	GATGAAAAGCAAGATTAAAAGTTCGGCGCGGGGGCATAATCGATGCGATACGTGGACGGGTTCGCTTCGGGAAGACGAGGTTATCTCTGGTACACACGGGGCGATTATTGTTAAGGGGTCCCAGAATTACGGGCTGGGTCCCTTTCCGGTCTTTGGGTGGTCGCAAACAGGCTGTCAATAGTAGCAGTGGCCATTCTGATCGTTTCGTGGCGTAGGGGGAAGGGAACGTACGGGCGCATACATCGGGGGGGGCGTGGCCCATGAAAATTCCTACGGGGGAATACCTCTTCAGGAGGTTTATGCCACCGGAGTAAAAATCGGCTCGCTACGCGGCAATTGATTCCCGACTATGATTGCAGGTGTTCACACCCACGTGTAACAGGAGCGGCCAAGACAGGG…	66	139	139		417	GGGGGGGGGGGGGGGGGATAGGATTCACTTTGGTGTGCCGGAAGTGTTTTCGAAATTTCTTAACCTGGACCCACATGCTGAAGTACACGTACCCAGTGTCATCATTATTTGTTTAGAGCCCTGTCGCCCAGGCTCCCCTTGGCTACCGGCTAAGTAGCCCGGAGGCAACGTCGAAGCCTTGCGGTATCTCAGTCTCTAAATGCGCGCGGCCTGAGTACTGCGGGGGGGGGGGGGGGTGGGGGGGGCATACCGCGGGGTAAGGTTGCCGGTTTTCGTGGATCTGTTATATGTCCTTCAAGTTAACGCCGGGGGGGGGGGGGGGCTGTAATTACAAATATGTTTGACATGTCTGAGATACCAGTTTCGATCGGGTGGAGAGGACCAGCCCCTAGCCTTATG…	216	302	302
449	ATACCTTGACAGAACCGGTCGGGTATGGACGATACGACGGTTCTTACTCGACGTTATACGTCGGGTTCCTAACCAACAAAGAGTCGGTAGCGACTGACTCACCTGCCAGGAAGGTGCATCAGGGCCCTAGGTGGTTCACCGAGGTTCGGATGATGAAAAGCAAGATATGAAAAGTTCGGCGCCGTGGGGCATAGTCGATGCGAATCGTGGCACGGGCTTCGCTTGCGGGAAAGGACGAGGTTATCCTTCTGGTACACACGGGGGCGCGATGACTATTGTTTAACGGGGTTCCCCCAGGAATGTTACGGGCTGGGGTACCCCTTTCACGGTCTTTGGGGTGGTCGCAAAACACCCAACGGGCAATCACGACCAGTCATAGGGACAGCATAACGTTGCTGG…	110	226	226		418	GGGGGCTTGTCGCGAGTACGGTTCGTCGGACGAAAAATTAATCAACCAAAACGGGGGGGGGGGGGGGGGGCCGAACTAAGAGACTGTAAGCATCATAGTGTGAGTTACGCCCGAGGGGACCCATATCTACAGACAATCGTTGTACCGTCGTACGTACCCATATGTAGACGCCTGCATTTTCTCATCAGGGGGGGGGGGGGGGGGGGGGGGGGGTTGCCAAGGTTTGTCGTTCTAAATTAGTAAATATTTAAGAATATACAGTGTCCAGAGGATCTTAATGCTGCCGGAGCTTCGCACCGCTGATAGCACGGAAATGTGATGGGGGGGGGGGGGGCGGTATAGTGAGAAATACACCATGCCCATTTTCCGGCGCAGGCGAGAACGGGGGGGGGGGGGGGG…	395	573	581
450	TACCACGGGCAAAGATAGGGGCGTAGAGGCAAAAAGGAAATGTACCCGGGCAGAGAAGTCGCTCCAAAGGGAGCAGGACAAGCCACGCTTGGAAGGGCTGAAATTCGTCTTGCACGATTCGCGAAAGGAGGTTATCCTTCTGTCACACGGGGGGGACTTGTGAGGGGCCAATGACGGGCTGGGGTCCTTTCACGTCTTTGTGTGCAAACCCCAACGGTCTTCTTCCAAACATCGGGACTAAAAACTGTATTGGGGAGTGATGGGGATTTCGGGTGGTTCGCGGGTATTTGAATCGTGGAATGGGGGGAATATCTCAGGAGGTTATGCCCCCGTAAATCGGCGTACGCGCATAGAG	24	56	56		419	GGGGGGGGGGGCTTGTCGCGAGTACGGTTCGTCGGACGAAAAATTAATCAACCAAAACGGGGGGGGACTCCTTAGCCTCCGACCGAGGTATTAGCCATCGGTACCCCTTCGCGACAGCCCGAGGGCGACCCACAAGCTTCCCGAGAGTGACGGGCGCGCACCTGAACACGCTCTTAACGCCTGCATTTTCCTCATCAGGGGGGGGGGGGGGGGGGGGGGGGGGTTGCCAAGGGAATAGGGATCGGGGACTCTCGACCCGAACCGAACAGGGGGGGGGGGGGGGGGATCTTAATGCTGCCGGAGCTTCGCACCGCTGATAGCACGGAAATGTGATGCGTCGCGTTACTGGTTGACAGACTCGTGCTTACGGTCCCGTAAAGGGATGCGCAGGCGAGAACG…	440	591	600
451	CACACGGGGGCGCGATGACTATTGTTTAACGGGGTTCCCCCAGGAATGTTACGGGCTGGGGTACCCCTTTCACGGTCTTTGGGTGGTCGCAAAACACCCAACGGCTCTTTCTTCCAAAACATCCCGGAGACGACTAAAAACTTGTATCGTGGGGCGTAGGTGATGGGGAAAGGGAACCGTACGGGAATGATGATTCCGTAGCCGTGGCAAAAAAAAAAAAAAAAAAAAAAAATACGGGGGGGAATACCTCTTCAGGAGCGTTCGGGTAGGATGAGACGTTCCTTCAATGGACGGAATGGAGGATTCAGACGGCGACTATTCGATTGCAACCTCGCTCAGAGGATATTGTTTGCGACTTCCCGGGGCTAAACCGGATGTTGAATGTGCATCAGGGCCCTA…	86	226	226		420	GCGCGCGCGAGGGTAAACCGGGGGGGTCTGGTCTCGGACTGATAGTTCCACCACGTTTCTTCTCAACCTCCCGCGACATCTGACCGGCGAACACGAGGGGGGGGGGGGGGGGGGGGGGCACCGGCGATGTATACTATTACAATAGACGCGCGAAAGTCAATGTTTGTGGGGGGGGGGGGGGGGGCTTGTCGCGAGTACGGTTCGTCGGACGAAAAATTAATCAACCAAAACGGGGGGGGGGGGGGGGGGCCGAATCTAAGAGACTGTAAGGCATCATAGTGTGAGTTACGCCCGAGGGGGGGGGGGGGGGGGGGGGGGGGGGGATCTAAAGATCCCACTAAGCACATTAACAACAACATGTTGAAACAAGAGCATAGCCATGCGAAGGCGCCCTTGCTG…	450	517	610
452	ACCCAACCTCTTTTCCAACATCCAAGACAAAAACGTGGGGTAGGTGGGGGAAAGATCGAGGGAACAGAACAGAGTTCACCGCCCCGCTGTCATGCACGTGGTTGGAACTCTTCAGATTAGCACCCGGAGTAAGGCTCGCCGGTATGTCACATAAGATATCAAACGACCAACGGGCCGCTGTTGCAGCACACCACCTGCGAGGTGCACAGGCCATGTCCCGAGGTTCGTGTGAAAAGCAAATAGAAAGTTCGGGCGGGGGCAAATCGATGACGGCCGGTTGCTGAGGGGGAGGTTATCTCGGTCACACGGGATGACTATTGTTTACGGGTCCCCAGGAATGTTACGGGCGGGACCCCTTTCAGGTCCTTGTCCAAA	37	61	76		421	GCTGGGGGTAGGCATTAAGAACGACCAAAATGGGGGGGGGGGGGGGGGCAAGTCTTAAAGCCTCCAGCGTAGAGGGACTGGAGGTGGTGTGGCTGCGGGGGGGGGGGGGGGGGGGGGGGGGATAAATGTGTGTAACACGAACGCTTGGCGCAAGAAAGTAGGTTCAATTCTATAGTGCAACTTACACCCCTGAGGGGGGGGGGGCCTTTACACACTGTACATCCCGCTGCTGTGTATGGAATAATATTGCACATCACCGCCAATACGGGATTGCCTTCCTCACGTCTGGGCAGCTATACGGGGGGGCGCGCCCGGGTCCGGAAGCCACGCACCGGGGGGTGCTTATCAGACCCTGTCAGGAAGCGGATGCATCCAAACTGCTTGTTATAGTTCGACTTC…	447	405	561
453	ACTTGTCGTGGGCGCGTAGGTGATGGGTAGGAACCGTACGGGAATGTGATTCGTAATTTGGATCCTCCAAGGTAATGTTGCGATCCAGGCGATCGGGCGCACGACTACGGTAGGGAGTAGCTCCTTACGGCCATCCTCGTCCGGTCCAACATCCCGACTATTCGATACGGCTAGTCGGGCAATGTGTCCACTGTATCGAGGATTGTCATCATGCGGCAGGAAGGTGCTAGGGCCTAGTTTACCGAGGTTCGGATGATGAAAAGCCAGATATGAAAAGTCGGCGCCGTGGGGCATATCGAGGAATCGTGGACGGGCTCGTTGCGGGAAAGGACGAGGTTATCCTTCGGTACACCGGGGCGCGATGACTATTGTTTAACGGGCTGACCTTAGGTGTTATGT…	59	179	179		422	GGGGGGGGGGCTTGTCGCGAGTCGGTCGCGGAAAATAAATTAATCAACCAAAAGGGGGGGGGGGGGGGGCCGAACTAAGAACTTAGGCACAAGTGTGTAGATCGCCCGGAGGGGGGGGGGGGGGGGGGGGGGGGGGGGATCTAAAGATCCCACTTAAACATTAACGCCTGTATTTTCTATCAGGGGGGGGGGGCCCCCCCTCAGATTAGGCCCAGCCTATCTAGCGTGTCAGTCGACAGGACCAACAGGGGGGGGGGGGGGGGGGGCACCGTTCAAGATGAAGGTAGGACTGAGAGCAGTGGATTCAATATTGGGGCAACCGATCATGTGGGCGCGACAAACTAAGGCAAATGCCTTGCGTAGAACCTATAGTGCAACTTACACCCCGAGGGGGGGGGG…	351	523	538
454	GACGGGAATCAGAAGCAGAGTTCACCGCCCCGCTGTCGATGCACGTGGTGTGGAATCCTCTTCAGGAGTTTATGCCACCCGGAGTAAATGGCTCGCGGCATATTGTCACCCGACTATTTGCACCTCGGGTTCATACACAAAGAGTCGGACGACGACACCTGGAGGTGCTCAGGCCCTAGGTCACGAGGTTAGTTGCTGTTTGACCTGCTGAGCTGACTGTGCAACAAAACCCCGTGTACGTGCACGGCCGCTTGCGGGAAGGACGTATCCTCGTCACAGCCGCGATGATATTGTTTACGGGTTCCCCCAGAATGTTACGGCTGGGACCCCTTTGAACCTGGTCGCCACCATCTGCTCGACATGTAGAAGCTTCCGACAAACTAAAACCGTGGGCGTAGG…	42	31	31		423	TGTAGCCGGCTGCGGAATTCAGCTGCGCGCAGAGGGTAAACCGGGGGGGGGGGGGGGGAATTTCATGGTAGACGTCGAGACCAGCATCACCTAGGAAGACCTGTTCTGACCGGCGAACACGAATGCGCGAGCCCGCCTGAGGTTGATCGCGCGTCATATGCGTTGTTTTAGGGGGGGGGGGGGGGGGGGGGGGGGGGGGGGGGGGGGGGGGGGGGGGCTTGTCGCGAGTACGTACAGCGCATACCGCCTATCATCTCCTCGATTACAGGTTCAGGCGGGGACCGAATCTAAGAGACTGTAAGGCATCATAGTGTGTAGATTCGCCCGGAGGGGGGGGGGGGGGGGGGGGGGGGGGGGGATCTAAAGATCCCACTTAAGCACATTAACGCCTGTATTTTC…	504	524	574
455	TCTTTTTCCAAAACACCCAGACGACTAAAAACTTGTACGTGGGGCGTAGGACCGCTTGCAGGGTGCCACCCTGACTCGTGGGCGAGTCCACGATGCATCTCCGGACTGCCAGATAATATCGGAATACTCTTCAGGGGTTATGCCACCGAGTAAAATCGGCTCGCTACGGGCATATGATCACCCGACTATTGATTGCAACCTCGGTTCAAACCAACAAGTTCGGGCGACTGCCCTGGAGAAGGTGCTCAGGGCCCTAGGTGTTCACCGAGGTCGGATGATGAAAAGAAGATATGAAAAGTTCGCGCCGGGGGCATAATGAGCGAATCGTGGCACGGGCTTCCAGGCCATGAGCCAATCATTTCGACGCCGTAACCTCCCTCACTTGCATGGATTGTTTAA…	60	54	169		424	GGGGGGGGGGGGGGGGGATAGGATTCACTTTGGTGTGCCGGAAGTGTTTTCGAAATTTCTTAGTGAATGTCGTGCTAACTGAGACCGTAGATGAGGGGCGCTGCCGTAGGACTTAGAGCCCTGTCGCCCAGGCTCCCCTTGGCTACCGGCTAAGTAGCCCGGAGGCAACGTCGAAGCCTTGCGGTATCTCAGTCTCTAAATGCGCGCGGCCTGAGTACTGCGGGGGGGGGGGGGGGTGGGGGGGGCATACCGCGGGGTAAGGTTGCCGGTTTTCGTGGATCTGTTATATGTCCTTCAAGTTAACGCCGGGGGGGGGGGGGGGCTGTAATTACAAATATGTTTGACATGTCTGAGATACCAGTTTCGATCGGGTGGAGAGGACCAGCCCCTAGCCTTATG…	229	303	303
456	GAATCGGTCTTTATCGTGGGGCGTAGGTGATGGGGAAAGGGAACCGTACGAGGCGCATACATCGAGGTGGGGGCGCGTGGCCCTCATGAAAATTCCTGCGACGGGGGGGAATACCTCTTCAGGAGGTTTATGCCACCCTGTGATTGTACAATTCTTCCGGAGGCCTAGAGCTCGTCCCAGAGTCGTTCATTGCAGGTGTTTCACACCCACGTGTTAACGAGGCATGCGGCCAAGGCACAGGAGCAGGAAGGTGCATCAGGGCACTAGGTGGTTCACCGAGGCTCGGATGATGAAATGCAAGATATGAAAAGTTCGGCGCCGTGGGGCATAATCGATGCGAATCGTGGCACGGGTCTTCGCTTGCGGGAAAGGACGAGGTTATCCTTCTGGTACACACGG…	95	187	226		425	GGCTGTACACATTACACCGCCCGGGTCGATTGTCTTATCCTCGACGTTAGGGGGGGGGGGACGGACACGGGGGCCCTGTCTAAATGTGAAGCAGGACGATGAATGGGGGGGGCATCCCCAATCGGGTTGCCTCCTCACTCTGGATAGGGGGGCGCGCCCGTCCCCCAACCCTCACGACCTATCTCTGGCCACCAAGTGGTTAGGCTCCAAACTGCTTGTATAGTTCGACTTCCATGACCAGTTCATAGAGTTTAAAGTTTCACGAGGACGGGGGGGGGGGCCACTTTCCCCGAGATACGTGCTGTTCTGCCATACATCAGCGCGGGGGAACGTGTAGCCGACGCGGAATTCAGCGCGCGAGGGTAAACCGGGGGGGTCTGGTCTCGGACTGATAGTTCA…	327	547	547
458	AAAAAAAAAAAAAAAACGGGGTGATGAAAACAGATGAAAGTTCGGCCCGGTGGGGCAATCAATGGCCGTTCTTGCGGGAAGGACGAGACCATCTACAACGGGGCGGATGCTGTAGGGGCCCGAATGACGGCGGGGTCCTTCACTCTTGCACGCAAGGGAAGCGGGCCCAACCCGTCATAGCCCATACATCGCAATGAAGTGGGGGAGGTATGGGACTTCTGGGTGAGTACGCCGGTGCTACTTACATTCTAGGCAAAATGGGGGAAACTTCAGGGGTTATGCCCCCATCATAGAGTAACGGGGCCTATCCAGATCATTGGGTTCCGAGGGAAGGAATTTTTCATATTGATCCTCACCAGCGTTCTACTC	33	70	70		426	GTTATAGTTCGACTTCCATGACCAGTTCATAGAGTTTAAAGTGTTCACGAGGACGGGGGGGGGGGGGGGCCGACTTTGCCCCGAGATACGTGCTGTTCTGCCATACATCAGCGCGGGGGAACGTGTAGCCGAGCGCGGAATTCAGCGCGCGCGAGGGTAAACCGGGGGGGTCTGGTCTCGGACTGATAGTTCCACCACGTTTCTTCTCAACCTCCCGCGACATCTGACCGGCGAACACGAGGGGGGGGGGGGGGGGGGGGGGCACCGGCGATGTATACTATTACAATAGACGCGCGAAAGTCAATGTTTGTGGGGGGGGGGGGGGGGGCTTGTCGCGAGTACGGTTCGTCGGACGAAAAATTAATCAACCAAAACGGGGGGGGGGGGGGGGGGCCGAAT…	458	516	609
459	AGGGAGCTAGGTGTTTCACACCCACGTGTTAACGAGGCATGCGGCCAAGGCCAGGAGCAGGAAGGTGCATCAGGGCCCTAGGTGGTTCACCGAGGTTCGGATGATGAAAAGCAAGATATGAAAAGTTCGGCGCGTGGGGCATAATCGATGCGAATGTGGCACGGGTCTTCGCTTGCGGGAAGGACGAGGGTATCCTTCTGGTACACACGGGGGCGGATGACTATTGTTTAAGGGTTCCCCCAGGAATGTTACGGGCTGGGGTCCCTTTCACGGTCTTTGGGTGGTCGCAAAACACCCAACGGCTCTTTCTTCCAAAACATCCCGAGACGACTAAAAACTTGTATCGTGGGGCGTAGGTGATGGGGAAAGGGAACGTACGAGGCGCATACATCGAGGTGG…	112	207	207		427	GGGGGGGGGGGCTTGTCGCGAGTACGGTTCGTCGGACGAAATAAATTAATCAACCCAAAACGGGGGGGGGGGGGGGGGGGCCTGAATCTAAGAGACTGTAAGGCATCATAGTGTGTAGAGATCCGACACCCGATCGAAGGGTCACAGGATCCTCGTACTATAGCGGTACTCCCACTTAATGCACATTAACGCCCAGCGCGTCGTGGTCCAATCTGACTGTATTCTTGATGATTAGTTATGCCCAAGAGAAGTGTGTGGATCGGGGACTCTCGACCCGAACCGAACAGGGGGGGGGGGGGGGGGGCATAGTCTTAAAGCCTCCAGCGTAGAGGGACTGGAGGTGGTGTGGCTGCGGGGGGGGGGGGGGGGGGGGGGGGGATAAATGTGTGTAACACGAAC…	490	532	658
460	AGAGGGATGCCCGGAAAAATCGGCTCCAGCGCATATGATTCACGATATTCCACAACCTGGGTCAACCAAAAAGAGCGAGCGCTGACACTGCAGAGGTCATAGGGCCCGGACTCTGTACCCCATCAGCTCCGGGCTGTGTAGAGTCTGTATCCAGGCAGAATGGCGGCCCCTTGGGGAAGGCGAGGTTACTTCTGACACACGGGGGCGCGATGACATGTTCGGTTCCCCGGATGTACGGCTCTACCCCTTTCACGGTCTTGTGTCGGCAAACAGGTCTTTCCAAACATCCCGAGAGACTAAACTGTATGTGGGGCGTAGTATGGGGAACCGTCGGGTGATGACCGACGTGGCAAAAAAATAAAAAAATACGGGGGAATACTCTTC	27	85	65		428	GGGGGGGGGGGCTTGTCGCGAGTACGGTTCGTCGGACGAAAAATTAATCAACCAAAACGGGGGGGGGGGGGGGGGGCCGAACTAAGAGACTGTAAGCATCATAGTGTGAGTTACGCCCGAGGGGACCCATATCTACAGACAATCGTTGTACCGTCGTACGTACCCATATGTAGACGCCTGCATTTTCTCATCAGGGGGGGGGGGGGGGGGGGGGGGGGGTTGCCAAGGTTTGTCGTTCTAAATTAGTAAATATTTAAGAATATACAGTGTCCAGAGGATCTTAATGCTGCCGGAGCTTCGCACCGCTGATAGCACGGAAATGTGATGGGGGGGGGGGGGGCGGTATAGTGAGAAATACACCATGCCCATTTTCCGGCGCAGGCGAGAACGGGGGGGGGG…	366	596	596
461	AGAGGTTATGCCACCCGGAGTAAAATCGGCTGCTCCGGCAATGATTCACCCGACTATCGATTGCACCTGGGTCATAACCACAAAGAGTCGTAGCGACTGATCACGAGGAAGGCATCGGCCTAGGTCTCGAGCTTGTTCTTTGGCAGTGTCGGAAACGAATAGGTGGATCGGCTCTTGAACTACTAAAGCTGTCGGTCCTTCCACACCAACCCGGGCCAGACCGCGGAGGCCAATGGTACTGCATGCAAGGCACAGCCACGGGCGAATAAGTCCTTCCGTTTTGGGGTCGAAACACCCAACGGCTCTTCTTCCAAAGACTCCCAGGACTAAAAACTGTCGTGGCGGGGGGATGGGGAATGGACGTACGGGAATTGATCGTGCCGTGGCAAAAAAAAAAAA…	43	126	47		429	GGGGGGGGGGCTTGTCGCGAGTACGGTTCGTCGGACGAAAAATTAATCAACAAAACGGGGGGGGACTCCTTAGCCTCCACCGAGGTATTAGCCATCGGTACCCCTTCGCGACAGCCCAGGGGGGGGGGGGGGGGTGTCGACGGCACTCAGATCGTTGATTTTTAGTACAAGATGCAAGAAACCTCATCAGGGGGTGGGGGGGGGGGGGGGGGTTGCCAAGGGAATAGGGTCGGGGACTCTCGACCGAACCGAACAGGGGGGGGGGGGGGGGGTCTTAATGCTGCCGGAGCTTCGCACCGCTATAGCACGAAATGTGATGGGGGGGGGGGGGGCGGTATAAGTGAGAAATACACATGCCATTTCCGGCGCAGGCGAGAACGGGGGGGGGGGGGGGGGACG…	398	547	534
462	GTTCGTGTGAAAAGCAAATAGAAAGTTCGGGCGGGGGCAAATCGATGACGGCCGGTTATGCGCTTTCTAAGCATTCGATTTCGCAGTGACCCACTCTCCCTTCACAGTCCCCAGGAATGTTACGGCGGGACCCCTTTCAGTTCTTGTCCAAAACCCAACCTCTCTTCAACATCCAAGACAAAAACGTGGGGTAGGTGGGGGAAAGACCGAGGGAACAGAACAGAGTGTCACCGCCCCGCTGTCATGCACGTGGTTGGAACTCTTCAGATTAGCACCCGGAGTAAGGCTCGCCGGTATGTCACATAAGAAATCAAACGACCAACGGGCCGCTGTTGCAGCACACCACCTGCGAGGTGCACAGGCCATGTCCCGAG	34	38	70		430	GGGGGGGGGGGGGATGGTCACTTTGGTGTGCCGAGTGTTTCGAAATTTTAGTGAATGTCTGCTAACTGAGCCGTAGAGAGGGGCGCGCCGTAGGACTAAGCCTTCGCCCAGCTCCCTTGGCTACGTAAGTGCCCGGAGGCACTCGAAGCCTTGCGGTATTCATCTCTAAAGCGCGCGGCCTGAGTACTCGGGGGGGGGGGGGGTGGGGGGGGGGGGGGGGGGTAGATGAGGTAAAGTAACGGGGTTTCGACTGAGCCAAGTTAACGCCGGGGGGGGGGGGGGGGGGGGGGGGGGGGGGGAATCACAATACGGACATAATTCCTAATTGGGAGCCAGCCCAGCCTTATGGCATCAGGCCCAAAGGGGGGGGGGGGGGGGGGGGGGGGCGAACGCCCTCCA…	183	104	101
463	TATCGTGGGGCGTAGGTGATGGGGAAAGGGAAACGTACGAGGCGCATACATCGAGGTGGTTACCCAAGTTCCCAATCATTTATAGCTTGTTGGATGGAACGCGTCTGACAGGAGGTTTATGCCACCCGGAGTCGTCAACTCAAAACTCCGCTATTCGTCAGAGTCCCCTTTCCCAGGGAGCTAGGTGTTTCACACCCACGTGTTAACGAGGCATGCGGCCAAGGCACAGGAGCAGGAAGGTGCATCAGGGCCCTAGGTGGTTCACCGAGGTTCGGATGATGAAAAGCAAGATATGAAAAGTTCGGCGCCGTGGGGCATAATCGATGCGAATCGTGGCACGGGTCTTCGCTTGCGGGAAAGGACGAGGTTATCCTTCTGGTACACACGGGGGCGCGATGA…	102	176	225		431	GGGGGGGGGGCTTGCGCGATACGGTTCGTCGGACGAAAAATTAATCAACCAAAAGGGGGGGGGGGGGGGGGGCCGAATCTAAGGACTGTAAGGCATCAAGTGTGAGTTAGCCGAGGGGGGGGGGGGGGGGGGGGGGGGGGGATCTAAAGATCCACTAAGCAGCAATTTGCCAAGAGCCTCGTGTTTGGAACCTCCAGGATTCACTACAGCATTGCCAAGGGAATAGGGATGGGGACTCTCGACCCGAACCGAACAGGGGGGGGGGGGGGATCTTAATGCTGCCGGAGCTTCACCGGGGCGGGCTGCCTCGTCTAGATGACCGTCTCACGAGAGATATGGCTGCAGCGGGGGGGGGGGGGGGGGGGGGGGGGGGGGGGGGGGGGGGGGGGGGGACGACAC…	422	543	530
464	TTCGTACACCGGGGGGCTGTATTTTAACGGTCCCCTTACGGGCTGGGGACCCCTTTCCGTCTTGGTGTCAAAACACCAAGGTCTTTCTTCCAAAATCCCGAGAGACTAAATTGTATCTGGGGCGATGGGAAGGACCGACAGGCGCTACTCGAGTGGGCGCGTGGCCCCAGAAATTCGCGAGGGGGGACTAGTTTTCACCGAAAAACGGCTGGGCATATTGTCCCGACATTATTGAGTTCACACCAGGAAGAGGCAGCGGCAAGCACAGCAAGTGCATCACTGTGTCACCGAGGTTCGGTGATGAAAAGCAAGTAGAAAGTTCGGCGGGGGGAATCTGGAATCGTGGGGGCTTCGCTTGGGAGACGATTATCC	26	73	73		432	GCCATACATCGCGCGGAACGTGTAGCCGAGGCGGAATAGCCGCGAGGTAAACCGGGGGTCTGGTTCGGACTGATATTCCACACGTTCTTCTCAACCTCCGCGACATCTGACCGCCAGTTCCGGGCTATTAACTGTCAAATCGTTCTACTGCGTTCAGTCGGGGGGGGGGGGGGGGGGGGGGGGGGGGGGGGGGGGGCTTGTCGCGGTACGGTGTCGGGAAAATAATCAACCAAACGGGGGGGGGGGGGGGCCGAATCAAGAGACTGTAAGGCATCATGTGTGGTGCGGGGGGGGGGGGGGGGGGGGGGGATCAAAGACCACTAAGCCATTACGCCTGCATTTTCCTCATCAGGGGGGGGGGGGGGGGGGGGGGCATAGAGAGTTCTGACACTGCGAGCA…	325	325	436
465	GTGGGGGCTGGCCCTCATATTCCTGCACGGGGAATACTGGGTTTTACGGGTAGATCGCTCAGGGTATGATTCACGACTTTCATGCAGGGTTCACACTGTGTTAGACGGCCAGAGGAGAGTGCATGGCCCTAGTGTCCGAGTTCGGAAGAATTAAAGTGGGCCGGGATATGTGGAACGGCAGGGTCTTGCTGCAGGAGGGTTCCTGACACACGGGGGCATGCATTGTACGGGTCCCCCAAATTTAGGGCTGGGGACCCTTTCACGGCTTCGGACCGTCATAGATTTTAGGCCTAACTGTCTGAATCGGTTTTGGGGGAGTGATGGGAGGGAACCGACGGGCCAATGA	22	45	46		433	GGGGGGGGGGGCTTGTCGCGAGTACGGTTCGTCGGACGAAAAATTAATCAACCAAAACGGGGGGGGACTCCTTAGCCTCCGACCGAGGTATTAGCCATCGGTACCCCTTCGCGACAGCCCGAGGGCGACCCACAAGCTTCCCGAGAGTGACGGGCGCGCACCTGAACACGCTCTTAACGCCTGCATTTTCCTCATCAGGGGGGGGGGGGGGGGGGGGGGGGGGTTGCCAAGGGAATAGGGATCGGGGACTCTCGACCCGAACCGAACAGGGGGGGGGGGGGGGGGATCTTAATGCTGCCGGAGCTTCGCACCGCTGATAGCACGGAAATGTGATGCGTCGCGTTACTGGTTGACAGACTCGTGCTTACGGTCCCGTAAAGGGATGCGCAGGCGAGAACG…	451	592	601
466	GTTCGTGTGAAAAGCAAATGAAAGTTCGGCGGGGGCAATCGATGCGGCCGTTGCTGAGGGGGAGTTTCTGGTCACACGGGATGACATTGTTTACGGGTCCCCAGGATGTTACGGCGGGACCCCTTTCAGGTCCTTGTCCAAATCTATCTGGTGCTTCCGGCGGGGGGATCAAGCTCCCCCTTACGCTTTAAAGACGGGGACAGACAGAGTTCCCGCCCCGCTGTCATGCCTGGTTGGAACTCTCAGATAGCACCCGGAGTAAGGCTCCCGGATGTCACATAAGATACAAACGACCAACGGGCCGCTGTTGCAGCACACCACCTGCGAGGTGCACAGGCCATGTCCCGAG	31	0	3		434	GGGGGGGGGGCTTGGCGAACGGTTCGTCGGACGAAAAATAATCAACCAAGGGGGGGGGGGGGGGGGCCGAATCTAAGGCTAAGCACAATGTGAAATACAGAGTCGGGTCATGGTAACCCATCATATAAACTCCCCCTTGCGGTCTCACTCGGGAAAGCCAAACCCGGACGGGGGGGGGGGGGGGGTTGCCAAGGGATAGGGATGGGGCTCTCGACCCGAACGAACAGGGGGGGGGGGGGATCTTAATGCTGCGGAGCTTCCGCTGATAGCACGATGGATGGGGGGGGGGGGGGGGGGGGGGGGGGGGGGGGGGGGGGGCCGGCCTCTTCCCGCATGCCATTAAGCTGTACATGAAGTGTGATGTGCTAAAATGTGAGCATGGCGATGTAATGGGGGGCA…	254	384	413
468	GTCGTGTGAAAGCAAATAGAAAGTCGGCGGCAAATATGACGCCGTTGTCGGGGGGGTTTCTCGGTCCACGGGACGACTATTGTTACGGTCCCCAGAAGTTACGGCGGGACCCTTTCAGTTGTCAAAACCCAACTCTCTTCAACACCAACAAAAACGTGGGTAGGGGGGAAGCCGAGGGAACGAACGAGTGCACCGCCGCTGTCATGCGTGGTGGAACTCTTCAGATTGCCGGAGTAAGGCTCGCCGGTATGTCACTAAGTACAAACGACCAACGGCGCTGTTGCAGCACACCACCTGGAGTGCAAGGCCATGCCCGAG	9	19	19		435	GGGGGGGGGGGGGGGGGGGGGGGGCATCACCGCCCAATACGGGATTGCCTTCCTCACGTCTGGGCAGCTATACGGGGGGGCGCGCCCGGGTCCGATTCCCACCCTCACGATCCTATCTCTGAGCCACACCAAAGAGTGGTTAAGGCATCCAAATCTGCTTGTTATAGTTCGACTTCCCATGACCAGTTCAATCTGACATCCGCTACCCCAAGGGCCCGTATGCTGGTCACACCTATCGCATTATCCCCCGAGATATCGTGCTGTTCTGACCATACATCAGTCGCGGGGGGGGAACGTGTAGCCGAGCTGCGGAATTCAGCTGCGCGCAGAGGGTATGAGAGTGGGAAGCCCGTCTTTCTACTCGGTCGAGCACGTAGAGGAGAACTTCGAGGGCTTTTG…	453	506	674
470	GTTCGTGTGAAAAGCAAATAGAAAGTTCGGGCGGGGGCAAATCGATGACGGCCGGTTGCTGCGGGGGAGGTTATCTCGGTCACACGGGACTGACTATTGTTTACGGGTCCCCAGGAATGTTACGGCGGGACCCCTTTCAGTTCTTGTCCAAAACCCAACCTCTCTTCAACATCCAAGAACAAAAACGTGGGGTAGGTGGGGGAAAGACCGAGGGAACAGAACAGAGTGTCACCGCCCCGCTGTCATGCACGTGGTTGGAACTCTTTTTAGCACTAAGAGAGAGGAAGTGCCTCAACGCCTCTAGACGAGGGATCGACGACCAACGGGCCGCTGTTGCAGCACACCACCTGCGAGGTGCACAGGCCATGTCCCGAG	50	76	76		436	GGCATCAGTGTGAGTTGCCAGGGGGGGGGGGGGGGGGGGGGGGGGGGATCAAAGATCCACTAAGCAATTAACGCCTGCATTTCATCAGGGGGGGGGGGGGGGGGGGGGGGTTGCCAAGGGAATAGGGATGGGTCTCGACCCGAACCGAACAGGGGGGGGGGGGGATCTAATGCCCGGAGCTTCACCGCTGATAGCACAAATGTGATGGGGGGGGGGGGGGGGGGGGGGGGGGGGGGGGGGGGCCGGCCTCTTCCCGCATGCCATTAAGCTGTACGATGACAGTGTGAGTTCTAAAATGGAAGCATGGCGATGTAATGGGGGGGCATACCCCAACGGGTTGCTCCTCACGTCTGGCGAACGGGGGCGCGCCCGGTCCGCCCACCCTCACGACTTCTCTGA…	348	460	448
471	TGTCACCCGACTATTTGCACCTCGGGTTCATACACAAAGAGTCGGACGACGACACCTGGAGGTGCTCAGGCCCTAGGTCACGAGGTTAGTTGCTGTTTGACCTGCTGAGCTGACTGTGCAACAAAACCCCGTGTACGTGCACGGCCGCTTGCGGGAAGGACGTATCCTCGTCACAGCCGCGATGATATTGTTTACGGGTTCCCCCAGAATGTTACGGCTGGGACCCCTTTGAACCTGGTCGCCACCATCTGCTCGACATGTAGAAGCTTCCGACAAACTAAAACCGTGGGCGTAGGTGTGGGGAAAGACCGACGGGAATCAGAAGCAGAGTTCACCGCCCCGCTGTCGATGCACGTGGTGTGGAATCCTCTTCAGGAGTTTATGCCACCCGGAGTAAAT…	54	55	114		437	GGGGGGGGGGCTTGTCGCGAGTACGGTTCGTCGGACGAAAAATAATCAACCAAACGGGGGGGGGGGGGGGGGGCCGAATCTAAGAGACTGTAAGGCATCATGTGTGGTAGCCGAGGGGGGGGGGGGGGGGGGGGGGGGGGGATCTAAAGATCCACTAAGCCATTAACGCCTGCATTTTCCTCATCAGGGGGGGGGGGGGGGGGGGGGGGGTTGCCAAGGGAATAGGGATCGGGGACTCTCGTAACGCTATTATTTGCAGCCGTAACAATGATGCGGCCCCGAAGGCGAATCGGCACCGCTGATGCACGGAAATGTGATGGGGGGGGGGGGCGGTATAAGGAAAATACACCATGCCCATTTTCCGCGAAGGCGGAAGGGGGGGGGGGGGGGGACGGACAC…	366	528	532
472	CAAAACACCCAACGGCTCTTTCTTCCAAAACATCCCGGAGACGACTAAAAACTTGTATCGTGTCTCTGAAACTACTCCCCGTGCTTTGTAAGTTAGCGAGTTGGTACACAGCCCGTGGCAAAAAAAAACAAAAAAAAAAAAAATACGGGGGGGAATACCTCTTCAGGAGGTTCGGGTAGGATGAGACGTTCCTTCAATGGACGGAATGGAGGATTCAGACGGCGACTATTCGATTGCAACCTCGGGTTCATAACCAACAAAGAGTCGGTAGCGACTGACTCACCTGCAGGAAGGTGCATCAGGGCCCTAGGTGGGCTCTCGTTAGCTTTGTTCTTATGGGCAGGTGAACGGAAACGAACTCAAGGTGGGGCATAATCGATGCGAATCGTGGCACGGGCT…	81	225	225		438	GGGGGGGGGGGCTTGTCGCGAGTACGGTTCGTCGGACGAAAAATTAATCAACCAAAACGGGGGGGGACTCCTTAGCCTCCGACCGAGGTATTAGCCATCGGTACCCCTTCGCGACAGGATTTATCTTCCGCAGCAGCGTGACGCCAAAAAGCATTGGAGCGCTGGGAAGCACATTAACGCCTGCATTTTCCTCATCAGGGGGGTGGGGGGGGGGGGGGGGGGGTTGCCAAGGGAATAGGGATCGGGGACTCTCGACCCGAACCGAACAGGGGGGGGGGGGGGGGGATCTTAATGCTGCCGGAGCTTCGCACCGCTGATAGCACGGAAATGTGATGGGGGGGGGGGGGGCGGTATAAGTGAGAAATACACCATGCCCATTTTCCGGCGCAGGCGAGAACG…	456	599	537
473	GTTCGTGTGAAAAGCAAATAGAAAGATCACTAGTTGTCGACATCGCGTCCCTCAGGGCCTGACCGGCAGTGCCAATCGGTCACACGGGATGACTATTGTTTACGGGTCCCCAGGAATGTTACGGCGGGACCCCTTTCAGGTCTTGTCCAAAACCCAACCTCTCTTCAACATCCAAGACACAAAACGTGGGGTAGGTGGGGGAAAGACCGAGGGAACAGAACAGAGTGTCACCGCCCCGCTGTCATGCACGTGGTTGGAACTCTTCAGATTAGCACCCGGAGTAAGGCTCGCCGGTATGTCACATAAGATTTCAAACGACCAACGGGCCGCTGTTTCAGCACACCACCTGCGAGGTGCACAGGCCATGTCCCGAG	40	67	72		439	GGGGGGGGGGGCTTGTCGCGAGTACGGTTCGTCGGACGAAATAAATTAATCAACCCAAAACGGGGGGGGGGGGGGGGGGGCCTGAATCTAAGAGAGGCCGCACAAGTTGCATACTTAAGCCTTTACTCTAACGCGTGGGCTCTGATTGTAGGGGGGGGGGATCTAAAGATCCCACTTAATGCACATTAACGCCTGTATTTTCCTCATCAGGGGGGGGGGGGGGGGGGGGGGGGGGGTTATGCCAAGGGAAGTGATTTGGTATGGGCACTACGAAAGTTCGAATATGATCCCACACAAGACGAGCCCCAGTGCGCTCTGTCGGAGTAGAAGGTAGAGACTGAGAGCAGTGTGATTCAATATTGGGGGGGGGGGGGGCGGGGGGGGGGGGGGGGGGGCTAA…	490	697	698
474	CGAGGTGCACAGGCCATGATCCCGAGGTTCGTGTGAAAAGCAAATAGAAAGTTCGGGCGGGGGCAAATCGATGACGGCCGGTTGCTGCGGGGGAGTTTATCTCGGTCACACGGGATGACTATTGTTTACGGGTCCCCAGGAATGTTACGGCGGGACCCCTTTCAGGTCTTGTCCAAAACCCAACCTCTTTTCAACATCCAAGACAAAAACGTGGGGTAGGTGGGGGAAAGACCGAGGGAACACTTGATGATGTGCCGGGTGAGCAAGGGGTTCATGCTCCGCGGAGAGGGCATTAGCACCCGGAGTAAGGCTCGCCGGTATGTCACATAAGATATCAAACGACCAACGGGCCGCTGTTGCAGCACACCACACTG	35	75	75		440	GGGGGGGGGGGCTGTCGCGAGTACGGTTCGTCGGACGAAAAAATTAATCAACCCAAAACGGGGGGGGGGGGGGGGGGCCTGAATCTAAGAGCTGTAGCATCTACTGGTTTAAGTCTAGGTCCCCATTTGGTTATATGACCCACAATTCCGGATCTAAAGACATGGAGCATTCGGCTTGGACGGATTGTTTTAGGTTCATACTTTCCAGGGGGGGGGGGGGGGTTGTGCCAAGGGAATGAGTGGATCGGGGACTCTCGACCCGACCGAACAGGGGGGGGGGGGGGGGGGGCCATAGCATGAAGAGCGGCATCCGCCCCATCAGATCTCGGCAACCGGGGGGGGGGGGGGGGGGGGGGGGGGGGGGGGGGGGGGGGGGTTAAAGATTTCTTCCCGTAGAAC…	480	469	571
475	CGGTTGCTGAGGGGGAGGTTATCTCGGTCACACGGGATGACTATTGTTTACGGGTCCCCAGGAATGTTACGGGCGGGACCCCTTTCAGGTCCTTGTCCAAAACCCAACCTCTTTTCCAACATCCAAGACAAAAACGTGGGGTAGGTGGGGGAAAGATCGAGGGAACAGAACAGAGTTCACCGCCCCGCTGTCATGCACGTGGTTGGAACTCTTCAGATTAGCACCCGGAGTAAGGCTCGCCGGTATGTCACATAAGATATCAAACGACCAACGGGCCGCTGTTGCAGCACACCACCTGCGAGGTGCACAGGCCATGTCCCGAGGTTCGTGTGAAAAGCAAATAGAAAGTTCGGGCGGGGGCAAATCGATGACGGC	41	73	59		441	TGTGTAGATTACGCCCGGAGGGGGGGGGGGGGGGGGGGGGGGGGGGGGGATCTAAAGATCCCACTTAATGCACATTAACGCCCAGCGCGTCGTGGTCCAATCTGACTGTATTCTTGATGATTAGTTATGCCCAAGGGAAGTGAGTGGATCGGGGACTCTCGACCCGAACCGAACAGGGGGGGGGGGGGGGGGGCATAGTCTTAAAGCCTCCAGCGTAGAGGGACTGGAGGTGGTGTGGCTGCGGGGGGGGGGGGGGGGGGGGGGGGGATAAATGTGTGTAACACGAACGCTTGGCGCATAGAAAGTAGGTTCAATGTAGCATTGGACAGTTGGAGTTCAGACAGCGTAACTTCTGGACGGATTGGGGGGGGGGGGGGGGGGGGGGGGGGGGGGGGGGGG…	451	514	661
476	AGGTTATCCTTCTGGTACACACGGGGGCGCGATGACTATGTTTAACGGGGTCCCCCAGGAATGTTACGGGCTGGGGACCCCTTTCACGGTCTTTGGTGGTCGCAAAACACCCAACGGCTCTTTCTTCAAAACACCCGAGACGACTAAAACTTGTATCGTGGGCGTAGTGATGGGGAAAGGGAACGGAGGCGCATACATGAGGTGGGGCGCGTGGCCCCCATGAAAATTCCTGCGAGGGGGGAATACCTCTTCAGGAGGTTTATGCACCCGGAGTAAATCGGCCGCTCGGGCATATTACTAGGGCACTCGTACCCCGGCATAACTCTTAACGTAGTCCCTGCCTAAACCCATCACTTAAGGCACAGGGCAGGAAGGTGCATCAGGCCTAGGTGGTCACCG…	80	189	189		442	CTGAATCTAAGAGACTGTAAGGCATCATAGTGTGTAGATTACGCCCGGAGGCATGCGGAAGCGCCACTAGGACTCCATTGGGTCAAGGAGTCCGACAACCTACATTAACGCCTCCATTACGATAACGCGGCGCCCTGCTCTTTTAATGTGTAAGATAAAGCGAAGGGAAGTGAGTGGATCGGGGACTCTCGACCCGAACGGCCGATTTGAAGCATGGTACCTCTCAATATCTTCGCTCCGTTACCTATAGTCCGCGAGGTACTGGAAAAATAGGGCGAAGTTTCCCGCAAAGGCGGGGGGGGTTCCAGCGTTACAGTTCTCAGTCCTCGAGCAACGTATTCCAGAGAGTAACGGGGGGGGGGGGGGGGGGGGGGGGGGGGGGGGGGGGGGGGGGGGGGG…	438	646	628
477	CAAACACCAACGGCTCTTCTCCAAACATCCGGAGACACTAAACTTGATCGTGCGTAGGTGATGGGGAAAGGAACCTACGGGTGATGATCCGTGCGTGGCAAAAAAAACAAAAAAAAAAATAGGGGGGAATACCTCTTCAGGAGGTCGGGTAGGGACGTTCCTCAATGACGGAATGGAGGATTCAGACGCGCTATCGATTGCAACCCGGTCATACCAACAAAGAGTCGTAGCGCTGACTCACCTGCAGGAGGTGATCAGGGCCCGTGGGCTTCGTAGCTTTGTCTTAGGGCAGTCTACGACGAACTCAAGTGGGGCATAATCGATGCGAACGCACGGGCTCGCTCGGGAAAGACGAGGTATCTTTGTAACACGGGGCCGTGACTTGTTTAAGGGGTTCCC…	62	139	139		443	GGGGGGGGGGCTTGTCGCGAGTCGGTCGCGGAAAATAAATTAATCAACCCAAAAGGGGGGGGGGGGGGGGGGCCGAATCTAAGAGACTGTAGGCACATAGTGTGTAGATTCGCCCGGAGGGGGGGGGGGGGGGGGGGGGGGGGGGGATCTAAAGATCCCACTTAAGCACATTAACGCCTGTATTTTCTATCAGGGGGGGGGGGGCCCCCCCTCAGATTAGGCCCCAGCCTATCTAGCGTAGTCAGTCGACATTGGACCGAACAGGGGGGGGGGGGGGGGGGGGGGCACCGTTCAAGACTGAAGGTAGGACTGAGAGCAGTGTGATTCAATATTGGGGCAACCGATCATGTGGGCGCCGACAACACTAAGGCAAAATTGCCTTGCGTAGAACCTATAGTG…	381	561	601
479	TCTTTTTCCCGCCCTCGGTGGTTGAAGGTCGCATCAGGTGTCGAAAGCATGTTATATTTAGGGTGCCACCCTGACTCGTGGGCGAGTCCACGATGCATCTCCGGACTGCCAGATAATATCGGAATACTCTTCAGGGGTTATGCCACCGAGTAAAATCGGCTCGCTACGGGCATATGATCACCCGACTATTGATTGCAACCTCGGTTCAAACCAACAAGTTCGGGCGACTGCCCTGGAGAAGGTGCTCAGGGCCCTAGGTGTTCACCGAGGTCGGATGATGAAAAGAAGATATGAAAAGTTCGCGCCGGGGGCATAATGAGCGAATACGTGGCACGGGCTTCGCTTGCGGGAAAGGAAGGTTATCCTTCTGGTACAAGGGGGCGCGATGACTATTGTTTA…	67	170	170		444	ACGGTGGCAAGGACCCGGAGTCGGCTTCTGCACTCAGGGGGGGGGGGGGGGGGGGGGGGGGGGGGGGGGGGGGGGGGGCTTGTCGCGAGTACGGTTCGTCGGACGAAAAATTAATCAACCAAAACGGGGGGGGACTCCTTAGCCTCCGACCGAGGTATTAGCCATCGGTACCCCTTCGCGACAGCCCGAGGGGGGGGGGGGGGGGGGGGGGGGGGGGATCTAAAGATCCCACTAAGCACATTAACGCCTGCATTTTCCTCATCAGGGGGGGGGGGGGGGGGGGGGGGGGGTTGCCAAGGGAATAGGGATCGGGGACTCTCGACCCGAACCGAACAGGGGGGGGAGGGGGGGGATCTTAATGCTGCCGGAGCTTCGCACCGCTGATAGCACGGAAATGTG…	436	535	415
480	TGGGCAGGTGTACGGAAACGAACTCAAGGTGGGGCATAATCGATGCGAATCGTGGCACGGGCTTCGCTTGCGGGAAAGGACGAGGTTATCCTTCTGGTACACACGGGGGGGCGATGACTATTGTTTAACGGGGTTCCCCCAGGAATGTTACGGGCTGGGGTACCCCTTTCACGGTCTTTGGGTGGTCGCAAAACACCCAACGGCTCTTTCTTCCAAAACATCCCGGAGACGACTAAAAACTTGTATCGTGGGGCGTAGGTGATGGGGAAAGGGAACCGTACGGGAATGATGATTCCGTAGCCGTGGCAAGAAAAAACAAAAAAAAAAAAAATACGGGGGGGAATACCTCTTCAGGAGGTTCGGGTAGGATGAGACGTTCCTTCAATGGACGGAATGGAG…	99	226	226		445	GGGGGGGGGGGCTTGTCGCGAGTACGGTTCGTCGGACGAGATAAATTAATCAACCCAAAACGGGGGGGGTTGGATCAGCCATCCATTAATGCCATGACGCAGCGCAACCAAGTTAAGCAGGGTCTGACCCGAGGGCAGTCTCATCTCCTGAAACGCTAGGATCTATTGCGTACGTACCCGTGTCGCTGCTGCATCATCTAGGATAGACATGCAGTTCCAGGGGGGGGGGGGGGGGGTTATGCCAAGGGAAGTGAGTGGATCGGGGACTCTCGACCCGAACCGAACAGGGGGGGGGGGGGGGGGGGCCATAGGCGCATGAAGAGCCGGCATCCGGCCCCCATCAGATCTCGGCAACCGGGGGGGGGGGGGGGGGGGGGGGGGGGGGGGGGGGGGGGGGGG…	585	422	512
481	CAGGAGCGGCCAAGACAGGGCAGAAGGTGCATCAGGCCCAGGTGGTTCACCAGGTTCGGATGATGAAAAGCAAGATTAAAAGTTCGGCGCGTGGGGCATAATCGATGCGAACGTGGACGGGTTCGCTTCGGGAAGACGAGGTTATCCTCTGGTACACACGGGGGCGATTATTGTTAAGGGGTCCCAGAATTACGGGCTGGGTCCCTTTCCGGTCTTTGGGTGGTCGCAAACAGGCTGTCAATAGTAGCAGTGGCCATTCTGATCGTTTCGTGGCGTAGGGGGAAGGGAACGTACGGGCGCATACATCGGGGGGGGCGCTGGCCCATGAAAATTCCTGACGGGGGAATACCTCTTCAGGAGGGACGGGAGTTGGCCCTCATGGACTGACGGTCCGGAACA…	70	146	146		446	GGGGGGGGGGGGGGGGGGGGGGGGGGGGGGGGGGGGGGGGGGGCATCACCGCCCAATACGGGATTGCCTTCCTCACGTCTGGGCAGCTATACGGGGGGGCGCGCCCGGGTCCGGAAGCCACGCACCGGGGGGTGCTTATCAGACCCTGTGCATGGAAGCGGATGCATCCAAATCTGCTTGTTATAGTTCGACTTCCCATGACCAGTTCAGTAGAGTTAGGCTGCAGACGAGCTTTGGTTAAGGAGGCCCCATCACCCCAAAATTTACCGAGATATCGTGCTGTTCTGACCATACATCAGTCGCGGGGGGGGAACGTGTAGCCGAGCTGCGGAATTCAGCTGCGCGCAGAGGGTATGAGAGTGGGAAGCCCGTCTTTCTACTCGGTCGAGCACGTAGAGG…	501	488	584
482	CAAAACACCCAACGGCTCTTTCTTCCAAAACATCCCGGAGACGACTAAAAACTTGTATCGTGGGGCGTAGGTGATGGGGAAAGGGAACCGTACGGGAATGATGATTCCGTAGCCGTGGCAAAAAAAAACAAAAAAAAAAAAAATACGGGGGGGAATACCTCTTCAGGAGGTTCGGGTAGGATGAGACGTTCCTTCAATGGACGGAATGGAGGATTCAGACGGCGACTATTCGATTGCAACCTCGGGTTCATAACCAACAAAGAGTCGGTAGCGACTGACTCACCTGCAGGAAGGTGCATCAGGGCCCTAGGTGGGCTCTCGTTAGCTTTGTTCTTATGGGCAGGTCTACGGAAACGAACTCAAGGTGGGGCATAATCGATGCGAATCGTGGCACGGGCT…	84	225	225		447	GGGGGGGGGGCTTGTCGCGAGTACGGTTCGTCGGACGAAAAATAATCAACCAAACGGGGGGGGGGGGGGGGGGCCGAATCTAAGAGACTGTAAGGCATCATGTGTGGTAGCCGAGGGGGGGGGGGGGGGGGGGGGGGGGGGATCTAAAGATCCACTAAGCCATTAACGCCTGCATTTTCCTCATCAGGGGGGGGGGGGGGGGGGGGGGGGTTGCCAAGGGAATAGGGATCGGGGACTCTCGACCCGAACCGAACAGGGGGGGGGGAACGAAGCCAATAGTAGAGAGCGGCCGCGGTCATGAGCTAAGAGAATCGAATGGGGGGGGGAGGCGGTATAAGGAAAATACACCATGCCCATTTTCCGCGAAGGCGGAAGGGGGGGGGGGGGGGGACGGACACG…	384	463	427
483	GCCATGTCCCGAGGTTCGTGTGAAAAGCAAATAGAAAGTTCGGGCGGGGGCAAATCGATGACGGCCGGTTGCTGCGGGGGAGGTTATCTCGGTCACACGGGATGACTATTGTTTACGGGTCCCCAGGAATGTTTACGGCGGGACCCCTTTCAGGTCCTTGTCCATAAACCCAACCTCTTTTCAACATCCAAGACAAAAACGTGGGGTAGGTGGGGGAAAGATCCGAGGGAACAGAACAGAGTTCACCGCCCCGCTGTCATGCACGTGGTTGGAACTCTTCAGATTAGCACCCGGAGTAAGGCTCGCCGGTATGTCACATAAGATATCAAACGACCAACGGGCCGCTGTTGCAGCACACCACCTGCGAGGTGCACAG	42	77	77		448	CAACCTCCCGCGACACTGACCGGCGAACACGAGGGGGGGGGGGGGGGGGGGGGCACGGCGATGTATACTATTACATAGACGCGCGAAAGTCAATGTTGTGGGGGGGGGGGGGGGGGCTTGTCGCGAGTACGGTTCGTCGGACGAAAAATTAATAACCAAAACGGGGGGGGGGGGGGGGCCAATCTAAGAGACTGTAAGGCATCATGTGTGAGTACGCCCGAGGGGGGGGGGGGGGGGGGGGGGGGGGGATCAAAGATCCCACTAGACTAACGCCTGCATTTCTCATCAGGGGGGGGGGGGGGGGGGGGGGTGCCAAGGGAATAGGGATCGGGGACTCTCGACCCACCAACAGGGGGGGGGGGGGGGGGATCTAATCTGCGGAGCTTCGCACCGCTGATA…	412	309	375
484	GTTCGTGTGAAAAGCAAATAGAAAGTTCGGGCGGGGGCAAATCGATGACGGCCGGTTGCTGAGGGGGAGGTTATCTCGGTCACACGGGATGACTATTGTTTACGGGTCCCCAGGAATGTTACGGGCGGGACCCCTTTCAGGTCCTTGTCCAAAACCCAACCTCTTTTCCAACATCCAAGACAAAAACGTGGGGTAGGTGGGGGAAAGACCGAGGGAACAGAACAGAGTTCACCGCCCCGCTGTCATGCACGTGGTTGCCCCGATGAATGTAGCAGGAATGCAGCGCTGCCGTGAGAACCGATGAAGGCTGCATGTTACCATTATCCGTCGCTGTTGCAGCACACCACCTGCGAGGTGCACAGGCCATGTCCCGAG	46	65	69		449	CAAAACGGGGGGGGGGGGGGGGGCCGAATCTAAGAGCTGAAGGCATCATAGTGTGAGTTACGCCCGAGGGGGGGGGGGGGGGGGGGGGGGGATCTAAGATCCCACTAACCATTACGTGCATTTTCCCATCAGGGGGGGGGGGGGGGGGGGGGGGGTTGCCAAGGGATAGGGATCGGGGACTCTCGACCCGAACCGAACAGGGGGGGGGGGGGGGATCTTAATGCTGCCGGAGCTCGCACGCGATAGCACGGAAATGTGATGGGGGGGGGGGGGGGGGGGTCTGTACACATTACACCGCCCGGGTCGGATTGTCTTATCCTCGCGTTAGGGGGGGGGACGGACACGGGGGCCCTGTCTAAATGGAAGATGGACGAGTAACTGGGGGGGGCATACCCAATA…	380	508	504
485	GTTCGTGTGAAAAGCAAATAGAAAGTTCGGGCGGGCAATCGAGACGGCCGGTGCTGCGGGGAGGTTTCTCGGTCAACGGGACTGACTATTGTTACGGGTCCCCAGGAATGTTCGGCGGGACCTTCAGTTTTGTCAAAACCCAACCTCTCTTCACATCCAAGAACAAAAGTGGGGTAGGTGGGGAAAGACCGGGGAACGAACAGAGTGTCACGCCCGCTGTCATGCACGTGGTTGGAACTTTCAGATTAGCACCGGAGTAGGCTCGCGGTAGTACATAAGATTCAAACGACAACGGGCGCTGTTGCAGCACACCACCTGCGAGGTGCCAGCCATGTCCGAG	29	41	41		450	GGGGGGGGGGGCTTGCGCGTACGGTTCTCGGACGAAAATACAACCAAAACGGGGATCCTTAGCCTCCGACCGAGGTTTAGCCATGGACCCCTTCGCGACACCGAGGGGGGGGGGGGGGGGGGGGGGGGGGGATCTAAAGTCCCACTAAGCCATTACCTCATTTTCCTCATCAGGGGGGGGGGGGGGGGGGGGGGGGTTGCCAAGGGAATAGGATCGGGGACTCTCGACCCGAACCGACAGGGGGGGGAGGGGGGGATCTTTGCTGCCGATGTGTGTACATGGATCGCACGGATTGTCGCGTGTAATTCTTCGAGATAAGTAGAAATACACCATCCCATTTCCGGCAGGCGAGAACGGGGGGGGGGGGGGGGGACGGACACGGGGGCCCTTCTAAAATGT…	315	517	516
486	CTTGGTGGTCGAACAGGTTCATTAAGTTAGCAGTGGCCTAAACTCTGAATCGTCTTTATCGTGGGCGAGATGGGAGGAACCGTCGAGGCGCATACTAGGGGGGGGGTGGCCCTATGAAATCTGCGACGGGGGGAATACCTCTTCAGATTATGCCACCGGTAAAATGGCTCCTACCGGCATATTGATCACCCGCTTCATTGCAGTTTTCACCCACGTGTTACGAGGCAGCGCAGGCACAGACAGAAGGTGCATCGGCCTAGGTGGTCCCGAGGTTCGGATGATGAAAAGCAGATAGAATCGCGCCGGGGATAATCGTGCGACGTGACGGGCTCGCTTGGGAGACGAGGTATCCTTCTGTAACACAGGGGCGCGATGAGGCCAGACGAGTGGTCTAGTCGA…	52	127	124		451	GCTTGGCGCATAGAAAGTAGGTTCAATTCATATGTGCAACTACACCCCTGAGGGGGGGACGATATCGGTGTATCCCCTCAGGCCGTTCTTGACGCACTGCCGAGTCGGGCATCACCGCCCAATACGGGATTGCCTTCCTCACGATTAAAACGTTATGGGCCAGATCAAAGTAAAGGTGCTTTACATGCCAAGCGATCCTATCTCTGAGCCACACCAAAAGTGGTTAAGGCATCCAAATCTGCTTGTTATAGTTCGACTTCCCATACCAGTTCATAGGTTTAAAAGTGTTCCGGAGGACGGGGGGGGGGGGGGCCGACATTATCCCCCGAGATATCGTGCTGTTCTGACCATACATAGTCGCGGGGGGGGAACGTGTAGCCGAGCTGCGGAATTCAGCTG…	440	454	597
487	CTACTCACCGGGAGGTGATCGGGCGTGGTCACGAGTGGGATAACAGATTAAAACGCGCGTGGCGGTATCGATCGATGTGGCAGGGCTTCCTGCGGGAAGCGAGTCCTTCTGACACGGGGAGCGATGACATTACGGGGTCCCCCAGGAAGTCGGGGGGTCCCTTTCACGGCTTTGCAGTGGATGTTCCTTCCCTTGGCTCAGCGCAGAGTTCCGATAAAACTTATCTGGGGTGTGGGGAAGGACGGAATGAGTCCGTACCGTGGCAAAAAAAAAAAAGGACACGCCGAGGAATCCTATTCTGGCCGTTGCGCGTAATGGTGCTCGCCAATGTTCACCCAACATCGTTGAACGGTTATACCACAAGAGTGGAGCGA	35	75	32		452	GGGGGGGAACGTGTAGCCGAGCTGCGGAATTCAGCTGCGCGCAGAGGGTATGAGAGTGGGAAGCCCGTCTTTCTACTCGGTCGAGCACGTAGAGGAGAACTTCGAGGGCTTTTGCGCGATCATCTGATTTGAGCGGCCTGTGGCGTGGTGCTTTTTGGATACAAAATGTAAGGGCCCCCTGAGCGTTGGCCTCTTGCTCCTAGTGGGAAGGGGGGGGGGGGGGGGGGGGGGGGGGGGGGCTTGTCGCGAGTACGGTTCGTCGGACGAAATAAATTAATCAACCCAAAACGGGGGGGGGGGGGGGGGGGCCTGAATCTAAGAGACTGTAAGGCATCATAGTGTGTAGATTACGCCCGGAGGGGGGGGGGGGGGGGGGGGGGGGGGGGGGATCTAAAGATC…	524	699	701
488	GGTTATCTCGGTCACACGGGATGACTATTGTTTACGGGTCCCCAGGAATGTTACGGCGGGACCCCTTTCAGGTCCTTGTCCAAAACCCAACCTCTTTTCAACATCCAAGACAAAAACGTGGGGTAGGTGTGGGAAAGATCCGAGGGAACAGAACAGAGTTCACCGCCCCGCTGTCATGCACGTGGTTGGAACTCTTCAGATTAGCACCCGGAGTAAGGCTCGCCGGTATGTCACATAAGATATCAAACGACCAACGGGCCGCTGTTGCAGTACACCACCTGCGAGGTGCACAGGCCATGTCCCGAGGTTCGTGTGAAAAGCAAATAGAAAGTTCGGGCGGGGGCAAATCGATGACGGCCGGTTGCTGCGGGGGA	37	75	50		453	GGGGGGGGGGGCTTGTCGCGAGTACGGTTCGTCGGACGAAATAAATTAATCAACCCAAAACGGGGGGGGGGGGGGGGGGGCCTGAATCTAAGAGACTGTAGGCATCATAGTGTGTAGATTACGCCCGGAGGGGGGGGGGGGGGGGGGGGGGGGGGGGGGATCTAAAGATCCCACTTAATGCACATTAACGCCCAGCGCGTCGTGGTCCAATCTGACTGTATTCTTGATGATTAGTTTAGTTCGGGTGCGCCGGGCTGGGGGTAGGCATTAAGAACGAACCAAAAATGGGGGGGGGGGGGGGGGCATAGTCTTAAAGCCTCCAGCGTAGAGGGACTGGAGGTGGTGTGGCTGCGGGGGGGGGGGGGGGGGGGGGGGGATAAATGTGTGTAACACGACGCT…	411	501	669
489	GTGCTCAGGCCTGGGTTCCCGAGGTGGTGATGAAGAAGATGAAAAGTTCGCGCCGGGGGCATAATGAGCGAATCGGGACGGGCTTCGCTTGGGGAAGGAGCCCTTTTTAAATCCAAGTCGCAGCACCGGGCAGCCACCACGTTCCCCAGGAATGTTACGGGCTGGGTACCCCTTTCGGTTTGGGGCGCAACACCCTCTAGACAGATAGCGTCGACCTATGCCGTGTGTTTTAACAGGAAAGATGGGAAGGACCGTACGCGCCTTAACAATAAGTTTTCAGGTTATCGGATGCAGATATATCGAATACCTTCAGGGTTATGCCCGAGTAAATCGCTCGCTACGGGCATATCACCCGACTATTGATTGCACCTCGGCAAACAACAATCGGGCGCTGCCTGG…	37	104	104		454	CAACCTCCCGCGACATCTGACCGGCGAACACGAGGGGGGGGGGGGGGGGGGGGGGCACCGGCGATGTATACTATTACAATAGACGCGCGAAAGTCAATGTTTGTGGGGGGGGGGGGGGGGGCTTGTCGCGAGTACGGTTCGTCGGACGAAAAATTAATCAACCAAAACGGGGGGGGGGGGGGGGGGCCGAATCTAAGAGACTGTAAGGCATCATAGTGTGAGTTACGCCCGAGGGGGGGGGGGGGGGGGGTACCCATATTTCACAGCTAAACCCCCATCTTGAGTATAGTTTTAACTTTGGGATCCGACCTTAACACGCGCAGTAGTTTGATCGCCTACGTCGATCGGGGATCGGGGACTCTCGACCCGAACCGAACAGGGGGGGGGGGGGGGGGATCT…	429	609	609
490	ATCCTCGGACACACGGGGCGCGATGACTATGTTAACGGGTTCCCCCAGGAATGTTACGGGCTGGGGTACCCTTTCACGTCTTTGGGTGGTCGCAAACAGGCTGTCATTACGGTTAAGCAGTGGCCTAAATCTCTGAATCGGTCTTTATCGTGGGGCGTAGGTGATGGGGAAAGGGAACCGTACGAGGCGCATACATCGAGGTGGGGGCGCGTGGCCCTCATGAAAATTCCTCGACGGGGGAATACCTCTCAGGAGGTTTATGCCCCCGAGAAAATCGGCTCGCTCGCGGCATATTGATCACCCGACTAATCGATTGCAGGTGTTTCACACCACGTGTTAACGAGGCATGCGGCCAAGGCACAGGAGCAGGAGGGCACAGGGCCCTAGTGGTCACCGAGG…	71	194	194		455	GGGGGGGGGGCTTGTCGCGAGTACGGTTCTCGGACGAATAAATAATCAACCCAAAACGGGGGGGGGGGGGGGGGCCTGATCTAAAGACTGTAAGGCATCAAGTGTGTAGTTCGCCCGGAGCTCCTGGTAGGCCAATTTGCGTAGTGTAAAAACATCTCTGGACCATTAACGCCAGCGCGTCGTGGTCAATCGACTGTATTCTTATGATAGTTATGCCCAAGGGAAGGAGTGGATGGGGACTCTGACCCGAACCGAAGGGGGGGGGGGGGGGGCATAGTCTAAAGCCTCCACGTAGAGGGACTGGAGGGGCGGCGACATGTGGACTTCATCTATCGGCACGGTTGAACTGGTTAAACACGAAGCTTGGCGCAAGAAAGTAGGTTCAATTCATATAGTGCA…	430	615	622
491	GAGGTTATCCTTCTGGTACACACGGGGGCGCGATGACTATGTTTAACGGGGTCCCCCAGGAATGTTACGGGCTGGGGACCCCTTTCACGGTCTTTGGTGGTCGCAAAACACCCAACGGCTCTTTCTTCCAAAACATCCCGAGACGACTAAAACTTGTTATCCCAGTGCCTCTCGAGACATGCATTGTGACCATGGGGCTTTAGATTAAGGTGGGGGCGCGTGGCCCCCATGAAAATTCCTGCGAGGGGGGGAATACCTCTTCAGGAGGTTTATGCACCCGGAGTAAAAATCGGCCGCTCGGGCATATTACTAGGGCACTCGTACCCCGGCATAACTCTTAACGTAGTCCCTGCCTAAACCCATCACTTAAGGCACAGGAGCAGGAAGGTGCATCAGGCC…	82	206	206		456	TTTTCCTCATCAGGGGGGGGGGGGGGGGGGGGGGGGGGTTGCCAAGGGAATAGGGATCGGGGACTCTCGACCCGAACCGAACAGGGGGGGGGGGGGGGGGATCTTAATGCTGCCGGAGCTTCGCACCGCTGATAGCACGGAAATGTGATGGGGGGGGGGGGGGGGGGGGTCTGTACACATTACACCGCCCGGGTCGGATTGTCTCTATCCTCGACGTTAGGGGGGGGGGGGACGGACACGGGGGCCCTGTCTAAAATGTGAAGCATGGACGATGTAACTGGGGGGGGCATACCCCAATACGGGTTGCCTCCTCACGTCTGGCGATACGGGGGGCGCGCCCGGTCCGACCCACCCTCACGACCTATCTCTGAGCCACCAAGAGTGGTTAAGGCATCCAAA…	388	499	593
492	TTCGTAGGGAAAATCGGGGGGAATACTCTTCAGGAGGTTATGCCACCCGTAAATCGGCGTACGTGCATATGATTCACGACTATTCTCAACCCGGAGCGGAAGTGGCAAGCCGATTGTGGCAGATCAAGCGGGGCAGAGAAGTCGGACTCCAAACGGGGTGATAAAGCAAGATATGAAAGTCGGCGCCGTGGGGCAATATCGTTGGCGGTCTTGCGGGAAAGGGAGGTTATCCTTCTGTACACACGGGGGTCGGATCTTGTTGAGGGGCCCGAATGACGGGCTGGGGTCCTTTCACGGTCTTTGTGTGCAAACCCCAACGGTCTTCTAGAGCGGGTCACAGCATTAGCTCATCCCGAAACACGCCTAACCTAGGTTAATTTTCTGGGGTGAGATTCGTCC…	52	111	111		457	GGGGGGGGGGGCTTGTCGCGAGTACGGTTCGTCGGACGAAAAATTAATCAACCAAAACGGGGGGGGACTCCTTAGCCTCCGACCGAGGTATTAGCCATCGGTACCCCTTCGCGACAGGATTTATCTTCCGCAGCAGCGTGACGCCAAAAAGCATTGGAGCGCTGGGAAGCACATTAACGCCTGCATTTTCCTCATCAGGGGGGTGGGGGGGGGGGGGGGGGGGTTGCCAAGGGAATAGGGATCGGGGACTCTCGACCCGAACCGAACAGGGGGGGGGGGGGGGGGATCTTAATGCTGCCGGAGCTTCGCACCATATTCATTCTTGTGACATATATCCAAGATCTTTGATCCTGAAGCTCCCAAATACACCATGCCCATTTTCCGGCGCAGGCGAGAACG…	395	597	603
493	TTCGTAGGGAAAATCGGGGGGAATACTCTTCAGGAGGTTATGCCACCCGTAAATCGGCGTACGCGCATATGATTCACGACTATTCTCAACCCGGAGCGGAAGTGGCAAGCCGATCGTGGCAGATCAAGCGGGGCAGAGAAGTCGGACTCCAAACGGGGTGATAAAGCAAGATATGAAAGTCGGCGCCGTGGGGCATATCGTTGGCGGTCTTGCGGGAAAGGGAGGTTATCCTGTCTGTACACACGGGGGCGGATCTTGTTGAGGGGCCCGGAATGACGGGCTGGGGTCCTTTCACGGTCTTTGTGTGCAAACCCCAACGGTCTTCTTCCAAACATCCCGAGGACTAAAAACTTGTATCGTGGGGGAGGTGATGGGGATTTTCTGGGGTGAGATTCGTCC…	52	112	112		458	GGGGGGGGGGGCTTGTCGCGAGTACGGTTCGTCGGACGAAAAATTAATCAACCAAAACGGGGGGGGACTCCTTAGCCTCCGACCGAGGTATTAGCCATCGGTACCCCTTCGCGACAGCCCGAGGGGGGGGGGGGGGGGGGGGGGGGGGGGATCTAGAAGATCCCACTAAGCACATTAACGCCTGCATTTTCCTCATCAGGGGGGGGGGGGGGGGGGGGGGGGGGTTGCCAAGGGAAGTACGTTATTATACTCACCCGAATCCTTCCTATTCGCCGACCGGCTACTTATCTTAATGCTGCCGGAGCTTCGCACCGCTGATAGCACGGAAATGTGATGGGGGGGGGGGGGGCGGTATAAGTGAGAAATACACCATGCCCATTTTCCGGCGCAGGCGAGAAC…	386	611	590
494	GTTCGTGTGAAAAGCAAATAGAAAGTTCGGGCGGGGGCAAATCGATGACGGCCGTTGCTGCGGGGGAGGTTATCTCGGTCACACGGGATGACTATTGTTTACCGGTCCCCAGGAATGTTACGGCGGGACCCCTTTCAGGTCCTTGTCCAAAACCCAACCTCTTTTCCAACATCCAAGACAAAAACGTGGGGTAGGTGGGGGAAAGACCGAGGGAACTGAAGAGAGTTCACCGCCCCGCTGTCATGCACGTGGTTGGAACTCTTCAGATTAGCACCCGGAGTAAGGCTCGCCGGTATGTCACATAAGATATCAAACGACCAACGGGCCGCTGTTGCAGCACACCACCTGCGAGGTGCACAGGCCATGTCCCGAG	45	74	74		459	CAACCTCCCGCGACATCTGACCGGCAACACGAGGGGGGGGGGGGGGGGGGGGGCACCGGCGATGTATACTATTACAATAGACGCGCGAAAGTCAATGTTTGTGGGGGGGGGGGGGGGGGCTTGTCGCGAGTACGGTTCGCGGACGAAAAATTAATCAACCAAAACGGGGGGGGGGGGGGGGGGCCGAATCTAAGAGACTGTAAGGCATCATAGTGTGAGTTACGCCGAGGGGGGGGGGGGGGGGGGGGGGGGGGGATCTAAAGATCCCACTAAGCACATTAACGCCTGCATTTTAGGATCCGACCTTAACACGCCAGTAGTTTGATCGCCTACGTCGATCGGGGATCGGGGACTCTCGACCCGAACCGAACAGGGGGGGGGGGGGGGGGATCTTAATGC…	421	550	584
495	TGGGTTCCGAGGGAAGGAATTTTTCATATTGATCCTCACCAGCGTTCGAAGGGGGCATTAAATTTGGTAGGAACTACCTTGTAAGAGCCCCTTCAGGCCCGGTGGGGCAATCAATGGCGGTTCTTGCGGGAAGGACGAGACCTTCTACAACGGGGCGGATGCTGTAGGGGCCCGAATGACGGCGGGGTCCTTCACTCTTGGTCAAACCCAACGGCTCTCTTCCAAAACATCCCGAGACTAAAAACTTATCGTGGGGGAGGTATGGGACTTCTGGGTGAGTACGCCGGTGCTACTTACATTTTAGGCAAAATTGGGGGAAACTTCAGGGGTTATGCCCCCATCATAGAGTAACGGGGCCTGATCAAGATCAT	28	72	72		460	GGGGGGGGGGGCTTGTCGCGAGTACGGTTCGTCGGACGAAAAATTAATCAACCAAAACGGGGGGGGACTCCTTAGCCTCCGACCGAGGTATTAGCCATCGGTACCCCTTCGCGACAGCCCGAGGGCGACCCACAAGCTTCCCGAGAGTGACGGGCGCGCACCTGAACACGCTCTTAACGCCTGCATTTTCCTCATCAGGGGGGGGGGGGGGGGGGGGGGGGGGTTGCCAAGGGAATAGGGATCGGGGACTCTCGACCCGAACCGAACAGGGGGGGGGGGGGGGGGATCTTAATGCTGCCGGAGCTTCGCACCGCTGATAGCACGGAAATGTGATGCGTCGCGTTACTGGTTGACAGACTCGTGCTTACGGTCCCGTAAAGGGATGCGCAGGCGAGAACG…	441	592	601
496	CTTCAAATCCGAGACGACAAAACTGTATGTGGCGGTGGGGGACTACGAGCGCAATCGAGGTGGGGGCGCGTGGCCTAGAAATTCCTCGAGGGGGGTACTTTGGTTTCCCGAGTAAAATCGCTGCTACCGGCTATTGATCACATATTCATTGCGGTGTTTCCCCCTGTCGGCGGCCAAGGCACGAGCAGAAGGTGCTCAGGCTAGTGTCCAGGCGATGTGAACAATAGAAATGGCGTGGGAACGCGAACGTGAGGTCCTTCGCGACGAGACTTGGTACCGGGGGGGATGATATGTTAGTCCCCGATGTACGAGCTGGGTCCTTTCGCTTGGGTGCGAAAAACGG	26	44	44		461	GGTCTGTACACATTACACCGCCGGGTCGGATTGTCTCTATCCTCGACGTAGGGTTCTCTCGACGGGACTGTAAGTTCAAATTATGTCCTGCATCTGTAACTTGTAACTGGGGGGGGCATACCCCAATACGGGTTGCTCCTCACGTCGGCGATACGGGGCGCGCCCGGTCCGACCCACCTCACGACCTATCTCTGAGCCACCAGAGTGGTTAAGGCATCCAATCGTTGTTATAGTTCGATTCCATGACCAGTTCATAGAGTTTAAAGTTCACGAGGACGGGGGGGGGGGGGGCCGACTTTCCCCGAGATACTGCTGTTCTGCCATACATCAGCGCGGGGGAACGTGTAGCCGAGCGCGGAATTCAGCGCGCGCGAGGGTAAACCGGGGGGGTTGGTCTCG…	365	543	555
497	GTTCGTGTGAAAAGCAAATAGAAAGTTCGGGCGGGGGCAAATCGATGACGGCCGGTTGAACCTCAGTGGGTACACGGTCATTTATCAGGCTGCGCAGCATTGAACCGGCCCCAGGAATGTTACGGCGGGACCCCTTTCAGTTCTTGTCCAAAACCCAACCTCTCTTCAACATCCAAGAACAAAAACGTGGGGTAGGTGGGGGAAAGACCGAGGGAACAGAACAGAGTGTCACCGCCCCGCTGTCATGCACGTGGTTGGAACTCTTCAGATTAGCACCCGGAGTAAGGCTCGCCGGTATGTCACATAAGATATCAAACGACCAACGGGCCGCTGTTGCAGCACACCACCTGCGAGGTGCACAGGCCATGTCCCGAG	43	14	68		462	GGTCTGTACACATTACACCGCCCGGGTCGGATTGTCTCTATCCTCGACGTTAGGGTTCTCTCGACGGGACTGTAAGTTCAAATTTTATGTCCTGCATCTGTAACTTGTAACTGGGGGGGGCATACCCCAATACGGGTTGCCTCCTCACGTACTGGCGATACGGGGGGCGCGCCCGGTCCGACCCACCCTCACGACCTATCTCTGAGCCACCAAGAGTGGTTAAGGCATCCAAATCTGCTTGCTATAGTTCGACTTCCATGACCAGTTCATAGAGTTTAAAGTGTTCACGAGGACGGGGGGGGGGGGGGGCCGACTTTCCCCCGAGATACGTGCTGTTCTGCCATACATCAGCGCGGGGGAACGTGTAGCCGAGCGCGGAATTCAGCGCGCGCGAGGGTA…	413	498	573
498	GTTCGTGTGAAAAGCAAATAAAGTTCGGGCGGGGGCAAATCGATGACGGCGGTTGCTGCGGGGGAGGTTATCTCGACACGGGATGACATTTTACCGGTCCCCAGGAATGTTACGGCGGACCCCTTTAGGTCCTTGTCCAAAACCCAACCTCTTTCAAATCCAAGACAAAAAGTGGGGGGTGGGGGAAAGACCGAGGGAACTGAACAGTGTTCACCGCCCCCTTCACACGTGGTTGGAACCTTGATAGACCCGAGTAAGGCTCGCCGGTATTCACATAAGATATCAAACGACCACGGCCGCTGTGCAGCCACCCCTCGAGTGCACAGGCCATGTCCCGG	22	39	39		463	ACGAAATGTGATGGGGGGGGGGGGGGGGGGGGGGGCTATATTATACGACCAGTTAAGCATTGCAATGATTGTAATAGAGGGAGGAGGGACGACACGGGGCCTGTCTAAAATGTGAAGCATGGCGATGTAATGGGGGGGGCATACCCCAAACGGGTTGCTCCTCACGTCTGGCGATACGGGGGGCGCGCCCGGTCCGCCCACCCTCACGACCTATCTCTGAGCCACAAGAGTGGTTAAGGCATCCAAATCTGCTTGTTATAGTTCGACTCCATGACCAGTTCATAGAGTTTAAAGTGTTCACGAGGACGGGGGGGGGGGGCCGACTTTCCCCCGAGATACGTGCGTCTGCATAATCAGCCGGGGAACTGTAGCCGAGGCGGAATTCAGCGCGCGCGAGGG…	373	474	474
499	GGGGCAAATCGAGAACGTGCACGGCCGCTTGCGGGAAGGACGTATCCTCGTCACAGGCGCGATGATATTGTTTACGGGTTCCCCCAGAATGTTACGGCTGGGACCCCTACGGTCAGGGTGCATATCTAATCCATTCAGTCCAGAGGTTTGTCTTAGGATAAAACCGTGGGCGTAGGTGTGGGGAAAGACCGACGGGAATCAGAAGCAGAGTTCAGCGCCCCGCTGTCGATGCACGTGGTGTGGAATCCTCTTCAGGAGTTTATGCCACCCGGAGTAAATGGCTCGCGGCATATTGTCACCCGACTATTTGCACCTCGGGTTCATACACAAAGAGTCGGACGACGACACCTGGAGGTGCTCAGGCCCTAGGTCACGAGGTTCGGATGGACAAGCAAATAT…	48	93	104		464	GGGGGGGGGGCTTGTCGCGAGTGGTTCGTCGGACGAAAAATAATCAACCAAACGGGGGGGGGGGGGGGGGCCGAATCTAAGAGACTGTAACCGAAGTTGCCAGTGATCCGTTAGACTAGAACCGGGGACTTTCTCTGGTCAAAGACCCACTAAGCACATTAACGCCTGCTTTCTCACAGGGGGGGGGGGGGGGGGGGGGGGTTGCCAAGGGTTGTCTTCTAACATTAGTAAATTCTATAGCTCGTGTGCGATGGATAGTTCGTTCCCACCACGCTCCGCGGGGCCGCTGATGCACGAAATGTGATGGGGGGGGGGGCGGTATAAGTGAAAATACACCTGCCCATTTTCCGGCGCAGAGCACAAGGTTCACCCCAGGGTTGTTTTGTCACTTATCCGTGA…	326	404	528
500	AACTCGTCAGAACAAAGTACATACGCCCGCTGATGCGGGGGCGGAATACCTCTTCAGAGATCGAGACACTCCCCATATCAATAGAACCGATTTCATGCCCTCTCATACCACAGGTGGAGCTGACCACCTCAAGGTGCACGGCTAGTGGTTCACCGAGGTTCGGAAGAACGGAAGTTCGGCCGTGGGGATACATCGATGTGGCGTCTTCGTTGCGAACGAGTACCTCTGGGGGGGCGTACTATTGTAAGGTTCCCAGAATGTAGGGCGGGGACCTTTCACGTCTGGGGGCCAACACCACTCTCCAAACCGACACTAAATGTATGGGCTAGGTGTGGGAGG	15	40	40		465	GGGGGGGGGGGCTTGTCGCGAGTACGGTTCGTCGGACGAAATAAACTAATCAACCCAAAACGGGGGGGGGGGGGGGGGGGCCTGAATCTAAGAGACTGTAAGGCATCATAGTGTGTAGATTACGCCCGGAGGGGGGGGGGGGGGGGGGGGGGGGGGGGGGATCTAAAGATCCCACTTAATGCACATTAACGCCCAGCGCGTCGTGGTCCAATCTGACTGTATTCTTGATGATTAGTTATGCCCAAGGGAAGAGAGTGGATCGGGGACTCTCGACCCGAACCGAACAGGGGGGGGGGGGGGGGGGCATAGTCTTAAAGCCTCCAGCGTAGAGGGACTGGAGGTGGTGTGGCTGCGGGGGGGGGGGGGGGGGGGGGGGGGATAAATGTGTGTAACACGAAC…	526	400	605
501	TAGCTCCTTACGGCCATCCTCGTCCGGTCCAACATCCCGACTATTCGATACGGCTAGTCGGGCAATGTGTCCACTGTATCGAGGATTGTCATCATGCGGCAGGAAGGTCCTAGGGCCTAGTTTACCGAGGTTCGGATGATGAAAAGCAAGATATGAAAAGTCGGCGCCGTGGGGCATATCGAGGAATCGTGGACGGGCTCGTTGCGGGAAAGGCAACCGGGAAACTTGCCTAAGGAGGCTCGATCTTTCGCTATTAAAGATGAGCCCCCAGGAATGTTACGGGCTGGGGTCCCCTTTCATAGTGGACCTGTCCACAGGCGGACTTCATCGGCGGAGTCCCACAATAGAACGGAGACTAAAAACTTGTCGTGGGCGCGTAGGTGATGGGAAGGAACCGGT…	68	180	180		466	GCGCGCGAGGTAACCGGGGGGGCTGGCTCGGACTGATAGTTCCCCACGTTCTTCCAACTCCCGCGACATCTGACCGGCGAAACGAGGGGGGGGGGGGGGGGGGCACGGCGAGTTATATTACAATAGCCGGAAAGTCAATGTTTTGGGGGGGGGGGGGGGGCTTGGCGAACGGTTCGTCGGACGAAAAATAATCAACCAAGGGGGGGGGGGGGGGGGCCGGCCTATTATCAGGTCGCCGTACGACGGAATCACGCGTGGGTCTGTTGTCGGGGGGGGACTAAGTCCACTAAGACATTAACGCCTGCATTTCTCTCAGGGGGGGGGGGGGGGGGGGGTTGCCAAGGGATAGGGATGGGGCTCTCGACCCGAACGAACAGGGGGGGGGGGGGATCTTAATGC…	388	426	331
502	GGAGGGACGACCTCGAGTGCCAGGTTGGACGAATTTCCGGTGCTTTCCTATGAATCTGAATCAGCCCGAACGAGGTTATGCCACCCGGAGTAAACAGGTGCCGGTATGGACGAACACGGTTCTTCAGACGTTATCGTCGGGTTCAAACCAACAAAAGTGGTACGACTCTCACCTGCCAGGAAGGCATCGGCTAGGGGTCCGAGTTCGGATGATGAAATAGCAGATGAAAAGTGCGCGTGGGGCTAGTCGATGCGATCGTGACGGGTTCGCTGCGGGAAGGACGAGGTTACCTTCTGGTACACACGGGGGCTGATATTTTAACGGTCCCAGGGATGTTACGGGTGGGGTACCCCTTTCCGGTCTTGGGTGGTCGCAAACACCCACGGCTCTCTCCAAAAC…	54	139	139		467	CCGAACCGAACAGGGGGGGGGGGGGGGGGATCTTATGCTGCCGGAGCTTCCACCGCTGATAGCACGAAATGTGATGGGGGGGGGGGGGGGGGGGGTCTGTACACATTACACCGCCCGGTCGGATTGTCTCTATCCTCGACGTTAGGGGGGGGGGGGAGGACACGGGGCCTGTCTAAAATGTGAACATGGACGATGTAACTGGGGGGGCTACCCCAATACGGGTTGCCTCCTCACGTTGGCGATACGGGGGGCGCGCCGGTCCGACCCACCCTCACGACCTATCTCTGAGCCACCAAAGTGGTTAAGGCATCCAAATTGCTTGTTATAGTTCGACTTCCATGACCAGTTCATAGAGTTTAAAGTGTTCACGAGGACGGGGGGGGGGGGGGGCCGACTTGC…	404	519	528
503	GCGGAAGCTAAAGTTCGGGGGGGCAAATCGATGAGCAGGTTGTGAGGGGAGGTTATCTGGACGGGAGCTATTGTTACGGGTCCAATGTTACGGCGGGACCCCTTTCAGCTTGTCCAAAACCAATTTTTCCACATCCAACAAAAACGTGGGTAGGTGCGAAAACCGAGGGAACAGAACAGTTCACGCCCCGTGCATGACGTGGTTGAACTCGTTGCACCCGAGTAAGGTGCCGGTATGTCACAAAGATATCAAACGAAACGGGCCGCTGTCAGACACACCTGCGAGTGCACAGGCCATGTCCGAG	2	0	5		468	GGGGGGGGGGGGGGGGGGGGGGGGCATCACCGCCCAATACGGGATTGCCTTCCTCACGTCTGGGCAGCTATACGGGGGGGCGCCCCGGGTCCGATTCCCACCCTCACGATCCTATCTCTGAGCCACACCAAAGAGTGGTTAAGGCATCCAAATCTGCTTGTTATAGTTCGACTTCCCATGACCAGTTCAGTAGAGTTTAAAAGTGGTTCACGGAGGACGGGGGGGGGGGGGGGCCGACATTATCCCCCGAGATATCGTGCTGTTCTGACCATACATCAGTCGCGGGGGGGGAACGTGTAGCCGAGCTGCGGAATTCAGCTGCGCGCAGAGGTATGAGAGTGGGAAGCCCGTCTTTCTACTCGGTCGAGCACGTAGAGGAGAACTTCGAGGGCTTTTGCG…	488	596	603
504	ATCCTCGGACACACGGGGCGCGATGACTATGGAGGGCATTCAAGTGTCTGTGACACGGACATCAAGCGTGGGCCTCGTAATTTGGGTGGTCGCAAACAGGCTGTCATTACGGTTAAGCAGTGGCCTAAATCTCTGAATCGGTCTTTATCGTGGGGCGTAGGTGATGGGGAAAGGGAACCGTACGAGGCGCATACATCGAGGTGGGGGCGCGTGGCCCTCATGAAAATTCCTCGACGGGGGGAATACCTCTCAGGAGGTTTATGCCCCCGAGAAAATCGGCTCGCTCGCGGCATATTGATCACCCGACTAATCGATTGCAGGTGTTTCACACCCACGTGTTAACGAGGCATGCGGCCAAGGCACAGGAGCAGGAGGGCACAGGGCCCTAGTGGTCACCGA…	76	196	196		469	TACGGTTCGTCGGACGAAATAAATTAATCAACCCAAAACGGGGGGGGGGGGGGGGGGGCCTGAATCTAAGAGACTGTAAGGCATCATAGTGTGTAGATTACGCCCGGAGGGGGGGGGGGGGGGGGGGGGGGGGGGGGGATCTAAAGATCCCACTTAATGCACATTAACGCCCAGCGCGTCGTGGTCCAATCTGACTGTATTCTTGATGATTAGTTATGCCCAAGAGAAGTGTGTGGATCGGGGACTCTCGACCCGAACCGAACAGGGGGGGGGGGGGGGGGGCATAGTCTTAAAGCCTCCAGCGTAGAGGGACTGGAGGTGGTGTGGCTGCGGGGGGGGGGGGGGGGGGGGGGGGGATAAATGTGTGTAACACGAACGCTTGGCGCATAGAAAGTAGGT…	525	513	658
505	CACACGGGATGACTATTGTTTACGGGTCCCCAGGAATGTTACGGCGGGACCCCTTTCAGGTCCTTGTCCATAAACCCAACCTCTTTTCAACATCCAAGACAAAAACGTGGGGTAGGTGGGGGAAAGATCCGAGGGAACAGAACAGAGTTCACCGCCCCGCTGTCTGTTACCCTAGCGACAACGACTCCATGCATACTGCTTTCTCCATTTTTCGGTATGTCACATAAGATATCAAACGATCAACGGGCCGCTGTTGCAGCACACCACCTGCGAGGTGCACAGGCCATGTCCCGAGGTTCGTGTGAAAAGCAAATAGAAAGTTCGGGCGGGGGCAAATCGATGACGGCCGGTTGCTGCGGGGGAGGTTATCTCGGT	34	74	76		470	GGGGGGGGGGCTTGTTCTTAAACTGCACGCTTCATAAGCTCCAACACAGGACGCTGAACCCCCGGGGCCGATCCTAAGGACGTAAGGCATCAGTGTGAGTTGCCAGGGGGGGGGGGGGGGGGGGGGGGGGGGATCAAAGATCCACTAAGCAATTACGCCTGCATTTCATCAGGGGGGGGGGGGGGGGGGGGGGTTGCCAAGGAATAGGGATGGGTCTCGACCCGAACCGAACAGGGGGGGGGGGGGATCAATGCCCGGACTTCACCGCTGATAGCACAAAGTGATGGGGGGGGGGGGGGGGGGGGGGGGGGGGGGGGGGCCGGCCTCTTCCCGCATGCCATTAAGCTGTACGATGACAGTGTGAGTTCTAAAATGGAAGCATGGCGATGTAATGGGGGG…	363	347	414
506	GCGATGACTATTGTTTAACGGGGTTCCCCCAGGAATGTTACGGGCTGGGGTACCCCTTTCACGGTCTTTGGGTGGTCGCAAAACACCCAACGGCTCTTTCTTCCAAAACATCCCGGAGACGACTAAAAACTTGTATCGTGGGGCGTAGGTGATGGGGAAAGGGAACCGTACGGGAATGATGATTCCTCTACGACGGTGACAGACCTTTTTTCACCGGACATATTTTCGTTTGTGAGCTCTTCAGGAGGTTCGGGTAGGATGAGACGTTCCTTCAATGGACGGAATGGAGGATTCAGACGGCGACTATTCGATTGCAACCTCGCTCAGAGGATATTGTTTGCGACTTCCCGGGGCTAAACCGGATGTTGAATGTGCATCAGGGCCCTAGGTGGGCTCTCG…	75	225	225		471	GGGGGGGGGGCTGTCCGAGTACGTTCGTCGGCGAAATAAATTAATACCCAAACGGGGGGGGGGGGGGGCCTGAATCTAAAGACTGTAAGGCATCATAGTGTGTAGATTACGCCCGGAGGGGGGGGGGGGGGGGGGGGGGGGGGGATCAAAGATCCCACTAATGCACTTAACCCTGTATTTTCTCATCAGGGGGGGGGGGGGGGGGGGGGGGGTTATGCCAAGGGAGTGAGTGGTCGGGGATCTCACCCGAACCTTGATTCGAGCTCAACACGCGCTCGGCTAAGCCCGCCCAAAACGCCACTGTGCCAACTTACCAGTGTGTATGAAAGCACTCCTTGAGTCCGCATGTAATGGAGATGGCCTCGTGACGTATCGGGGGGGGGGGGGAGCCAAAGACTT…	422	581	614
507	GTTATGCCCGGATAAATCGGCTCGCCGCGGCTATGATTCCCGCTTCGATTCGGTGTTCACCACTGTAAGAGCTGCGGCCAAGGACGAGCAGAGGTGCACAGGCAGGGTCACGAGGTTCGGATGATAGAAAGCAATATGAAATTCCGCGCCGGCTATCGGCAACGGGAGGGTCTTGCTGCGGGGACAGGCTGTACAGGGGCCGTGACATTGACGGGGTTCCCAGGATGTTCGGAATCTTCACGATTGGCAGACTGATACGCGTCCGCTAACACCCGCGACTAAACTTGTTGGGGCGTAGGTGATGGGGAAAGGAACTAGAGCGCATACGAGGGGGCCTCCCTGAAAATTCCTGCGACGGGGGGGAAACTTCAGG	34	73	74		472	GGGGGGGGGGGGGGGGGATAGGATTCACTTTGGTGTGCCGGAAGTGTTTTCGAAATTTCTTAGTGAATGTCGTGCTAACTGAGACCGTAGATGAGGGGCGCTGCCGTAGGACTTAGAGCCCTGTCGCCCAGGCTCCCCTTGGCTACCGGCTAAGTAGCCCGGAGGCAACGTCGAAGCCTTGCGGTATCTCAGTCTCTAAATGCGCGCGGCCTGAGTACTGCGGGGGGGGGGGGGGGTGGGGGGGGCATACCGCGGGGTAAGGTTGCCGGTTTTCGTGGATCTGTTATATGTCCTTCAAGTTAACGCCGGGGGGGGGGGGGGGGGGGGGGGGGGGGGGGGGGGAATCTACAAATACGGACTATAATTCCTAATTGGAGAGGACCAGCCCCTAGCCTCATG…	250	145	144
508	TTCCCCCAGGATGTTACGGGCTGGGTACCCCTTTACGGTCTTTGGGTGTCGAAAACACCCACGGCTCTTTCTTCCAAAACATCCCGAGACGACTAAAAACTTGTATCGTGGGGCGTAGGTGATGGGGAAAGGGAACCGTACGAGGCGGATACATCGAGGTGGGGCGCGTGGCCCTCATGAAAATTCCTGCGACGGGGGGGAATACCTCTTCAGGAGGTTTATGCCACCCGGAGTAAAATCGGCTCCTACGCGCATATTGATTCACCCGACTATTCGATTGCAGGTGTTTCACACCCACGTGTTAACGAGGCATGCGGCAAGGCACAGGAGCAGGAAGGTGCATCAGGGCCCTAGGTGGTTCACCGAGGTTCGGATGATGAAAGCAAGATATGAAAAGTT…	72	129	211		473	GGGGGGGGGGGCTTGTCCCGAGTACGGTTCGTCGGACGAAATAAATTAATCAATCCAAAACGGGGGGGGGGGGGGGGGGGCCTGAATCTAAGAGACTGTAAGGCAAAAGTACACAGAGTTGGACCGTCTTGACCCTCCTTGGAGTTGTCAACGTGGGGGGGATCTAAAGATCCCACTTAATGCACATTAACGCCTAAGAACATGATGAGTCCGGTAGGTGCCTGCGTGTCCTACCTACCTCCGTTAGGGATCACGCCAGATCTTATGGGATTAAGACCGAAAACTGCACACTCCGGCTGGGGGGGGGGGGGGGGGGGGGGGGGGGGGGGGGGGGGGGGGGGGGGGGGGGGGGGGGGGGGGGGGGGGGGGGGGGGGGGGGGGGGGTTCCAGCGTTACAGT…	530	284	550
509	ATCGGGCGACTGCCCTGGAGAAGGTGCTCAGGGCCCTAGGTGTTCACCGAGGTCGGATGATGAAACGAAGATATGAAAAGTTCGCGCCGGGGGCATAATGAGCGAATCGTGGCACGGGCTTCGCTTGCGGGAAGAGGAAGGTTATCCTTCTGGTACAAGGGGGCGCGATGACTACCCGCTTTCGAGTTTACAATAAGGGGTCCACTGGCACCTTGTGCCCTTGGGGTTTTGGGGGCGCAAACACCCATCGGCTCTTTTTCCAAAACACCCAGACGACTAAAAACTTGTACGTGGGGCGTAGGATGGGAAAGGGACCGTACGGGATGATGATTCCGCAGCCGGGCAAAAAAAAAAAAAAAAAAAAATACGGGGGGAATACTCTTCAGGGGTTATGCCACC…	69	171	171		474	GGGGGGGGGGGCTTGTCGCGAGTACGGTTCGTCGGACGAAAAATTAATCAACCAAAACGGGGGGGGACTCCTTAGCCTCCGACCGAGGTATTAGCCATCGGTACCCCTTCGCGACAGGATTTATCTTCTGCAGCAGCGTGACGCCAAAAAGCATTGGAGCGCTGGGAAGCACATTAACGCCTGCATTTTCCTCATCAGGGGGGTGGGGGGGGGGGGGGGGGGGTTGCCAAGGGAATAGGGATCGGGGACTCTCGACCCGAACCGAACAGGGGGGGGGGGGGGGGGATCTTAATGCTGCCGGAGCTTCGCACCGCTGATAGCACGGAAATGTGATGGGGGGGGGGGGGGCGGTATAAGTGAGAAATACACCATGCCCATTTTCCGGCGCAGGCGAGAACG…	437	598	541
510	GGCCAAGGCACAGGAGCAGGAAGGTGCATCAGGGCCCTAGGTGGTTCACCGAGGTTCGGATGATGAAAAGCAAGATATGAAAAGTTCGGCGCCGTGGGGCATAATCGATGCGAATCGTGGCACGGGTCTTCGCTTGCGGGAAAGGACGAGGTTATCCTTCTGGTACACACGGGGGCGCGATGACTATTGTTTAACGGGGTTCCCCCAGGAAATGTTACGGGCTGGGGTACCCCTTTCACGGTCTTTGGGTGGTCGCAAAACACCCAACGGCTCTTTCTTCCAAAACATCCCGAGACGACTAACAACTTGTATCGTGGGGCGTAGGTGATGGGGAAAGGGAACCGTACGAGGCGCATACATCGAGGTGGGGGCGCGTGGCCCTCATGAAAATTCCTGCGA…	113	226	226		475	GGGGGGGGGGGCTTGTCGCGAGTACGGTTCGTCGGACGAAATAAACTAATCAACCCAAAACGGGGGGGGGGGGGGGGGGGCCTGAATCTAAGAGACTGTAAGGCATCATAGTGTGTAGATTACGCCCGGAGCTCCTGGTAGGCCAATTTTGCGCTTAGTGTAAAAACATACTGCCTGGACTCACATTAACGCCCAGCGCGTCGTGGTCCAATCTGACTGTATTCTTGATGATTAGTTATGCCCAAGGGAAGTGAGTGGATCGGGGACTCTCGACCCGAACCGAACAGGGGGGGGGGGGGGGGGGCATAGTCTTAAAGCCTCCAGCGTAGAGGGACTGGAGGTGGTGTGGCTGCGGGGGGGGGGGGGGGGGGGGGGGGGATAAATGTGTGTAACACGAAC…	518	502	644
511	CACCGGTAAAATGGCTCCTACCGGCATATTGATCACCCGCTTCATTGCAGTTTTCACCCACGTGTTACGAGGCAGCGCAGGCACAGACAGAAGGTGCATCGGCCTAGGTGGTCCCGAGGTTCGGATGATGAAAAGCAGATAGAATCGCGCCGGACAATTAACCCAGACGTCCCACCCTGTCATGATCTATGTAAAAAAGTTGCGTAACACGGGGGCGCGATGACTATTGTTAACGGGGTTCCCCCAGGAATGTACGGCGGGTACCCTTCACGTCTTGGTGGTCGAACAGGTTCATTCTCGGCCTGAAATCCTACTACCGAGGGCTTCTGAAGTCAGGGGCTCCAGCGAGGAACCGTCGAGGCGCATACTAGGGGGGGGGTGGCCCTATGAAATCTGCGA…	51	127	109		476	CAACCTCCCGCGACATCTGACCGGCGAACACGAGGGGGGGGGGGGGGGGGGGGGGCACCGGCGATGTATACTATTACAATAGACGCGCGAAAGTCAATGTTTGTGGGGGGGGGGGGGGGGGCTTGTCGCGAGTACGGTTCGTCGGACGAAAAATTAATCAACCAAAACGGGGGGGGGGGGGGGGCGCCGAATCTAAGAGACTGTAAGGCATCATAGTGTGAGTTACGCCCGAGGGGGGGGGGGGGGGGGGTACCCATATTTCAGAGCTAAACCCCCATCTTGAGTATAGTTTTAACTTTGGGATCCGACCTTAACACGCGCAGTAGTTTGATCGCCTACGTCGATCGGGGATCGGGGACTCTCGACCCGAACCGAACAGGGGGGGGGGGGGGGGGATCT…	427	609	609
512	CATTGCAGTTTTCACCCACGTGTTACGAGGCAGCGCAGGCACAGACAGATGCCTAGGCCAGGAGTTCCTCTCAGATGTCTCACCAGGCGACCGGTATCAGAATCGCGCCGGGGATAATCGTGCGACGTGACGGGCTCGCATGGGAGACGAGGTATCCTTCTGTAACACGGGGGCGCGATGACTATTGTTAACGGGGTTCCCCCAGGAATGTACGGCGGGTACCCTTCACGTCTTGGTGGTCGAACAGGTTCATTACGTTAGCAGTGGCCTAAACTCTGAATCGTCTTTATCGTGGGCGAGATGGGAGGAACCGTCGAGGCGCATACTAGGGGGGGGGTGGCCCTATGAAATCTGCGACGGGGGGAATACCTCTTCAGATTATGCCACCGGTAAAATGGC…	66	127	127		477	GGGGGGGGGGGCTTGTCGCGAGTACGGTTCGTCGGACGAAATAAATTAATTGGTAATCTACCCCCCAAGGCAGAGTCCAGTACTAGCACAATTCCCAGGAAGGCATCATAGTGTGTAGATTACGCCCGGAGGGGGGGGGGGGGGGGGGGGGGGGGGGGGGATCTAAAGATCCCACTGAATGCACATTAACGCCTGTATTTTCCTCATCAGGGGGGGGGGTCCTACTGCATCTATGGATTATGACGACAGGGGAGAACAGCTCATCCGCTTCGACCCGAACCGAACAGGGGGAGGGGGGGGGGGGGGGGGGGGGGGGGGGGGGGGGGGGGGGGGGGGGGGGGGGGGGGGGGGGGGGGGGGGGGGGGGGGGGGGGGGGGGGGGGTTCCAGCGTTACAGTTC…	520	177	422
513	GTTCGTGTGAAAAGCAAATAGAAAGTTCGGGCGGGGGCAAATCGATGACGGCCGGTTGCTGCGGGGGAGGTTATTTCGGTCACACGGGATGACTATTGTTTACCGGTCCCCAGGAATGTTACGGCGGGACCCCTTTCAGGTCCTTGTCCAAAACCCAACCTCTTTTCCAACATCCAAGACAAAAACGTGGGGTAGGTGGGGGAAAGACCGAGGGAACTGAAGAGAGTTCACCGCCCCGCTGTCATGCACGTGGTTGGAACTCTTCAGATTAGCACCCGGAGTAAGGCTCGCCGGTATGTCACATAAGATATCAAACGACCAACGGGCCGCTGTTGCAGCACACCACCTGCGAGGTGCACAGGCCATGTCCCGAG	43	75	75		478	GGGGGGGGGGGCTTGTCGCGAGTACGGTTCGTCGGACGAAAAATTAATCAACCAAAACGGGGGGGGACTCCTTAGCCTCCGACCGAGGTATTAGCCATCGGTACCCCTTCGCGACAGCCCGAGGGGGGGGGGGGGGGGGGGGGGGGGGGGATCTAAAGATCCCACTAAGCACATTAACGCCTGCATTTTCCTCATCAGGGGGGGGGGGGGGGGGGGGGGGGGGTTGCCAAGGGAATAGGGATCGGGGACTCTCGACCCGAACCGAACAGGGGGGGGAGGGGGGGGATCTTAATGCTGCCGGATGTGTGTAACATGGGATCGCACGGATTGTCCGCGTCGATAATTCTTCGAGATAAGTGAGAAATACACCATGCCCATTTTCCGGCGCAGGCGAGAACG…	387	611	568
514	AACAGAGTTCACCGCCCCGCTGTCATGCACGTGGTTGGAACTCTTCAGATTAGCACCCGGATACACTTTGCTATAAATCCGCAGGTCGGCATGCGTCTTCTTTGGTATGAAGACACACCACCTGCGAGGTGCACAGGCCATTCCGAGGTTCGTGTGAAAAGCAAATGAAGTTCGGGCGGGGCAAATCGATGACGGCGGTTGCGCGGGGGAGGTATCTCGGTCACACGGGATGACTATTGTTTACGGGTCCCCAGGAATGTTAGGGGGACCCCTTCAGGTCCTGTCCAAAACCAACTCTTTTCCAACACCAAGCAAAAACGTGGGGAGGTGGGGGAAAGACCGAGGGAACAG	12	17	52		479	GGGGGGGGGCTTGCGCGATACGGTTCGTCGGACGAAAAATTAATCAACCAAAGGGGGGAGGGGGGGGGGGCCGAATTAAGGACTGTAAGGCATCAAGTGTGAGTTAGCCGAGGGGGGGGGGGGGGGGGGGGGGGGGGATCTAAAGTCCACAAGCACATTAACGCCTGCTTTTCTCATCAGGGAGGGGGGGGGGGGGGGGGGGGTTGCAAGGGAATAGGGATGGGGACTCTCGACCCGAACCGAACAGGGGGGGGGGGGGGATCTTAATGCTGCCGGAGCTTCACCGCTGATAGCACGAAATGTGATGGGGGGGGGGGGGGGGGGGGGGGCTATATTATACGACCATTACATTGCAATGATTGTAATAGAGGGAGGAGGGACGACACGGGGCCTGTCTAA…	363	493	496
515	TGGGTTCCGAGGGAAGGAATTTTTCATATTGATCCTCACCAGCGTTCGAAGGGGGCATTAAATTTGGTAGGAACTACCTTGTAAGAGCCCCTTCAGGCCCGGTGGGGCAATCAATGGCCGGTTCTTGCGGGAAGGACGAGACCTTCTACAACGGGGCGGATGCTGTAGGGGCCCGAATGACGGCGGGGTCCTTCACTCTTGGTCAAACCCAACGGCTCTCTTCCAAAACATCCCGAGACTAAAAACTTATCCTGGGGGAGGTATGGGACTTCTGGGTGAGTACGCCGGTGCTACTTACATTTTAGGCAAAATGGGGGAAACTTCAGGGGTTATGCCCCCATCATAGAGTAACGGGGCCTGATCCAGATCAT	31	72	51		480	GCTTCCTCACGTCTGGGCAGCTAACGGGGGGGCGCGCCCGGGTCCGATTCCCACCCACGATCCTATCTCTGAGCCACACCAAAGACTGGTTAGGCATCCAAATCTGCTTGTTATAGTTCGACTTCCCATGACCAGTTCAGTAAGTTTAAAAGTGGTTCCGGAGGACGGGGGGGGGGGGGGGCCACATTATCCCCCGGATATCTGCTGTTCGACCATACTAGTCCGGGGGACGTGTAGCCGAGCTGCGGATTCAGCTGCGCGCAGGGTAACCGTGGGGGGGGGGGGGGGGGGGGGGGGGGGGGGGGGTGCCCACTTGAGGGCTTTTGCGCGATCATTGACCGGCGAACACGAGGGGGGGGGGGGGGGTTACAACCTGAGGGAAACCTTGCAATCAGGGTC…	473	637	638
516	TATGCCACCCGGAGTAAAATCGGCTGCTCCGGCAATGATTCACCCGACTATCGATTGCACCTGGGTCATAACCACAAAGAGTCGTAGCGACTGATCATGAGGAAGGCATCGGCCTAGGTCTCGAGGTTGTTCTTTGGCAGTGTCGGAAACGAATAGGTGGATAATCGTCGACGTGACACGGCTTCGCTTCGGGAAAGTCCTTGGAGCAGGTAGACCGCGGTGGCCAATGGTACTGCATGCAAGGCACAGCCACGGGCGAATAAGTCCTTCCGTTTTGGGGTCGAAACACCCAACGGCTCTTCTTCCAAAACTCGCCAGGACTAAAAACTGTCGTGGCGGGGGATGGGGAAGGGACGTACGGGAATTGATCGTGCCGTGGCAAAAAAAAAAAAAAAAAAA…	46	125	125		481	GGTCGTCTCGGACTGATAGTTCCCCACGTTCTTCTCAACCTCCGCGACATCCTGACCGGCGAAACGAGGGGGGGGGGGGGGGGCACGGCGAGTTACTATTCAATAGACGCGCGAAAGTCAATGTTTGTGGGGGGGGGGGGGGGGCTTCCGTACGGTCGTGGACGAAAATAATCAACCAAAAGGGGGGGGGGGGGGGCCGAATCTAGGACTGTAAGGCATAGTGTGAGTTAGCCGAGGGGGGGGGGGGGGGGGGGGGGGGGATCTAAGTCACTAAGCACTTAAGCCTGCATTCTCATCAGGGGGGGGGGGGGGGGGGGTTGCCAAGGAATAGGGATGGGGACTCCGACCCGACCGAACAGGGGGGGGGGGATCTATGCGCCGGAGCTTACCGCTGATACA…	386	252	307
517	TTCGTGACACTCCGAGGGAGGTTGTGTCACGGGATAGCGCCTAGTACGACTATTGTTTAACGGGGTTCCCCCAGGAATGTTACGGGCTGGGGTACCCCTTTCACGGTCTTTGGGTGGTCGCAAAACACCCAACGGCTCTTTCTTCCAAAACATTCCGGAGACGACTAAAAACTTGTATCGTGGGGCGTAGGTGATGGGGAAAGGGAACCGTACGGGAATGATGATTCCGTAGCCGTGGCAAAAAAAAACAAAAAAAAAAAAAATACGGGGGGGAATACCTCTTCAGGAGGTTCGGGTAGGATGAGACGTTCCTTCAATGGACGGAATGGAGGATTCAGACGGCGACTATTCGATTGCAACCTCGGGTTCATAACCAACAAAGAGTCGGTAGCGACTGAC…	83	225	225		482	GGGGGGGGGGCTTGTCGGAGTACGGTTCGTCGGACGAAATAAATTAATCAACCAAACGGGGGGGGGGGGGGGGGTGAACTAAGAGACTGTAAGGCATCATAGTGTGTAGATTACGCCCGGAGGGGGTCCCTCCCCCACAATGGTGCATTTCGTGCGCCGCCTGCCTTCTAACGGTAACGCCCAGCGCGTCGTGGTCCATCTGACTGTATTCTTGATGATTATTATGCCCAAGGGAAGTGAGTGGATGGGGACCTCGACCCGAACCGAACAGGGGGGGGGGGGGGGGGCATAGTCTAAAGCCTCCAGCGTAGAGGGACTGGAGGTGGTGTGGCTGCGGGGGGGGGGGGGGGGGGGGGGGATAAATTGTGTAACACGAACGCTTGGCGCATAGAAAGTAGT…	514	512	619
518	GTTCGTGTGAAAAGCAAATGAAGTTCGGGCGGGGCAAATCGATGACGGCGGTTGCGCGGGGGAGGTATCTCGGTCACACGGGATGACTATTGTTTACGGGTCCCCAGGAATGTTAGGGGGACCCCTTCAGGTCCTGTCCAAAACCAACTCTTTTCCAACACCAAGCAAAAACGTGGGGAGGTGGGGGAAAGACCGAGGGAACAGAACAGAGTTCACCGCCCCGGTGTCATGCACGTGGTTGGAACTCTTCAGATTAGCACCCGGATACACTTTGCTATAAATCATTATTCCGTAAGTGTCGACACTCAGAGGTGGGCACTCATGCGCCCTGAGCGCACAGGCCATTCCGAG	28	44	52		483	GGGGGGGGGGCTTGCGCGATACGGTTCGTCGGACGAAAAATTAATCAACCAAAAGGGGGGGGGGGGGGGGGGCCGAATCTAAGGACTGTAAGGCATCAAGTGTGAGTTAGCCGAGGGGGGGGGGGGGGGGGGGGGGGGGGGATCTAAAGATCCACTAAGCAGCAATTTGCCAAGAGCCTCGTGTTTGGAACCTCAGGATTCACTACAGCATTGCCAAGGGAATAGGGATGGGGACTCTCGACCCGAACCGAACAGGGGGGGGGGGGGGATCTTAATGCTGCCCACCTCAGCGGGACCCGTCCTAATGTTCGTCCCTGCTTCAGATCCACGTGTATGGCTGCAGCGGGGGGGGGGGGGGGGGGGGGGGGGGGGGGGGGGTGGGGGGGGGGGGACGACACG…	413	556	556
[truncated: 517 more rows]
